# Supplementary material for: Thyroid hormone remodels cortex to coordinate body-wide metabolism and exploration
Source: Cell. Author manuscript; Available in PMC 2024 Oct 6. (PMC11455614; doi:10.1016/j.cell.2024.07.041)
Supplement: MMC4 [file NIHMS2019959-supplement-MMC4.xlsx]

## Sheet: Hochbaum_Supp_Table4
Structure	WT_mean	WT_sem	WT_norm_mean	WT_norm_sem	DN_mean	DN_sem	DN_norm_mean	DN_norm_sem
root	97629	2279.51	1	0	103017	1545.77	1	0
Basic cell groups and regions	91314.1	2095.46	0.942397	0.000884853	99569.2	1534.31	0.961452	0.000880873
Cerebrum	91311.7	2095.44	0.942378	0.000885385	99544.2	1534.97	0.960986	0.000890553
Cerebral cortex	90640.1	2068.89	0.935923	0.00105489	99112.2	1537.88	0.95545	0.0011217
Cortical plate	90632.8	2068.78	0.935765	0.00105806	99103.9	1538.03	0.955317	0.00112861
Isocortex	89840.7	2064.58	0.924548	0.0012572	98852.6	1540.13	0.952081	0.00116826
Somatomotor areas	46707.8	1117.49	0.486891	0.00278195	52737.3	952.241	0.489409	0.00261375
Secondary motor area	42118.4	947.125	0.443626	0.00206903	48593.8	858.247	0.45332	0.0019596
Secondary motor area/ layer 5	19570.7	405.588	0.216707	0.00159519	24602.9	427.31	0.227708	0.00144864
Prelimbic area	15816.2	390.288	0.149962	0.0010708	14977.9	278.31	0.141945	0.00094025
Secondary motor area/ layer 6a	14725	378.382	0.139318	0.000765414	12849.3	195.085	0.127673	0.000575313
Anterior cingulate area	11438.5	324.198	0.126952	0.00191517	11412.2	234.61	0.108121	0.00129014
Anterior cingulate area/ dorsal part	9840.42	259.919	0.10875	0.00135477	10815	225.431	0.101555	0.00111421
Orbital area	9466.5	230.702	0.0976115	0.00224939	13969.4	326.641	0.147371	0.00245001
Prelimbic area/ layer 5	7432.25	174.107	0.0730183	0.000586487	7513.7	155.318	0.0702588	0.000573986
Secondary motor area/ layer 2/3	6853.75	158.019	0.0777338	0.00102007	10146	260.095	0.0878554	0.000863883
fiber tracts	6307.75	192.2	0.0574682	0.00088642	3431	66.1197	0.0383144	0.000876213
Prelimbic area/ layer 6a	5138	133.283	0.0463238	0.000342957	4513.4	76.3754	0.0441289	0.000258068
Anterior cingulate area/ dorsal part/ layer 5	4906.92	121.168	0.0552613	0.000638983	5540.5	108.181	0.0528209	0.000542839
Primary motor area	4589.42	205	0.0432644	0.00141345	4143.5	149.565	0.036089	0.00106063
lateral forebrain bundle system	4527.42	134.778	0.0412509	0.000630073	2364.4	48.4164	0.0273154	0.000669914
corpus callosum	4527.25	134.775	0.0412494	0.000630019	2362	48.3941	0.027272	0.000668659
corpus callosum/ anterior forceps	4113.75	117.923	0.035959	0.000543584	2247.8	46.6049	0.0255294	0.00060669
Orbital area/ lateral part	3838.17	90.7517	0.0401302	0.000843719	4903.8	93.5921	0.0566267	0.00101444
Infralimbic area	3697.17	102.509	0.0366799	0.000747204	2163.6	24.828	0.0243972	0.000306872
Orbital area/ ventrolateral part	2942	76.8187	0.0298708	0.000778068	4597.3	126.911	0.0455554	0.000764989
Orbital area/ medial part	2686.33	65.4728	0.0276105	0.000676416	4468.3	117.429	0.0451894	0.000846917
Anterior cingulate area/ dorsal part/ layer 6a	2405.33	76.2946	0.0217353	0.000279638	1966.1	50.8491	0.0181169	0.000278007
Orbital area/ lateral part/ layer 6a	2245.75	42.5243	0.0249507	0.000472804	2449.8	38.307	0.0289021	0.00051428
Primary motor area/ Layer 6a	2160.17	90.356	0.0209565	0.000691556	1315.1	44.8633	0.0131602	0.000421336
Prelimbic area/ layer 2/3	1950.58	51.7199	0.0187273	0.000237789	1710.7	32.1036	0.0162843	0.000184678
Infralimbic area/ layer 5	1759.17	50.6163	0.0177806	0.000374264	1067.9	11.0099	0.012172	0.000152632
Anterior cingulate area/ dorsal part/ layer 2/3	1737.5	43.3731	0.023589	0.000513354	2218.3	47.2641	0.0207192	0.0002799
Anterior cingulate area/ ventral part	1598.08	70.0902	0.0182017	0.000594631	597.2	24.7515	0.00656607	0.000278321
Primary motor area/ Layer 5	1530.92	67.9991	0.0128671	0.000395473	1425.1	56.5747	0.0120334	0.000380737
Agranular insular area	1467.08	33.8188	0.0138253	0.00029603	1392.9	23.3628	0.0182656	0.000358981
Agranular insular area/ dorsal part	1452.75	33.4816	0.0136411	0.000293442	1363.6	22.9859	0.0177823	0.000347151
Orbital area/ ventrolateral part/ layer 6a	1362.08	27.3964	0.0151188	0.000309437	1731.6	37.45	0.0185725	0.00029579
Infralimbic area/ layer 6a	1309.75	37.7411	0.0112517	0.000193978	635.8	10.0808	0.00704488	0.000104708
Frontal pole/ cerebral cortex	1245.58	36.5177	0.0125966	0.000328724	2180.8	52.8617	0.0222561	0.00041507
Orbital area/ ventrolateral part/ layer 5	1240.83	46.1126	0.0117732	0.000474058	2275	77.0923	0.0207115	0.000433254
Orbital area/ lateral part/ layer 5	1238.08	44.5411	0.0122263	0.000418318	2132.5	59.5671	0.0232779	0.000507322
Orbital area/ medial part/ layer 5	1234.67	39.8243	0.0133661	0.00045485	2435.5	77.7911	0.0228893	0.000477835
Agranular insular area/ dorsal part/ layer 6a	1160.5	25.1668	0.0107406	0.000167777	974	13.8434	0.0122576	0.000198525
Orbital area/ medial part/ layer 6a	1122.58	26.1424	0.0109301	0.000183656	1397.1	26.0355	0.0157978	0.00029875
Prelimbic area/ layer 1	1067	28.8319	0.00971488	0.000149291	1105	23.2053	0.00994235	0.000127306
medial forebrain bundle system	1064.83	36.5383	0.00965749	0.000200379	653.2	14.1633	0.00644513	0.000125934
cerebrum related	1064.67	36.5361	0.00965604	0.000200351	652.7	14.1701	0.00643623	0.000125945
cingulum bundle	1064.17	36.5425	0.00964627	0.000200481	651.1	14.1645	0.0064104	0.000125017
Anterior cingulate area/ ventral part/ layer 5	782.25	31.7663	0.00869621	0.000260384	249.4	8.2497	0.00295007	0.000125444
Primary motor area/ Layer 2/3	765.25	41.1793	0.00753584	0.000283957	1308	51.15	0.00990056	0.000344407
Olfactory areas	764.167	47.9293	0.0106751	0.000505109	217.2	9.09679	0.00280731	0.000105345
Anterior cingulate area/ dorsal part/ layer 1	749.25	23.5657	0.0078178	0.000149269	1061.8	28.7145	0.00965886	0.000190776
supra-callosal cerebral white matter	715.167	21.5798	0.00655706	0.000109289	409.6	7.68692	0.00448623	9.87e-05
Frontal pole/ layer 6a	704.583	13.9265	0.00908613	0.000285271	985.8	25.8242	0.00977601	0.000134035
Cerebral nuclei	671.583	32.8148	0.00645459	0.000203432	432	15.533	0.00553592	0.000241171
Striatum	670.5	32.8152	0.00643785	0.00020379	430.4	15.465	0.00550917	0.000239425
Caudoputamen	648.667	32.9665	0.00532801	0.000203315	415.2	14.9376	0.00526624	0.000225834
Striatum dorsal region	648.667	32.9665	0.00532801	0.000203315	415.2	14.9376	0.00526624	0.000225834
Secondary motor area/ layer 1	538.333	26.7499	0.00611248	0.000219397	708	17.4152	0.00726325	0.000124819
Frontal pole/ layer 5	510.5	28.094	0.00330193	0.000192254	1161.4	31.3655	0.0119309	0.00030816
Dorsal peduncular area	478	28.2454	0.00699569	0.000326379	112	4.92062	0.00140558	5.48e-05
Secondary motor area/ layer 6b	430.667	13.2387	0.00375425	6.02e-05	287.6	5.77601	0.00282047	4.57e-05
genu of corpus callosum	389.333	20.8641	0.00335705	0.000125954	105.2	4.36369	0.00159057	8.27e-05
Infralimbic area/ layer 2/3	381.917	12.3146	0.00486065	0.000163303	258	6.68093	0.00290308	6.62e-05
Anterior cingulate area/ ventral part/ layer 2/3	265.583	10.055	0.00471147	0.000222765	121.3	7.75183	0.0012387	7.28e-05
Anterior cingulate area/ ventral part/ 6a	261.5	14.6627	0.00152242	5.39e-05	77.4	2.92001	0.000883921	4.59e-05
Anterior cingulate area/ ventral part/ layer 1	258	13.9241	0.0031318	0.000133136	137.9	10.3757	0.00134771	9.68e-05
Orbital area/ ventrolateral part/ layer 2/3	246.75	12.3286	0.00226338	0.000120131	456.2	19.281	0.0045925	0.000153169
Taenia tecta	238.5	18.3679	0.00308604	0.000171792	45.6	2.92811	0.000489876	2.76e-05
Taenia tecta/ dorsal part	238.5	18.3679	0.00308604	0.000171792	45.5	2.9294	0.000489412	2.76e-05
Prelimbic area/ layer 6b	228.417	6.46113	0.00217773	3.48e-05	135.1	2.72205	0.00133019	2.08e-05
Agranular insular area/ dorsal part/ layer 5	224.5	11.259	0.00232536	0.000148997	270.8	9.0354	0.00370544	0.000123178
Orbital area/ medial part/ layer 2/3	201.333	7.54528	0.00205478	7.29e-05	460.6	14.3899	0.00468995	0.000119474
Orbital area/ lateral part/ layer 6b	200.083	5.37965	0.0017854	3.36e-05	108.3	1.35178	0.00136413	2.8e-05
Outside	177.083	10.2442	0.00167704	8.48e-05	267.2	5.57543	0.00326669	7.54e-05
Infralimbic area/ layer 1	172.917	5.65412	0.00212085	7.42e-05	164.1	6.26544	0.00189674	6.48e-05
Orbital area/ lateral part/ layer 2/3	145.917	8.17134	0.00110603	5.84e-05	197.4	6.80505	0.00281519	0.000118337
Primary motor area/ Layer 6b	84	4.51332	0.000910192	4.67e-05	32.3	1.13165	0.000416164	1.72e-05
Orbital area/ medial part/ layer 1	81.9167	3.59733	0.000935488	4.39e-05	154.7	4.7613	0.00156861	4.31e-05
Orbital area/ ventrolateral part/ layer 6b	76	2.21178	0.00056669	1.13e-05	38.8	0.70281	0.00047129	1.21e-05
Infralimbic area/ layer 6b	73.4167	2.44147	0.000666134	1.77e-05	37.8	1.0685	0.000380505	1.08e-05
Agranular insular area/ dorsal part/ layer 6b	58.8333	1.62052	0.000511217	1.13e-05	39.3	0.999669	0.000388908	7.5e-06
Primary motor area/ Layer 1	49.0833	2.63014	0.000994764	6e-05	63	2.25217	0.000578746	2.07e-05
Orbital area/ medial part/ layer 6b	45.8333	1.33697	0.000323993	7.29e-06	20.4	0.369793	0.000243788	6.75e-06
Anterior cingulate area/ dorsal part/ layer 6b	41.4167	1.77817	0.000346901	8.82e-06	28.3	1.04533	0.000238749	6.41e-06
Anterior cingulate area/ ventral part/ 6b	30.75	2.01793	0.000139813	7.22e-06	11.2	0.486738	0.000145668	8.27e-06
Hippocampal formation	27.9167	2.0176	0.000542154	4.32e-05	34.1	1.61959	0.000428702	1.89e-05
Hippocampal region	27.9167	2.0176	0.000542154	4.32e-05	27.2	1.5285	0.000299384	1.45e-05
Induseum griseum	26.75	2.02724	0.000531971	4.33e-05	19.3	1.55155	0.000184671	1.45e-05
corpus callosum/ body	24.0833	1.6248	0.00193278	0.000170676	8.2	0.429579	0.000140948	8.32e-06
Frontal pole/ layer 2/3	19.0833	1.81404	0.000129429	1.23e-05	22.9	1.98718	0.000444281	3.86e-05
Orbital area/ ventrolateral part/ layer 1	16.3333	1.05997	0.00014872	9.09e-06	95.7	4.92273	0.00120757	6.29e-05
Agranular insular area/ ventral part	14.3333	0.395818	0.000184201	5.56e-06	28.6	1.32939	0.00047009	2.53e-05
Anterior olfactory nucleus	12.0833	0.559134	0.000188664	7.84e-06	5.2	0.308514	8.09e-05	5.75e-06
Frontal pole/ layer 6b	11.4167	0.389037	7.91e-05	1.96e-06	10.7	0.284603	0.000104859	2.6e-06
Lateral septal complex	10.75	0.538385	0.000540066	4.36e-05	4.4	0.21066	5.09e-05	2.47e-06
Agranular insular area/ ventral part/ layer 6a	10.6667	0.337979	0.000142822	5.2e-06	7.5	0.241055	9.27e-05	2.52e-06
Agranular insular area/ dorsal part/ layer 2/3	8.91667	0.639116	6.39e-05	4.53e-06	68.6	4.08029	0.00123559	7.23e-05
Septohippocampal nucleus	8.58333	0.528806	0.000469711	3.98e-05	0.2	0.0173553	1.87e-06	1.62e-07
Orbital area/ lateral part/ layer 1	8.33333	0.631018	6.18e-05	4.49e-06	15.8	0.944033	0.000267409	1.68e-05
Claustrum	7.33333	0.426776	0.000158174	1.07e-05	2.7	0.107492	3.1e-05	1.11e-06
Cortical subplate	7.33333	0.426776	0.000158174	1.07e-05	8.3	0.46173	0.000133258	8.71e-06
Agranular insular area/ ventral part/ layer 5	2.83333	0.209911	3.5e-05	2.94e-06	19.6	1.26819	0.000353652	2.39e-05
Brain stem	2.41667	0.167719	1.96e-05	1.42e-06	24.9	1.27045	0.000463388	2.45e-05
ventricular systems	1.58333	0.0822885	1.1e-05	6.84e-07	7.4	0.447026	0.000136055	8.44e-06
Lateral septal nucleus	1.41667	0.056672	4.29e-05	2.61e-06	3.5	0.167293	4.04e-05	1.98e-06
lateral ventricle	1.33333	0.0761309	9.14e-06	6.22e-07	6.8	0.407797	0.000124928	7.7e-06
Interbrain	1.25	0.0899715	1.03e-05	7.71e-07	13.7	0.700455	0.000253277	1.33e-05
Dentate gyrus	1.16667	0.110902	1.02e-05	9.68e-07	1	0.0466408	1.75e-05	8.88e-07
Lateral septal nucleus/ rostral (rostroventral) part	1.16667	0.0521096	3.86e-05	2.63e-06	3.2	0.158325	3.63e-05	1.84e-06
Midbrain	1.16667	0.0783466	9.37e-06	6.55e-07	10.3	0.626427	0.000193256	1.22e-05
Pallidum	1.08333	0.0656277	1.67e-05	1.36e-06	1.6	0.111429	2.68e-05	2.1e-06
Thalamus	1.08333	0.0871371	9.13e-06	7.58e-07	11.1	0.559608	0.000204196	1.07e-05
Pallidum/ medial region	1	0.0640885	1.62e-05	1.36e-06	0.4	0.0231403	5.69e-06	3.49e-07
Retrosplenial area	1	0.0730722	8.24e-06	6.28e-07	2.8	0.112624	4.4e-05	2.01e-06
Piriform area	0.916667	0.0871371	5.27e-06	5.01e-07	2.1	0.122345	3.86e-05	2.31e-06
Retrosplenial area/ ventral part	0.916667	0.0716133	7.68e-06	6.22e-07	1.6	0.0710883	2.1e-05	9.14e-07
Agranular insular area/ ventral part/ layer 6b	0.75	0.0289583	5.63e-06	2.41e-07	0.4	0.019187	5.53e-06	3.27e-07
Dentate gyrus/ molecular layer	0.75	0.071294	6.55e-06	6.22e-07	0.8	0.0444361	1.5e-05	8.35e-07
Primary somatosensory area	0.75	0.0333527	2.19e-05	1.68e-06	8.7	0.347358	0.000141389	6.53e-06
Septofimbrial nucleus	0.75	0.0550378	2.74e-05	1.71e-06	0.7	0.0449043	8.61e-06	5.03e-07
Somatosensory areas	0.75	0.0333527	2.19e-05	1.68e-06	11.8	0.475962	0.000200128	9.09e-06
Retrosplenial area/ ventral part/ layer 2/3	0.666667	0.0487148	5.49e-06	4.19e-07	0.2	0.0115702	3.81e-06	2.21e-07
Thalamus/ polymodal association cortex related	0.666667	0.0552963	5.66e-06	4.82e-07	7.1	0.357191	0.000129695	6.81e-06
Triangular nucleus of septum	0.666667	0.0633724	1.45e-05	1.37e-06	0.4	0.0231403	5.69e-06	3.49e-07
Midbrain/ motor related	0.5	0.0320443	3.88e-06	2.51e-07	6.3	0.369306	0.000117212	7.18e-06
fornix system	0.5	0.0396797	9.77e-06	8.56e-07	1.4	0.0734045	2.28e-05	1.3e-06
Dentate gyrus/ granule cell layer	0.416667	0.0396078	3.64e-06	3.46e-07	0.1	0.00867763	5.84e-07	5.06e-08
Thalamus/ sensory-motor cortex related	0.416667	0.0319551	3.47e-06	2.77e-07	3.4	0.183488	6.33e-05	3.5e-06
external capsule	0.416667	0.0273369	3.37e-06	2.27e-07	0.3	0.0185213	4.46e-06	3.35e-07
fimbria	0.416667	0.0319551	7.96e-06	6.85e-07	0.3	0.0185213	3.82e-06	2.21e-07
subependymal zone	0.416667	0.0247062	2.45e-06	1.47e-07	2.5	0.16118	4.73e-05	3.03e-06
Intralaminar nuclei of the dorsal thalamus	0.333333	0.0316862	2.91e-06	2.77e-07	0.8	0.0603981	1.48e-05	1.17e-06
Medial septal complex	0.333333	0.0213628	1.71e-06	1.16e-07	0	0	0	0
Parafascicular nucleus	0.333333	0.0316862	2.91e-06	2.77e-07	0.6	0.0520658	1.16e-05	1.01e-06
Ventral group of the dorsal thalamus	0.333333	0.0243574	2.75e-06	2.09e-07	1.9	0.120276	3.44e-05	2.26e-06
Lateral septal nucleus/ caudal (caudodorsal) part	0.25	0.0170569	4.34e-06	3.44e-07	0	0	0	0
Main olfactory bulb	0.25	0.0170569	1.72e-06	1.17e-07	2.1	0.10385	2.9e-05	1.32e-06
Primary somatosensory area/ mouth	0.25	0.0170569	1.84e-05	1.69e-06	2	0.0993621	2.81e-05	1.34e-06
Primary somatosensory area/ upper limb	0.25	0.0124107	1.77e-06	8.97e-08	3.1	0.151659	4.78e-05	2.84e-06
Retrosplenial area/ ventral part/ layer 1	0.25	0.0237647	2.18e-06	2.07e-07	0.5	0.0266679	4.83e-06	2.18e-07
Striatum ventral region	0.25	0.0170569	2.02e-06	1.44e-07	2.2	0.172003	3.85e-05	3.24e-06
Ventral posterior complex of the thalamus	0.25	0.0237647	2.18e-06	2.07e-07	1.5	0.112214	2.82e-05	2.1e-06
anterior commissure/ olfactory limb	0.25	0.0237647	2.18e-06	2.07e-07	0	0	0	0
choroid plexus	0.25	0.0237647	2.18e-06	2.07e-07	1.3	0.0754837	2.48e-05	1.43e-06
cranial nerves	0.25	0.0237647	2.18e-06	2.07e-07	2.7	0.234296	5.06e-05	4.39e-06
olfactory nerve	0.25	0.0237647	2.18e-06	2.07e-07	0.1	0.00867763	1.87e-06	1.63e-07
Anterior group of the dorsal thalamus	0.166667	0.0158431	1.45e-06	1.38e-07	1	0.0867763	1.87e-05	1.63e-06
Anteroventral nucleus of thalamus	0.166667	0.0158431	1.45e-06	1.38e-07	0.7	0.0607434	1.31e-05	1.14e-06
Diagonal band nucleus	0.166667	0.0158431	1.13e-06	1.07e-07	0	0	0	0
Hypothalamus	0.166667	0.0158431	1.13e-06	1.07e-07	2.6	0.142412	4.91e-05	2.69e-06
Medial septal nucleus	0.166667	0.0158431	5.79e-07	5.5e-08	0	0	0	0
Midbrain/ sensory related	0.166667	0.0106814	1.29e-06	8.36e-08	2.3	0.180662	4.44e-05	3.51e-06
Nucleus accumbens	0.166667	0.0158431	1.45e-06	1.38e-07	1.7	0.138147	3.04e-05	2.6e-06
Pretectal region	0.166667	0.0106814	1.29e-06	8.36e-08	0.2	0.0115702	3.81e-06	2.21e-07
Primary somatosensory area/ nose	0.166667	0.0158431	1.13e-06	1.07e-07	1.5	0.0711471	2.81e-05	1.34e-06
Primary somatosensory area/ nose/ layer 2/3	0.166667	0.0158431	1.13e-06	1.07e-07	0.5	0.0233204	9.21e-06	4.27e-07
Primary somatosensory area/ upper limb/ layer 6a	0.166667	0.0106814	1.29e-06	8.36e-08	1.5	0.102062	2.66e-05	1.92e-06
Superior colliculus/ optic layer	0.166667	0.0106814	1.29e-06	8.36e-08	0.3	0.0260329	5.82e-06	5.05e-07
Superior colliculus/ sensory related	0.166667	0.0106814	1.29e-06	8.36e-08	2.2	0.181471	4.25e-05	3.52e-06
Ventral posteromedial nucleus of the thalamus	0.166667	0.0158431	1.45e-06	1.38e-07	1	0.0776151	1.88e-05	1.45e-06
epithalamus related	0.166667	0.0158431	1.45e-06	1.38e-07	0.5	0.0266679	8.9e-06	5.09e-07
fasciculus retroflexus	0.166667	0.0158431	1.45e-06	1.38e-07	0.2	0.0115702	3.08e-06	1.83e-07
hypothalamus related	0.166667	0.0158431	1.45e-06	1.38e-07	0.5	0.0266679	8.9e-06	5.09e-07
third ventricle	0.166667	0.0106814	1.29e-06	8.36e-08	0.6	0.0432916	1.11e-05	8.1e-07
Accessory olfactory bulb	0.0833333	0.00792155	5.65e-07	5.37e-08	2.3	0.199585	4.06e-05	3.52e-06
Accessory olfactory bulb/ glomerular layer	0.0833333	0.00792155	5.65e-07	5.37e-08	2.3	0.199585	4.06e-05	3.52e-06
Agranular insular area/ ventral part/ layer 2/3	0.0833333	0.00792155	7.27e-07	6.91e-08	1	0.06845	1.64e-05	1.21e-06
Geniculate group/ dorsal thalamus	0.0833333	0.00792155	7.27e-07	6.91e-08	0.9	0.0689979	1.74e-05	1.34e-06
Hypothalamic lateral zone	0.0833333	0.00792155	5.65e-07	5.37e-08	1.1	0.0954539	2.06e-05	1.79e-06
Lateral group of the dorsal thalamus	0.0833333	0.00792155	7.27e-07	6.91e-08	2.7	0.129391	4.98e-05	2.48e-06
Lateral posterior nucleus of the thalamus	0.0833333	0.00792155	7.27e-07	6.91e-08	1.2	0.0603981	2.14e-05	1.16e-06
Magnocellular nucleus	0.0833333	0.00792155	5.65e-07	5.37e-08	0	0	0	0
Medial geniculate complex	0.0833333	0.00792155	7.27e-07	6.91e-08	0.1	0.00867763	1.94e-06	1.68e-07
Medial geniculate complex/ dorsal part	0.0833333	0.00792155	7.27e-07	6.91e-08	0	0	0	0
Medial group of the dorsal thalamus	0.0833333	0.00792155	5.65e-07	5.37e-08	0.4	0.0265106	6.82e-06	4.87e-07
Nucleus of the optic tract	0.0833333	0.00792155	7.27e-07	6.91e-08	0	0	0	0
Nucleus of the posterior commissure	0.0833333	0.00792155	5.65e-07	5.37e-08	0.1	0.00867763	1.87e-06	1.63e-07
Olfactory tubercle	0.0833333	0.00792155	5.65e-07	5.37e-08	0.3	0.0185213	4.33e-06	3.23e-07
Pallidum/ ventral region	0.0833333	0.00792155	5.65e-07	5.37e-08	0.6	0.0520658	1.12e-05	9.75e-07
Periaqueductal gray	0.0833333	0.00792155	7.27e-07	6.91e-08	0.4	0.0347105	4.82e-06	4.18e-07
Perireunensis nucleus	0.0833333	0.00792155	5.65e-07	5.37e-08	0	0	0	0
Periventricular zone	0.0833333	0.00792155	5.65e-07	5.37e-08	0	0	0	0
Primary somatosensory area/ barrel field	0.0833333	0.00792155	5.65e-07	5.37e-08	1.3	0.0647439	2.42e-05	1.21e-06
Primary somatosensory area/ barrel field/ layer 4	0.0833333	0.00792155	5.65e-07	5.37e-08	0.3	0.0185213	5.51e-06	3.44e-07
Primary somatosensory area/ mouth/ layer 5	0.0833333	0.00792155	5.94e-07	5.64e-08	0.4	0.0347105	3.89e-06	3.38e-07
Primary somatosensory area/ mouth/ layer 6a	0.0833333	0.00792155	8.93e-06	8.49e-07	0.5	0.0296397	7.57e-06	4.98e-07
Primary somatosensory area/ mouth/ layer 6b	0.0833333	0.00792155	8.93e-06	8.49e-07	0.1	0.00867763	9.73e-07	8.45e-08
Primary somatosensory area/ upper limb/ layer 5	0.0833333	0.00792155	4.79e-07	4.56e-08	0.3	0.0132553	4.12e-06	1.93e-07
Retrosplenial area/ dorsal part	0.0833333	0.00792155	5.65e-07	5.37e-08	0.8	0.0480545	1.53e-05	9.25e-07
Retrosplenial area/ dorsal part/ layer 6a	0.0833333	0.00792155	5.65e-07	5.37e-08	0.1	0.00867763	1.87e-06	1.63e-07
Substantia nigra/ reticular part	0.0833333	0.00792155	7.27e-07	6.91e-08	0.2	0.0173553	3.88e-06	3.37e-07
Superior colliculus/ motor related	0.0833333	0.00792155	5.65e-07	5.37e-08	4.5	0.327062	8.67e-05	6.35e-06
Superior colliculus/ motor related/ deep white layer	0.0833333	0.00792155	5.65e-07	5.37e-08	0	0	0	0
Supraoptic nucleus	0.0833333	0.00792155	5.65e-07	5.37e-08	0	0	0	0
Ventral anterior-lateral complex of the thalamus	0.0833333	0.00792155	5.65e-07	5.37e-08	0.3	0.0185213	4.35e-06	2.53e-07
Ventral posteromedial nucleus of the thalamus/ parvicellular part	0.0833333	0.00792155	7.27e-07	6.91e-08	0	0	0	0
Ventral tegmental area	0.0833333	0.00792155	5.65e-07	5.37e-08	0	0	0	0
Zona incerta	0.0833333	0.00792155	5.65e-07	5.37e-08	0.3	0.0260329	5.62e-06	4.88e-07
cerebral aqueduct	0.0833333	0.00792155	5.65e-07	5.37e-08	0	0	0	0
columns of the fornix	0.0833333	0.00792155	1.81e-06	1.72e-07	0.2	0.0173553	1.95e-06	1.69e-07
corpus callosum/ splenium	0.0833333	0.00792155	5.65e-07	5.37e-08	0.8	0.0530212	1.11e-05	6.78e-07
corticospinal tract	0.0833333	0.00792155	7.27e-07	6.91e-08	1.1	0.0689979	1.84e-05	1.29e-06
external medullary lamina of the thalamus	0.0833333	0.00792155	7.27e-07	6.91e-08	0	0	0	0
internal capsule	0.0833333	0.00792155	7.27e-07	6.91e-08	1.1	0.0689979	1.84e-05	1.29e-06
postcommissural fornix	0.0833333	0.00792155	1.81e-06	1.72e-07	0.2	0.0173553	1.95e-06	1.69e-07
thalamus related	0.0833333	0.00792155	7.27e-07	6.91e-08	1.3	0.0877828	2.5e-05	1.7e-06
Abducens nucleus	0	0	0	0	0	0	0	0
Accessory abducens nucleus	0	0	0	0	0	0	0	0
Accessory facial motor nucleus	0	0	0	0	0	0	0	0
Accessory olfactory bulb/ granular layer	0	0	0	0	0	0	0	0
Accessory olfactory bulb/ mitral layer	0	0	0	0	0	0	0	0
Accessory supraoptic group	0	0	0	0	0	0	0	0
Accessory trigeminal nucleus	0	0	0	0	0	0	0	0
Agranular insular area/ dorsal part/ layer 1	0	0	0	0	10.9	0.750775	0.000194743	1.33e-05
Agranular insular area/ posterior part	0	0	0	0	0.7	0.0449043	1.32e-05	8.44e-07
Agranular insular area/ posterior part/ layer 1	0	0	0	0	0.1	0.00867763	1.94e-06	1.68e-07
Agranular insular area/ posterior part/ layer 2/3	0	0	0	0	0.1	0.00867763	1.87e-06	1.63e-07
Agranular insular area/ posterior part/ layer 5	0	0	0	0	0.4	0.0265106	7.56e-06	4.98e-07
Agranular insular area/ posterior part/ layer 6a	0	0	0	0	0.1	0.00867763	1.87e-06	1.63e-07
Agranular insular area/ posterior part/ layer 6b	0	0	0	0	0	0	0	0
Agranular insular area/ ventral part/ layer 1	0	0	0	0	0.1	0.00867763	1.76e-06	1.53e-07
Ammon's horn	0	0	0	0	6.8	0.401178	9.53e-05	5.1e-06
Ansiform lobule	0	0	0	0	0	0	0	0
Anterior amygdalar area	0	0	0	0	0.3	0.0185213	5.69e-06	3.49e-07
Anterior area	0	0	0	0	0	0	0	0
Anterior area/ layer 1	0	0	0	0	0	0	0	0
Anterior area/ layer 2/3	0	0	0	0	0	0	0	0
Anterior area/ layer 4	0	0	0	0	0	0	0	0
Anterior area/ layer 5	0	0	0	0	0	0	0	0
Anterior area/ layer 6a	0	0	0	0	0	0	0	0
Anterior area/ layer 6b	0	0	0	0	0	0	0	0
Anterior cingulate area/ layer 1	0	0	0	0	0	0	0	0
Anterior cingulate area/ layer 2/3	0	0	0	0	0	0	0	0
Anterior cingulate area/ layer 5	0	0	0	0	0	0	0	0
Anterior cingulate area/ layer 6a	0	0	0	0	0	0	0	0
Anterior cingulate area/ layer 6b	0	0	0	0	0	0	0	0
Anterior hypothalamic area	0	0	0	0	0	0	0	0
Anterior hypothalamic nucleus	0	0	0	0	0.1	0.00867763	1.94e-06	1.68e-07
Anterior hypothalamic nucleus/ anterior part	0	0	0	0	0	0	0	0
Anterior hypothalamic nucleus/ central part	0	0	0	0	0	0	0	0
Anterior hypothalamic nucleus/ dorsal part	0	0	0	0	0	0	0	0
Anterior hypothalamic nucleus/ posterior part	0	0	0	0	0	0	0	0
Anterior olfactory nucleus/ dorsal part	0	0	0	0	0	0	0	0
Anterior olfactory nucleus/ external part	0	0	0	0	0	0	0	0
Anterior olfactory nucleus/ lateral part	0	0	0	0	0	0	0	0
Anterior olfactory nucleus/ layer 1	0	0	0	0	0	0	0	0
Anterior olfactory nucleus/ layer 2	0	0	0	0	0	0	0	0
Anterior olfactory nucleus/ medial part	0	0	0	0	0	0	0	0
Anterior olfactory nucleus/ posteroventral part	0	0	0	0	0	0	0	0
Anterior pretectal nucleus	0	0	0	0	0.1	0.00867763	1.94e-06	1.68e-07
Anterior tegmental nucleus	0	0	0	0	0	0	0	0
Anterodorsal nucleus	0	0	0	0	0	0	0	0
Anterodorsal preoptic nucleus	0	0	0	0	0.1	0.00867763	1.87e-06	1.63e-07
Anterolateral visual area	0	0	0	0	0	0	0	0
Anterolateral visual area/ layer 1	0	0	0	0	0	0	0	0
Anterolateral visual area/ layer 2/3	0	0	0	0	0	0	0	0
Anterolateral visual area/ layer 4	0	0	0	0	0	0	0	0
Anterolateral visual area/ layer 5	0	0	0	0	0	0	0	0
Anterolateral visual area/ layer 6a	0	0	0	0	0	0	0	0
Anterolateral visual area/ layer 6b	0	0	0	0	0	0	0	0
Anteromedial nucleus	0	0	0	0	0	0	0	0
Anteromedial nucleus/ dorsal part	0	0	0	0	0	0	0	0
Anteromedial nucleus/ ventral part	0	0	0	0	0	0	0	0
Anteromedial visual area	0	0	0	0	0	0	0	0
Anteromedial visual area/ layer 1	0	0	0	0	0	0	0	0
Anteromedial visual area/ layer 2/3	0	0	0	0	0	0	0	0
Anteromedial visual area/ layer 4	0	0	0	0	0	0	0	0
Anteromedial visual area/ layer 5	0	0	0	0	0	0	0	0
Anteromedial visual area/ layer 6a	0	0	0	0	0	0	0	0
Anteromedial visual area/ layer 6b	0	0	0	0	0	0	0	0
Anteroventral periventricular nucleus	0	0	0	0	0	0	0	0
Anteroventral preoptic nucleus	0	0	0	0	0	0	0	0
Arcuate hypothalamic nucleus	0	0	0	0	0	0	0	0
Area postrema	0	0	0	0	0	0	0	0
Area prostriata	0	0	0	0	0	0	0	0
Auditory areas	0	0	0	0	1.8	0.111878	3.44e-05	2.17e-06
Barrington's nucleus	0	0	0	0	0	0	0	0
Basolateral amygdalar nucleus	0	0	0	0	3	0.241661	5.63e-05	4.53e-06
Basolateral amygdalar nucleus/ anterior part	0	0	0	0	1.6	0.138842	3e-05	2.6e-06
Basolateral amygdalar nucleus/ posterior part	0	0	0	0	0.8	0.0530212	1.51e-05	9.96e-07
Basolateral amygdalar nucleus/ ventral part	0	0	0	0	0.6	0.0520658	1.12e-05	9.75e-07
Basomedial amygdalar nucleus	0	0	0	0	1.9	0.155472	3.57e-05	2.91e-06
Basomedial amygdalar nucleus/ anterior part	0	0	0	0	0.9	0.0689979	1.69e-05	1.29e-06
Basomedial amygdalar nucleus/ posterior part	0	0	0	0	1	0.0867763	1.87e-05	1.63e-06
Bed nuclei of the stria terminalis	0	0	0	0	0.3	0.0185213	4.21e-06	3.23e-07
Bed nuclei of the stria terminalis/ anterior division	0	0	0	0	0	0	0	0
Bed nuclei of the stria terminalis/ anterior division/ anterolateral area	0	0	0	0	0	0	0	0
Bed nuclei of the stria terminalis/ anterior division/ anteromedial area	0	0	0	0	0	0	0	0
Bed nuclei of the stria terminalis/ anterior division/ dorsomedial nucleus	0	0	0	0	0	0	0	0
Bed nuclei of the stria terminalis/ anterior division/ fusiform nucleus	0	0	0	0	0	0	0	0
Bed nuclei of the stria terminalis/ anterior division/ juxtacapsular nucleus	0	0	0	0	0	0	0	0
Bed nuclei of the stria terminalis/ anterior division/ magnocellular nucleus	0	0	0	0	0	0	0	0
Bed nuclei of the stria terminalis/ anterior division/ oval nucleus	0	0	0	0	0	0	0	0
Bed nuclei of the stria terminalis/ anterior division/ rhomboid nucleus	0	0	0	0	0	0	0	0
Bed nuclei of the stria terminalis/ anterior division/ ventral nucleus	0	0	0	0	0	0	0	0
Bed nuclei of the stria terminalis/ posterior division	0	0	0	0	0	0	0	0
Bed nuclei of the stria terminalis/ posterior division/ dorsal nucleus	0	0	0	0	0	0	0	0
Bed nuclei of the stria terminalis/ posterior division/ interfascicular nucleus	0	0	0	0	0	0	0	0
Bed nuclei of the stria terminalis/ posterior division/ principal nucleus	0	0	0	0	0	0	0	0
Bed nuclei of the stria terminalis/ posterior division/ strial extension	0	0	0	0	0	0	0	0
Bed nuclei of the stria terminalis/ posterior division/ transverse nucleus	0	0	0	0	0	0	0	0
Bed nucleus of the accessory olfactory tract	0	0	0	0	0	0	0	0
Bed nucleus of the anterior commissure	0	0	0	0	0	0	0	0
Central amygdalar nucleus	0	0	0	0	0.6	0.0432916	1.13e-05	8.11e-07
Central amygdalar nucleus/ capsular part	0	0	0	0	0.3	0.0260329	5.62e-06	4.88e-07
Central amygdalar nucleus/ lateral part	0	0	0	0	0	0	0	0
Central amygdalar nucleus/ medial part	0	0	0	0	0.3	0.0185213	5.69e-06	3.49e-07
Central lateral nucleus of the thalamus	0	0	0	0	0	0	0	0
Central linear nucleus raphe	0	0	0	0	0	0	0	0
Central lobule	0	0	0	0	0	0	0	0
Central medial nucleus of the thalamus	0	0	0	0	0	0	0	0
Cerebellar cortex	0	0	0	0	0.1	0.00867763	1.76e-06	1.53e-07
Cerebellar cortex/ Purkinje layer	0	0	0	0	0	0	0	0
Cerebellar cortex/ granular layer	0	0	0	0	0	0	0	0
Cerebellar cortex/ molecular layer	0	0	0	0	0	0	0	0
Cerebellar nuclei	0	0	0	0	0	0	0	0
Cerebellum	0	0	0	0	0.1	0.00867763	1.76e-06	1.53e-07
Cochlear nuclei	0	0	0	0	0	0	0	0
Cochlear nucleus/ subpedunclular granular region	0	0	0	0	0	0	0	0
Copula pyramidis	0	0	0	0	0	0	0	0
Copula pyramidis/ Purkinje layer	0	0	0	0	0	0	0	0
Copula pyramidis/ granular layer	0	0	0	0	0	0	0	0
Copula pyramidis/ molecular layer	0	0	0	0	0	0	0	0
Cortical amygdalar area	0	0	0	0	0.3	0.0185213	5.75e-06	3.57e-07
Cortical amygdalar area/ anterior part	0	0	0	0	0.3	0.0185213	5.75e-06	3.57e-07
Cortical amygdalar area/ anterior part/ layer 1	0	0	0	0	0	0	0	0
Cortical amygdalar area/ anterior part/ layer 2	0	0	0	0	0	0	0	0
Cortical amygdalar area/ anterior part/ layer 3	0	0	0	0	0	0	0	0
Cortical amygdalar area/ posterior part	0	0	0	0	0	0	0	0
Cortical amygdalar area/ posterior part/ lateral zone	0	0	0	0	0	0	0	0
Cortical amygdalar area/ posterior part/ lateral zone/ layer 1	0	0	0	0	0	0	0	0
Cortical amygdalar area/ posterior part/ lateral zone/ layer 2	0	0	0	0	0	0	0	0
Cortical amygdalar area/ posterior part/ lateral zone/ layer 3	0	0	0	0	0	0	0	0
Cortical amygdalar area/ posterior part/ lateral zone/ layers 1-2	0	0	0	0	0	0	0	0
Cortical amygdalar area/ posterior part/ lateral zone/ layers 1-3	0	0	0	0	0	0	0	0
Cortical amygdalar area/ posterior part/ medial zone	0	0	0	0	0	0	0	0
Cortical amygdalar area/ posterior part/ medial zone/ layer 1	0	0	0	0	0	0	0	0
Cortical amygdalar area/ posterior part/ medial zone/ layer 2	0	0	0	0	0	0	0	0
Cortical amygdalar area/ posterior part/ medial zone/ layer 3	0	0	0	0	0	0	0	0
Cortical amygdalar area/ posterior part/ medial zone/ layers 1-2	0	0	0	0	0	0	0	0
Cortical amygdalar area/ posterior part/ medial zone/ layers 1-3	0	0	0	0	0	0	0	0
Crus 1	0	0	0	0	0	0	0	0
Crus 1/ Purkinje layer	0	0	0	0	0	0	0	0
Crus 1/ granular layer	0	0	0	0	0	0	0	0
Crus 1/ molecular layer	0	0	0	0	0	0	0	0
Crus 2	0	0	0	0	0	0	0	0
Crus 2/ Purkinje layer	0	0	0	0	0	0	0	0
Crus 2/ granular layer	0	0	0	0	0	0	0	0
Crus 2/ molecular layer	0	0	0	0	0	0	0	0
Culmen	0	0	0	0	0	0	0	0
Cuneate nucleus	0	0	0	0	0	0	0	0
Cuneiform nucleus	0	0	0	0	0.1	0.00867763	1.94e-06	1.68e-07
Declive (VI)	0	0	0	0	0	0	0	0
Declive (VI)/ Purkinje layer	0	0	0	0	0	0	0	0
Declive (VI)/ granular layer	0	0	0	0	0	0	0	0
Declive (VI)/ molecular layer	0	0	0	0	0	0	0	0
Dentate gyrus crest	0	0	0	0	0	0	0	0
Dentate gyrus crest/ granule cell layer	0	0	0	0	0	0	0	0
Dentate gyrus crest/ molecular layer	0	0	0	0	0	0	0	0
Dentate gyrus crest/ polymorph layer	0	0	0	0	0	0	0	0
Dentate gyrus lateral blade	0	0	0	0	0	0	0	0
Dentate gyrus lateral blade/ granule cell layer	0	0	0	0	0	0	0	0
Dentate gyrus lateral blade/ molecular layer	0	0	0	0	0	0	0	0
Dentate gyrus lateral blade/ polymorph layer	0	0	0	0	0	0	0	0
Dentate gyrus medial blade	0	0	0	0	0	0	0	0
Dentate gyrus medial blade/ granule cell layer	0	0	0	0	0	0	0	0
Dentate gyrus medial blade/ molecular layer	0	0	0	0	0	0	0	0
Dentate gyrus medial blade/ polymorph layer	0	0	0	0	0	0	0	0
Dentate gyrus/ polymorph layer	0	0	0	0	0.1	0.00867763	1.94e-06	1.68e-07
Dentate gyrus/ subgranular zone	0	0	0	0	0	0	0	0
Dentate nucleus	0	0	0	0	0	0	0	0
Dopaminergic A13 group	0	0	0	0	0	0	0	0
Dorsal auditory area	0	0	0	0	0.9	0.052466	1.71e-05	1.02e-06
Dorsal auditory area/ layer 1	0	0	0	0	0.1	0.00867763	1.87e-06	1.63e-07
Dorsal auditory area/ layer 2/3	0	0	0	0	0.2	0.0115702	3.7e-06	2.15e-07
Dorsal auditory area/ layer 4	0	0	0	0	0.1	0.00867763	1.94e-06	1.68e-07
Dorsal auditory area/ layer 5	0	0	0	0	0.5	0.0348308	9.63e-06	6.75e-07
Dorsal auditory area/ layer 6a	0	0	0	0	0	0	0	0
Dorsal auditory area/ layer 6b	0	0	0	0	0	0	0	0
Dorsal cochlear nucleus	0	0	0	0	0	0	0	0
Dorsal column nuclei	0	0	0	0	0	0	0	0
Dorsal motor nucleus of the vagus nerve	0	0	0	0	0	0	0	0
Dorsal nucleus raphe	0	0	0	0	0	0	0	0
Dorsal part of the lateral geniculate complex	0	0	0	0	0.8	0.0603981	1.55e-05	1.17e-06
Dorsal part of the lateral geniculate complex/ core	0	0	0	0	0.8	0.0603981	1.55e-05	1.17e-06
Dorsal part of the lateral geniculate complex/ ipsilateral zone	0	0	0	0	0	0	0	0
Dorsal part of the lateral geniculate complex/ shell	0	0	0	0	0	0	0	0
Dorsal peduncular area/ layer 1	0	0	0	0	0	0	0	0
Dorsal peduncular area/ layer 2	0	0	0	0	0	0	0	0
Dorsal peduncular area/ layer 2/3	0	0	0	0	0	0	0	0
Dorsal peduncular area/ layer 5	0	0	0	0	0	0	0	0
Dorsal peduncular area/ layer 6a	0	0	0	0	0	0	0	0
Dorsal premammillary nucleus	0	0	0	0	0	0	0	0
Dorsal tegmental nucleus	0	0	0	0	0	0	0	0
Dorsal terminal nucleus of the accessory optic tract	0	0	0	0	0	0	0	0
Dorsomedial nucleus of the hypothalamus	0	0	0	0	0.1	0.00867763	1.87e-06	1.63e-07
Dorsomedial nucleus of the hypothalamus/ anterior part	0	0	0	0	0	0	0	0
Dorsomedial nucleus of the hypothalamus/ posterior part	0	0	0	0	0	0	0	0
Dorsomedial nucleus of the hypothalamus/ ventral part	0	0	0	0	0	0	0	0
Ectorhinal area	0	0	0	0	0.3	0.0185213	5.75e-06	3.57e-07
Ectorhinal area/Layer 1	0	0	0	0	0	0	0	0
Ectorhinal area/Layer 2/3	0	0	0	0	0.3	0.0185213	5.75e-06	3.57e-07
Ectorhinal area/Layer 5	0	0	0	0	0	0	0	0
Ectorhinal area/Layer 6a	0	0	0	0	0	0	0	0
Ectorhinal area/Layer 6b	0	0	0	0	0	0	0	0
Edinger-Westphal nucleus	0	0	0	0	0	0	0	0
Efferent cochlear group	0	0	0	0	0	0	0	0
Efferent vestibular nucleus	0	0	0	0	0	0	0	0
Endopiriform nucleus	0	0	0	0	0.4	0.0231403	4.67e-06	3.26e-07
Endopiriform nucleus/ dorsal part	0	0	0	0	0.4	0.0231403	4.67e-06	3.26e-07
Endopiriform nucleus/ ventral part	0	0	0	0	0	0	0	0
Entorhinal area	0	0	0	0	6.4	0.545794	0.000119929	1.02e-05
Entorhinal area/ lateral part	0	0	0	0	5.7	0.48506	0.000106819	9.08e-06
Entorhinal area/ lateral part/ layer 1	0	0	0	0	0.1	0.00867763	1.94e-06	1.68e-07
Entorhinal area/ lateral part/ layer 2	0	0	0	0	2.2	0.190908	4.12e-05	3.58e-06
Entorhinal area/ lateral part/ layer 2/3	0	0	0	0	0	0	0	0
Entorhinal area/ lateral part/ layer 2a	0	0	0	0	0	0	0	0
Entorhinal area/ lateral part/ layer 2b	0	0	0	0	0	0	0	0
Entorhinal area/ lateral part/ layer 3	0	0	0	0	0.4	0.0347105	7.49e-06	6.5e-07
Entorhinal area/ lateral part/ layer 4	0	0	0	0	0	0	0	0
Entorhinal area/ lateral part/ layer 4/5	0	0	0	0	0	0	0	0
Entorhinal area/ lateral part/ layer 5	0	0	0	0	0.8	0.069421	1.5e-05	1.3e-06
Entorhinal area/ lateral part/ layer 5/6	0	0	0	0	0	0	0	0
Entorhinal area/ lateral part/ layer 6a	0	0	0	0	2.2	0.190908	4.12e-05	3.58e-06
Entorhinal area/ lateral part/ layer 6b	0	0	0	0	0	0	0	0
Entorhinal area/ medial part/ dorsal zone	0	0	0	0	0.7	0.0607434	1.31e-05	1.14e-06
Entorhinal area/ medial part/ dorsal zone/ layer 1	0	0	0	0	0	0	0	0
Entorhinal area/ medial part/ dorsal zone/ layer 2	0	0	0	0	0	0	0	0
Entorhinal area/ medial part/ dorsal zone/ layer 2a	0	0	0	0	0	0	0	0
Entorhinal area/ medial part/ dorsal zone/ layer 2b	0	0	0	0	0	0	0	0
Entorhinal area/ medial part/ dorsal zone/ layer 3	0	0	0	0	0	0	0	0
Entorhinal area/ medial part/ dorsal zone/ layer 4	0	0	0	0	0	0	0	0
Entorhinal area/ medial part/ dorsal zone/ layer 5	0	0	0	0	0.6	0.0520658	1.12e-05	9.75e-07
Entorhinal area/ medial part/ dorsal zone/ layer 5/6	0	0	0	0	0	0	0	0
Entorhinal area/ medial part/ dorsal zone/ layer 6	0	0	0	0	0.1	0.00867763	1.87e-06	1.63e-07
Entorhinal area/ medial part/ ventral zone	0	0	0	0	0	0	0	0
Entorhinal area/ medial part/ ventral zone/ layer 1	0	0	0	0	0	0	0	0
Entorhinal area/ medial part/ ventral zone/ layer 2	0	0	0	0	0	0	0	0
Entorhinal area/ medial part/ ventral zone/ layer 3	0	0	0	0	0	0	0	0
Entorhinal area/ medial part/ ventral zone/ layer 4	0	0	0	0	0	0	0	0
Entorhinal area/ medial part/ ventral zone/ layer 5/6	0	0	0	0	0	0	0	0
Epithalamus	0	0	0	0	0.7	0.0518242	1.34e-05	1e-06
Ethmoid nucleus of the thalamus	0	0	0	0	0.6	0.0432916	1.16e-05	8.39e-07
External cuneate nucleus	0	0	0	0	0	0	0	0
Facial motor nucleus	0	0	0	0	0	0	0	0
Fasciola cinerea	0	0	0	0	0.1	0.00867763	1.87e-06	1.63e-07
Fastigial nucleus	0	0	0	0	0	0	0	0
Field CA1	0	0	0	0	5.8	0.395084	7.79e-05	4.81e-06
Field CA1/ pyramidal layer	0	0	0	0	0	0	0	0
Field CA1/ stratum lacunosum-moleculare	0	0	0	0	0	0	0	0
Field CA1/ stratum oriens	0	0	0	0	0	0	0	0
Field CA1/ stratum radiatum	0	0	0	0	0	0	0	0
Field CA2	0	0	0	0	0.1	0.00867763	5.84e-07	5.06e-08
Field CA2/ pyramidal layer	0	0	0	0	0	0	0	0
Field CA2/ stratum lacunosum-moleculare	0	0	0	0	0	0	0	0
Field CA2/ stratum oriens	0	0	0	0	0	0	0	0
Field CA2/ stratum radiatum	0	0	0	0	0	0	0	0
Field CA3	0	0	0	0	0.9	0.0599112	1.68e-05	1.12e-06
Field CA3/ pyramidal layer	0	0	0	0	0	0	0	0
Field CA3/ stratum lacunosum-moleculare	0	0	0	0	0	0	0	0
Field CA3/ stratum lucidum	0	0	0	0	0	0	0	0
Field CA3/ stratum oriens	0	0	0	0	0	0	0	0
Field CA3/ stratum radiatum	0	0	0	0	0	0	0	0
Fields of Forel	0	0	0	0	0	0	0	0
Flocculus	0	0	0	0	0	0	0	0
Flocculus/ Purkinje layer	0	0	0	0	0	0	0	0
Flocculus/ granular layer	0	0	0	0	0	0	0	0
Flocculus/ molecular layer	0	0	0	0	0	0	0	0
Folium-tuber vermis (VII)	0	0	0	0	0	0	0	0
Folium-tuber vermis (VII)/ Purkinje layer	0	0	0	0	0	0	0	0
Folium-tuber vermis (VII)/ granular layer	0	0	0	0	0	0	0	0
Folium-tuber vermis (VII)/ molecular layer	0	0	0	0	0	0	0	0
Frontal pole/ layer 1	0	0	0	0	0	0	0	0
Fundus of striatum	0	0	0	0	0.2	0.0173553	3.75e-06	3.25e-07
Geniculate group/ ventral thalamus	0	0	0	0	0	0	0	0
Gigantocellular reticular nucleus	0	0	0	0	0	0	0	0
Globus pallidus/ external segment	0	0	0	0	0.2	0.0173553	3.75e-06	3.25e-07
Globus pallidus/ internal segment	0	0	0	0	0	0	0	0
Gracile nucleus	0	0	0	0	0	0	0	0
Granular lamina of the cochlear nuclei	0	0	0	0	0	0	0	0
Gustatory areas	0	0	0	0	0.4	0.0265106	6.2e-06	4.85e-07
Gustatory areas/ layer 1	0	0	0	0	0	0	0	0
Gustatory areas/ layer 2/3	0	0	0	0	0.1	0.00867763	1.87e-06	1.63e-07
Gustatory areas/ layer 4	0	0	0	0	0.1	0.00867763	5.84e-07	5.06e-08
Gustatory areas/ layer 5	0	0	0	0	0	0	0	0
Gustatory areas/ layer 6a	0	0	0	0	0.2	0.0173553	3.75e-06	3.25e-07
Gustatory areas/ layer 6b	0	0	0	0	0	0	0	0
Hemispheric regions	0	0	0	0	0.1	0.00867763	1.76e-06	1.53e-07
Hindbrain	0	0	0	0	0.9	0.0780986	1.69e-05	1.46e-06
Hippocampo-amygdalar transition area	0	0	0	0	0	0	0	0
Hypoglossal nucleus	0	0	0	0	0	0	0	0
Hypothalamic medial zone	0	0	0	0	1	0.0696616	1.93e-05	1.35e-06
Inferior colliculus	0	0	0	0	0.1	0.00867763	1.87e-06	1.63e-07
Inferior colliculus/ central nucleus	0	0	0	0	0	0	0	0
Inferior colliculus/ dorsal nucleus	0	0	0	0	0.1	0.00867763	1.87e-06	1.63e-07
Inferior colliculus/ external nucleus	0	0	0	0	0	0	0	0
Inferior olivary complex	0	0	0	0	0	0	0	0
Inferior salivatory nucleus	0	0	0	0	0	0	0	0
Infracerebellar nucleus	0	0	0	0	0	0	0	0
Infralimbic area/ layer 2	0	0	0	0	0	0	0	0
Interanterodorsal nucleus of the thalamus	0	0	0	0	0	0	0	0
Interanteromedial nucleus of the thalamus	0	0	0	0	0	0	0	0
Intercalated amygdalar nucleus	0	0	0	0	0.7	0.0607434	1.31e-05	1.14e-06
Intercollicular nucleus	0	0	0	0	0	0	0	0
Interfascicular nucleus raphe	0	0	0	0	0	0	0	0
Intergeniculate leaflet of the lateral geniculate complex	0	0	0	0	0	0	0	0
Intermediate geniculate nucleus	0	0	0	0	0	0	0	0
Intermediate reticular nucleus	0	0	0	0	0	0	0	0
Intermediodorsal nucleus of the thalamus	0	0	0	0	0	0	0	0
Interpeduncular fossa	0	0	0	0	0	0	0	0
Interpeduncular nucleus	0	0	0	0	0	0	0	0
Interpeduncular nucleus/ apical	0	0	0	0	0	0	0	0
Interpeduncular nucleus/ caudal	0	0	0	0	0	0	0	0
Interpeduncular nucleus/ dorsolateral	0	0	0	0	0	0	0	0
Interpeduncular nucleus/ dorsomedial	0	0	0	0	0	0	0	0
Interpeduncular nucleus/ intermediate	0	0	0	0	0	0	0	0
Interpeduncular nucleus/ lateral	0	0	0	0	0	0	0	0
Interpeduncular nucleus/ rostral	0	0	0	0	0	0	0	0
Interpeduncular nucleus/ rostrolateral	0	0	0	0	0	0	0	0
Interposed nucleus	0	0	0	0	0	0	0	0
Interstitial nucleus of Cajal	0	0	0	0	0	0	0	0
Interstitial nucleus of the vestibular nerve	0	0	0	0	0	0	0	0
Intertrigeminal nucleus	0	0	0	0	0	0	0	0
Islands of Calleja	0	0	0	0	0	0	0	0
Koelliker-Fuse subnucleus	0	0	0	0	0	0	0	0
Lateral amygdalar nucleus	0	0	0	0	0.1	0.00867763	1.87e-06	1.63e-07
Lateral dorsal nucleus of thalamus	0	0	0	0	0.3	0.0260329	5.62e-06	4.88e-07
Lateral habenula	0	0	0	0	0.7	0.0518242	1.34e-05	1e-06
Lateral hypothalamic area	0	0	0	0	0.1	0.00867763	1.87e-06	1.63e-07
Lateral mammillary nucleus	0	0	0	0	0	0	0	0
Lateral preoptic area	0	0	0	0	0.2	0.0173553	3.75e-06	3.25e-07
Lateral reticular nucleus	0	0	0	0	0	0	0	0
Lateral reticular nucleus/ magnocellular part	0	0	0	0	0	0	0	0
Lateral reticular nucleus/ parvicellular part	0	0	0	0	0	0	0	0
Lateral septal nucleus/ ventral part	0	0	0	0	0.3	0.0132553	4.05e-06	1.89e-07
Lateral strip of striatum	0	0	0	0	0	0	0	0
Lateral tegmental nucleus	0	0	0	0	0	0	0	0
Lateral terminal nucleus of the accessory optic tract	0	0	0	0	0.1	0.00867763	1.94e-06	1.68e-07
Lateral vestibular nucleus	0	0	0	0	0	0	0	0
Lateral visual area	0	0	0	0	0	0	0	0
Lateral visual area/ layer 1	0	0	0	0	0	0	0	0
Lateral visual area/ layer 2/3	0	0	0	0	0	0	0	0
Lateral visual area/ layer 4	0	0	0	0	0	0	0	0
Lateral visual area/ layer 5	0	0	0	0	0	0	0	0
Lateral visual area/ layer 6a	0	0	0	0	0	0	0	0
Lateral visual area/ layer 6b	0	0	0	0	0	0	0	0
Laterodorsal tegmental nucleus	0	0	0	0	0	0	0	0
Laterointermediate area	0	0	0	0	0	0	0	0
Laterointermediate area/ layer 1	0	0	0	0	0	0	0	0
Laterointermediate area/ layer 2/3	0	0	0	0	0	0	0	0
Laterointermediate area/ layer 4	0	0	0	0	0	0	0	0
Laterointermediate area/ layer 5	0	0	0	0	0	0	0	0
Laterointermediate area/ layer 6a	0	0	0	0	0	0	0	0
Laterointermediate area/ layer 6b	0	0	0	0	0	0	0	0
Laterolateral anterior visual area	0	0	0	0	0	0	0	0
Laterolateral anterior visual area/ layer 1	0	0	0	0	0	0	0	0
Laterolateral anterior visual area/ layer 2/3	0	0	0	0	0	0	0	0
Laterolateral anterior visual area/ layer 4	0	0	0	0	0	0	0	0
Laterolateral anterior visual area/ layer 6a	0	0	0	0	0	0	0	0
Laterolateral anterior visual area/ layer 6b	0	0	0	0	0	0	0	0
Laterolateral anterior visual area/layer 5	0	0	0	0	0	0	0	0
Layer 6b/ isocortex	0	0	0	0	0	0	0	0
Linear nucleus of the medulla	0	0	0	0	0	0	0	0
Lingula (I)	0	0	0	0	0	0	0	0
Lingula (I)/ Purkinje layer	0	0	0	0	0	0	0	0
Lingula (I)/ granular layer	0	0	0	0	0	0	0	0
Lingula (I)/ molecular layer	0	0	0	0	0	0	0	0
Lobule II	0	0	0	0	0	0	0	0
Lobule II/ Purkinje layer	0	0	0	0	0	0	0	0
Lobule II/ granular layer	0	0	0	0	0	0	0	0
Lobule II/ molecular layer	0	0	0	0	0	0	0	0
Lobule III	0	0	0	0	0	0	0	0
Lobule III/ Purkinje layer	0	0	0	0	0	0	0	0
Lobule III/ granular layer	0	0	0	0	0	0	0	0
Lobule III/ molecular layer	0	0	0	0	0	0	0	0
Lobule IV	0	0	0	0	0	0	0	0
Lobule IV/ Purkinje layer	0	0	0	0	0	0	0	0
Lobule IV/ granular layer	0	0	0	0	0	0	0	0
Lobule IV/ molecular layer	0	0	0	0	0	0	0	0
Lobule V	0	0	0	0	0	0	0	0
Lobule V/ Purkinje layer	0	0	0	0	0	0	0	0
Lobule V/ granular layer	0	0	0	0	0	0	0	0
Lobule V/ molecular layer	0	0	0	0	0	0	0	0
Lobules IV-V	0	0	0	0	0	0	0	0
Lobules IV-V/ Purkinje layer	0	0	0	0	0	0	0	0
Lobules IV-V/ granular layer	0	0	0	0	0	0	0	0
Lobules IV-V/ molecular layer	0	0	0	0	0	0	0	0
Locus ceruleus	0	0	0	0	0	0	0	0
Magnocellular reticular nucleus	0	0	0	0	0	0	0	0
Main olfactory bulb/ glomerular layer	0	0	0	0	0	0	0	0
Main olfactory bulb/ granule layer	0	0	0	0	0	0	0	0
Main olfactory bulb/ inner plexiform layer	0	0	0	0	0	0	0	0
Main olfactory bulb/ mitral layer	0	0	0	0	0	0	0	0
Main olfactory bulb/ outer plexiform layer	0	0	0	0	0	0	0	0
Major island of Calleja	0	0	0	0	0	0	0	0
Mammillary body	0	0	0	0	0.1	0.00867763	1.94e-06	1.68e-07
Medial accesory oculomotor nucleus	0	0	0	0	0	0	0	0
Medial amygdalar nucleus	0	0	0	0	3.7	0.29329	6.95e-05	5.49e-06
Medial amygdalar nucleus/ anterodorsal part	0	0	0	0	0	0	0	0
Medial amygdalar nucleus/ anteroventral part	0	0	0	0	0	0	0	0
Medial amygdalar nucleus/ posterodorsal part	0	0	0	0	0	0	0	0
Medial amygdalar nucleus/ posterodorsal part/ sublayer a	0	0	0	0	0	0	0	0
Medial amygdalar nucleus/ posterodorsal part/ sublayer b	0	0	0	0	0	0	0	0
Medial amygdalar nucleus/ posterodorsal part/ sublayer c	0	0	0	0	0	0	0	0
Medial amygdalar nucleus/ posteroventral part	0	0	0	0	0	0	0	0
Medial geniculate complex/ medial part	0	0	0	0	0.1	0.00867763	1.94e-06	1.68e-07
Medial geniculate complex/ ventral part	0	0	0	0	0	0	0	0
Medial habenula	0	0	0	0	0	0	0	0
Medial mammillary nucleus	0	0	0	0	0.1	0.00867763	1.94e-06	1.68e-07
Medial mammillary nucleus/ dorsal part	0	0	0	0	0	0	0	0
Medial mammillary nucleus/ lateral part	0	0	0	0	0.1	0.00867763	1.94e-06	1.68e-07
Medial mammillary nucleus/ medial part	0	0	0	0	0	0	0	0
Medial mammillary nucleus/ median part	0	0	0	0	0	0	0	0
Medial mammillary nucleus/ posterior part	0	0	0	0	0	0	0	0
Medial preoptic area	0	0	0	0	0	0	0	0
Medial preoptic nucleus	0	0	0	0	0.1	0.00867763	1.87e-06	1.63e-07
Medial preoptic nucleus/ central part	0	0	0	0	0	0	0	0
Medial preoptic nucleus/ lateral part	0	0	0	0	0	0	0	0
Medial preoptic nucleus/ medial part	0	0	0	0	0	0	0	0
Medial pretectal area	0	0	0	0	0	0	0	0
Medial terminal nucleus of the accessory optic tract	0	0	0	0	0	0	0	0
Medial vestibular nucleus	0	0	0	0	0	0	0	0
Medial visual area	0	0	0	0	0	0	0	0
Medial visual area/ layer 1	0	0	0	0	0	0	0	0
Medial visual area/ layer 2/3	0	0	0	0	0	0	0	0
Medial visual area/ layer 4	0	0	0	0	0	0	0	0
Medial visual area/ layer 6a	0	0	0	0	0	0	0	0
Medial visual area/ layer 6b	0	0	0	0	0	0	0	0
Medial visual area/layer 5	0	0	0	0	0	0	0	0
Median eminence	0	0	0	0	0	0	0	0
Median preoptic nucleus	0	0	0	0	0	0	0	0
Mediodorsal nucleus of thalamus	0	0	0	0	0.3	0.0185213	4.95e-06	3.3e-07
Mediodorsal nucleus of the thalamus/ central part	0	0	0	0	0	0	0	0
Mediodorsal nucleus of the thalamus/ lateral part	0	0	0	0	0	0	0	0
Mediodorsal nucleus of the thalamus/ medial part	0	0	0	0	0	0	0	0
Mediomedial anterior visual area	0	0	0	0	0	0	0	0
Mediomedial anterior visual area/ layer 1	0	0	0	0	0	0	0	0
Mediomedial anterior visual area/ layer 2/3	0	0	0	0	0	0	0	0
Mediomedial anterior visual area/ layer 4	0	0	0	0	0	0	0	0
Mediomedial anterior visual area/ layer 6a	0	0	0	0	0	0	0	0
Mediomedial anterior visual area/ layer 6b	0	0	0	0	0	0	0	0
Mediomedial anterior visual area/layer 5	0	0	0	0	0	0	0	0
Mediomedial posterior visual area	0	0	0	0	0	0	0	0
Mediomedial posterior visual area/ layer 1	0	0	0	0	0	0	0	0
Mediomedial posterior visual area/ layer 2/3	0	0	0	0	0	0	0	0
Mediomedial posterior visual area/ layer 4	0	0	0	0	0	0	0	0
Mediomedial posterior visual area/ layer 6a	0	0	0	0	0	0	0	0
Mediomedial posterior visual area/ layer 6b	0	0	0	0	0	0	0	0
Mediomedial posterior visual area/layer 5	0	0	0	0	0	0	0	0
Medulla	0	0	0	0	0	0	0	0
Medulla/ behavioral state related	0	0	0	0	0	0	0	0
Medulla/ motor related	0	0	0	0	0	0	0	0
Medulla/ sensory related	0	0	0	0	0	0	0	0
Medullary reticular nucleus	0	0	0	0	0	0	0	0
Medullary reticular nucleus/ dorsal part	0	0	0	0	0	0	0	0
Medullary reticular nucleus/ ventral part	0	0	0	0	0	0	0	0
Midbrain raphe nuclei	0	0	0	0	0	0	0	0
Midbrain reticular nucleus	0	0	0	0	0.5	0.0348308	8.7e-06	6.47e-07
Midbrain reticular nucleus/ magnocellular part	0	0	0	0	0	0	0	0
Midbrain reticular nucleus/ magnocellular part/ general	0	0	0	0	0	0	0	0
Midbrain reticular nucleus/ parvicellular part	0	0	0	0	0	0	0	0
Midbrain reticular nucleus/ retrorubral area	0	0	0	0	0.2	0.0173553	3.53e-06	3.06e-07
Midbrain trigeminal nucleus	0	0	0	0	0	0	0	0
Midbrain/ behavioral state related	0	0	0	0	0	0	0	0
Midline group of the dorsal thalamus	0	0	0	0	0.6	0.0432916	1.06e-05	8.08e-07
Motor nucleus of trigeminal	0	0	0	0	0	0	0	0
Nodulus (X)	0	0	0	0	0	0	0	0
Nodulus (X)/ Purkinje layer	0	0	0	0	0	0	0	0
Nodulus (X)/ granular layer	0	0	0	0	0	0	0	0
Nodulus (X)/ molecular layer	0	0	0	0	0	0	0	0
Nucleus ambiguus	0	0	0	0	0	0	0	0
Nucleus ambiguus/ dorsal division	0	0	0	0	0	0	0	0
Nucleus ambiguus/ ventral division	0	0	0	0	0	0	0	0
Nucleus circularis	0	0	0	0	0	0	0	0
Nucleus incertus	0	0	0	0	0	0	0	0
Nucleus intercalatus	0	0	0	0	0	0	0	0
Nucleus of Darkschewitsch	0	0	0	0	0	0	0	0
Nucleus of Roller	0	0	0	0	0	0	0	0
Nucleus of reuniens	0	0	0	0	0	0	0	0
Nucleus of the brachium of the inferior colliculus	0	0	0	0	0	0	0	0
Nucleus of the lateral lemniscus	0	0	0	0	0	0	0	0
Nucleus of the lateral lemniscus/ dorsal part	0	0	0	0	0	0	0	0
Nucleus of the lateral lemniscus/ horizontal part	0	0	0	0	0	0	0	0
Nucleus of the lateral lemniscus/ ventral part	0	0	0	0	0	0	0	0
Nucleus of the lateral olfactory tract	0	0	0	0	1.3	0.112809	2.52e-05	2.19e-06
Nucleus of the lateral olfactory tract/ layer 3	0	0	0	0	0.6	0.0520658	1.16e-05	1.01e-06
Nucleus of the lateral olfactory tract/ layers 1-3	0	0	0	0	0	0	0	0
Nucleus of the lateral olfactory tract/ molecular layer	0	0	0	0	0	0	0	0
Nucleus of the lateral olfactory tract/ pyramidal layer	0	0	0	0	0.7	0.0607434	1.36e-05	1.18e-06
Nucleus of the solitary tract	0	0	0	0	0	0	0	0
Nucleus of the solitary tract/ central part	0	0	0	0	0	0	0	0
Nucleus of the solitary tract/ commissural part	0	0	0	0	0	0	0	0
Nucleus of the solitary tract/ gelatinous part	0	0	0	0	0	0	0	0
Nucleus of the solitary tract/ lateral part	0	0	0	0	0	0	0	0
Nucleus of the solitary tract/ medial part	0	0	0	0	0	0	0	0
Nucleus of the trapezoid body	0	0	0	0	0	0	0	0
Nucleus prepositus	0	0	0	0	0	0	0	0
Nucleus raphe magnus	0	0	0	0	0	0	0	0
Nucleus raphe obscurus	0	0	0	0	0	0	0	0
Nucleus raphe pallidus	0	0	0	0	0	0	0	0
Nucleus raphe pontis	0	0	0	0	0	0	0	0
Nucleus sagulum	0	0	0	0	0	0	0	0
Nucleus x	0	0	0	0	0	0	0	0
Nucleus y	0	0	0	0	0	0	0	0
Nucleus z	0	0	0	0	0	0	0	0
Oculomotor nucleus	0	0	0	0	0	0	0	0
Olfactory tubercle/ layers 1-3	0	0	0	0	0	0	0	0
Olfactory tubercle/ molecular layer	0	0	0	0	0	0	0	0
Olfactory tubercle/ polymorph layer	0	0	0	0	0	0	0	0
Olfactory tubercle/ pyramidal layer	0	0	0	0	0	0	0	0
Olivary pretectal nucleus	0	0	0	0	0	0	0	0
Orbital area/ layer 1	0	0	0	0	0	0	0	0
Orbital area/ layer 2/3	0	0	0	0	0	0	0	0
Orbital area/ layer 5	0	0	0	0	0	0	0	0
Orbital area/ layer 6a	0	0	0	0	0	0	0	0
Orbital area/ layer 6b	0	0	0	0	0	0	0	0
Orbital area/ medial part/ layer 2	0	0	0	0	0	0	0	0
Orbital area/ ventral part	0	0	0	0	0	0	0	0
Pallidum/ caudal region	0	0	0	0	0.3	0.0185213	4.21e-06	3.23e-07
Pallidum/ dorsal region	0	0	0	0	0.2	0.0173553	3.75e-06	3.25e-07
Parabigeminal nucleus	0	0	0	0	0	0	0	0
Parabrachial nucleus	0	0	0	0	0	0	0	0
Parabrachial nucleus/ lateral division	0	0	0	0	0	0	0	0
Parabrachial nucleus/ lateral division/ central lateral part	0	0	0	0	0	0	0	0
Parabrachial nucleus/ lateral division/ dorsal lateral part	0	0	0	0	0	0	0	0
Parabrachial nucleus/ lateral division/ external lateral part	0	0	0	0	0	0	0	0
Parabrachial nucleus/ lateral division/ superior lateral part	0	0	0	0	0	0	0	0
Parabrachial nucleus/ lateral division/ ventral lateral part	0	0	0	0	0	0	0	0
Parabrachial nucleus/ medial division	0	0	0	0	0	0	0	0
Parabrachial nucleus/ medial division/ external medial part	0	0	0	0	0	0	0	0
Parabrachial nucleus/ medial division/ medial medial part	0	0	0	0	0	0	0	0
Parabrachial nucleus/ medial division/ ventral medial part	0	0	0	0	0	0	0	0
Paracentral nucleus	0	0	0	0	0.1	0.00867763	1.2e-06	1.05e-07
Paraflocculus	0	0	0	0	0	0	0	0
Paraflocculus/ Purkinje layer	0	0	0	0	0	0	0	0
Paraflocculus/ granular layer	0	0	0	0	0	0	0	0
Paraflocculus/ molecular layer	0	0	0	0	0	0	0	0
Paragigantocellular reticular nucleus	0	0	0	0	0	0	0	0
Paragigantocellular reticular nucleus/ dorsal part	0	0	0	0	0	0	0	0
Paragigantocellular reticular nucleus/ lateral part	0	0	0	0	0	0	0	0
Paramedian lobule	0	0	0	0	0	0	0	0
Paramedian lobule/ Purkinje layer	0	0	0	0	0	0	0	0
Paramedian lobule/ granular layer	0	0	0	0	0	0	0	0
Paramedian lobule/ molecular layer	0	0	0	0	0	0	0	0
Paramedian reticular nucleus	0	0	0	0	0	0	0	0
Paranigral nucleus	0	0	0	0	0	0	0	0
Parapyramidal nucleus	0	0	0	0	0	0	0	0
Parapyramidal nucleus/ deep part	0	0	0	0	0	0	0	0
Parapyramidal nucleus/ superficial part	0	0	0	0	0	0	0	0
Parasolitary nucleus	0	0	0	0	0	0	0	0
Parastrial nucleus	0	0	0	0	0	0	0	0
Parasubiculum	0	0	0	0	0	0	0	0
Parasubiculum/ layer 1	0	0	0	0	0	0	0	0
Parasubiculum/ layer 2	0	0	0	0	0	0	0	0
Parasubiculum/ layer 3	0	0	0	0	0	0	0	0
Parasubthalamic nucleus	0	0	0	0	0.1	0.00867763	1.87e-06	1.63e-07
Parataenial nucleus	0	0	0	0	0.1	0.00867763	1.87e-06	1.63e-07
Paratrigeminal nucleus	0	0	0	0	0	0	0	0
Paratrochlear nucleus	0	0	0	0	0	0	0	0
Paraventricular hypothalamic nucleus	0	0	0	0	0	0	0	0
Paraventricular hypothalamic nucleus/ descending division	0	0	0	0	0	0	0	0
Paraventricular hypothalamic nucleus/ descending division/ dorsal parvicellular part	0	0	0	0	0	0	0	0
Paraventricular hypothalamic nucleus/ descending division/ forniceal part	0	0	0	0	0	0	0	0
Paraventricular hypothalamic nucleus/ descending division/ lateral parvicellular part	0	0	0	0	0	0	0	0
Paraventricular hypothalamic nucleus/ descending division/ medial parvicellular part/ ventral zone	0	0	0	0	0	0	0	0
Paraventricular hypothalamic nucleus/ magnocellular division	0	0	0	0	0	0	0	0
Paraventricular hypothalamic nucleus/ magnocellular division/ anterior magnocellular part	0	0	0	0	0	0	0	0
Paraventricular hypothalamic nucleus/ magnocellular division/ medial magnocellular part	0	0	0	0	0	0	0	0
Paraventricular hypothalamic nucleus/ magnocellular division/ posterior magnocellular part	0	0	0	0	0	0	0	0
Paraventricular hypothalamic nucleus/ magnocellular division/ posterior magnocellular part/ lateral zone	0	0	0	0	0	0	0	0
Paraventricular hypothalamic nucleus/ magnocellular division/ posterior magnocellular part/ medial zone	0	0	0	0	0	0	0	0
Paraventricular hypothalamic nucleus/ parvicellular division	0	0	0	0	0	0	0	0
Paraventricular hypothalamic nucleus/ parvicellular division/ anterior parvicellular part	0	0	0	0	0	0	0	0
Paraventricular hypothalamic nucleus/ parvicellular division/ medial parvicellular part/ dorsal zone	0	0	0	0	0	0	0	0
Paraventricular hypothalamic nucleus/ parvicellular division/ periventricular part	0	0	0	0	0	0	0	0
Paraventricular nucleus of the thalamus	0	0	0	0	0.5	0.0348308	8.7e-06	6.47e-07
Parvicellular motor 5 nucleus	0	0	0	0	0	0	0	0
Parvicellular reticular nucleus	0	0	0	0	0	0	0	0
Pedunculopontine nucleus	0	0	0	0	0	0	0	0
Perifornical nucleus	0	0	0	0	0	0	0	0
Perihypoglossal nuclei	0	0	0	0	0	0	0	0
Peripeduncular nucleus	0	0	0	0	0.4	0.0347105	7.76e-06	6.73e-07
Perirhinal area	0	0	0	0	0	0	0	0
Perirhinal area/ layer 1	0	0	0	0	0	0	0	0
Perirhinal area/ layer 2/3	0	0	0	0	0	0	0	0
Perirhinal area/ layer 5	0	0	0	0	0	0	0	0
Perirhinal area/ layer 6a	0	0	0	0	0	0	0	0
Perirhinal area/ layer 6b	0	0	0	0	0	0	0	0
Peritrigeminal zone	0	0	0	0	0	0	0	0
Periventricular hypothalamic nucleus/ anterior part	0	0	0	0	0	0	0	0
Periventricular hypothalamic nucleus/ intermediate part	0	0	0	0	0	0	0	0
Periventricular hypothalamic nucleus/ posterior part	0	0	0	0	0	0	0	0
Periventricular hypothalamic nucleus/ preoptic part	0	0	0	0	0	0	0	0
Periventricular region	0	0	0	0	0.2	0.0173553	3.75e-06	3.25e-07
Pineal body	0	0	0	0	0	0	0	0
Piriform area/ layers 1-3	0	0	0	0	0	0	0	0
Piriform area/ molecular layer	0	0	0	0	0	0	0	0
Piriform area/ polymorph layer	0	0	0	0	0	0	0	0
Piriform area/ pyramidal layer	0	0	0	0	0	0	0	0
Piriform-amygdalar area	0	0	0	0	0.2	0.0173553	3.88e-06	3.37e-07
Piriform-amygdalar area/ layers 1-3	0	0	0	0	0	0	0	0
Piriform-amygdalar area/ molecular layer	0	0	0	0	0	0	0	0
Piriform-amygdalar area/ polymorph layer	0	0	0	0	0	0	0	0
Piriform-amygdalar area/ pyramidal layer	0	0	0	0	0	0	0	0
Pons	0	0	0	0	0.9	0.0780986	1.69e-05	1.46e-06
Pons/ behavioral state related	0	0	0	0	0.4	0.0347105	7.49e-06	6.5e-07
Pons/ motor related	0	0	0	0	0.3	0.0260329	5.62e-06	4.88e-07
Pons/ sensory related	0	0	0	0	0.1	0.00867763	1.87e-06	1.63e-07
Pontine central gray	0	0	0	0	0	0	0	0
Pontine gray	0	0	0	0	0.1	0.00867763	1.87e-06	1.63e-07
Pontine reticular nucleus	0	0	0	0	0.1	0.00867763	1.87e-06	1.63e-07
Pontine reticular nucleus/ caudal part	0	0	0	0	0	0	0	0
Pontine reticular nucleus/ ventral part	0	0	0	0	0	0	0	0
Posterior amygdalar nucleus	0	0	0	0	0	0	0	0
Posterior auditory area	0	0	0	0	0	0	0	0
Posterior auditory area/ layer 1	0	0	0	0	0	0	0	0
Posterior auditory area/ layer 2/3	0	0	0	0	0	0	0	0
Posterior auditory area/ layer 4	0	0	0	0	0	0	0	0
Posterior auditory area/ layer 5	0	0	0	0	0	0	0	0
Posterior auditory area/ layer 6a	0	0	0	0	0	0	0	0
Posterior auditory area/ layer 6b	0	0	0	0	0	0	0	0
Posterior complex of the thalamus	0	0	0	0	0.9	0.0780986	1.69e-05	1.46e-06
Posterior hypothalamic nucleus	0	0	0	0	0.6	0.0432916	1.16e-05	8.39e-07
Posterior intralaminar thalamic nucleus	0	0	0	0	0.1	0.00867763	1.94e-06	1.68e-07
Posterior limiting nucleus of the thalamus	0	0	0	0	0	0	0	0
Posterior parietal association areas	0	0	0	0	0.2	0.0115702	3.7e-06	2.15e-07
Posterior parietal association areas/ layer 1	0	0	0	0	0	0	0	0
Posterior parietal association areas/ layer 2/3	0	0	0	0	0	0	0	0
Posterior parietal association areas/ layer 4	0	0	0	0	0	0	0	0
Posterior parietal association areas/ layer 5	0	0	0	0	0	0	0	0
Posterior parietal association areas/ layer 6a	0	0	0	0	0	0	0	0
Posterior parietal association areas/ layer 6b	0	0	0	0	0	0	0	0
Posterior pretectal nucleus	0	0	0	0	0	0	0	0
Posterior triangular thalamic nucleus	0	0	0	0	0	0	0	0
Posterodorsal preoptic nucleus	0	0	0	0	0	0	0	0
Posterodorsal tegmental nucleus	0	0	0	0	0	0	0	0
Posterolateral visual area	0	0	0	0	0	0	0	0
Posterolateral visual area/ layer 1	0	0	0	0	0	0	0	0
Posterolateral visual area/ layer 2/3	0	0	0	0	0	0	0	0
Posterolateral visual area/ layer 4	0	0	0	0	0	0	0	0
Posterolateral visual area/ layer 5	0	0	0	0	0	0	0	0
Posterolateral visual area/ layer 6a	0	0	0	0	0	0	0	0
Posterolateral visual area/ layer 6b	0	0	0	0	0	0	0	0
Postpiriform transition area	0	0	0	0	0.1	0.00867763	1.94e-06	1.68e-07
Postpiriform transition area/ layers 1	0	0	0	0	0	0	0	0
Postpiriform transition area/ layers 1-3	0	0	0	0	0	0	0	0
Postpiriform transition area/ layers 2	0	0	0	0	0	0	0	0
Postpiriform transition area/ layers 3	0	0	0	0	0	0	0	0
Postrhinal area	0	0	0	0	0	0	0	0
Postrhinal area/ layer 1	0	0	0	0	0	0	0	0
Postrhinal area/ layer 2/3	0	0	0	0	0	0	0	0
Postrhinal area/ layer 4	0	0	0	0	0	0	0	0
Postrhinal area/ layer 5	0	0	0	0	0	0	0	0
Postrhinal area/ layer 6a	0	0	0	0	0	0	0	0
Postrhinal area/ layer 6b	0	0	0	0	0	0	0	0
Postsubiculum	0	0	0	0	0	0	0	0
Postsubiculum/ layer 1	0	0	0	0	0	0	0	0
Postsubiculum/ layer 2	0	0	0	0	0	0	0	0
Postsubiculum/ layer 3	0	0	0	0	0	0	0	0
Precommissural nucleus	0	0	0	0	0.1	0.00867763	1.2e-06	1.05e-07
Prelimbic area/ layer 2	0	0	0	0	0	0	0	0
Preparasubthalamic nucleus	0	0	0	0	0	0	0	0
Presubiculum	0	0	0	0	0.1	0.00867763	1.87e-06	1.63e-07
Presubiculum/ layer 1	0	0	0	0	0	0	0	0
Presubiculum/ layer 2	0	0	0	0	0	0	0	0
Presubiculum/ layer 3	0	0	0	0	0	0	0	0
Primary auditory area	0	0	0	0	0.7	0.0518242	1.34e-05	1e-06
Primary auditory area/ layer 1	0	0	0	0	0.3	0.0260329	5.82e-06	5.05e-07
Primary auditory area/ layer 2/3	0	0	0	0	0	0	0	0
Primary auditory area/ layer 4	0	0	0	0	0.2	0.0173553	3.88e-06	3.37e-07
Primary auditory area/ layer 5	0	0	0	0	0.2	0.0115702	3.7e-06	2.15e-07
Primary auditory area/ layer 6a	0	0	0	0	0	0	0	0
Primary auditory area/ layer 6b	0	0	0	0	0	0	0	0
Primary somatosensory area/ barrel field/ layer 1	0	0	0	0	0.1	0.00867763	1.94e-06	1.68e-07
Primary somatosensory area/ barrel field/ layer 2/3	0	0	0	0	0.3	0.0185213	5.4e-06	3.3e-07
Primary somatosensory area/ barrel field/ layer 5	0	0	0	0	0.3	0.0185213	5.69e-06	3.49e-07
Primary somatosensory area/ barrel field/ layer 6a	0	0	0	0	0.1	0.00867763	1.94e-06	1.68e-07
Primary somatosensory area/ barrel field/ layer 6b	0	0	0	0	0.2	0.0173553	3.75e-06	3.25e-07
Primary somatosensory area/ layer 1	0	0	0	0	0	0	0	0
Primary somatosensory area/ layer 2/3	0	0	0	0	0	0	0	0
Primary somatosensory area/ layer 4	0	0	0	0	0	0	0	0
Primary somatosensory area/ layer 5	0	0	0	0	0	0	0	0
Primary somatosensory area/ layer 6a	0	0	0	0	0	0	0	0
Primary somatosensory area/ layer 6b	0	0	0	0	0	0	0	0
Primary somatosensory area/ lower limb	0	0	0	0	0.6	0.019187	9.52e-06	3.3e-07
Primary somatosensory area/ lower limb/ layer 1	0	0	0	0	0.1	0.00867763	1.87e-06	1.63e-07
Primary somatosensory area/ lower limb/ layer 2/3	0	0	0	0	0.2	0.0173553	3.53e-06	3.06e-07
Primary somatosensory area/ lower limb/ layer 4	0	0	0	0	0	0	0	0
Primary somatosensory area/ lower limb/ layer 5	0	0	0	0	0.1	0.00867763	1.94e-06	1.68e-07
Primary somatosensory area/ lower limb/ layer 6a	0	0	0	0	0.2	0.0115702	2.18e-06	1.27e-07
Primary somatosensory area/ lower limb/ layer 6b	0	0	0	0	0	0	0	0
Primary somatosensory area/ mouth/ layer 1	0	0	0	0	0.1	0.00867763	1.76e-06	1.53e-07
Primary somatosensory area/ mouth/ layer 2/3	0	0	0	0	0.4	0.0231403	7.27e-06	4.21e-07
Primary somatosensory area/ mouth/ layer 4	0	0	0	0	0.5	0.0296397	6.67e-06	3.89e-07
Primary somatosensory area/ nose/ layer 1	0	0	0	0	0.2	0.0115702	3.64e-06	2.1e-07
Primary somatosensory area/ nose/ layer 4	0	0	0	0	0.1	0.00867763	1.87e-06	1.63e-07
Primary somatosensory area/ nose/ layer 5	0	0	0	0	0.2	0.0173553	3.88e-06	3.37e-07
Primary somatosensory area/ nose/ layer 6a	0	0	0	0	0.5	0.0296397	9.5e-06	5.61e-07
Primary somatosensory area/ nose/ layer 6b	0	0	0	0	0	0	0	0
Primary somatosensory area/ trunk	0	0	0	0	0.1	0.00867763	1.87e-06	1.63e-07
Primary somatosensory area/ trunk/ layer 1	0	0	0	0	0	0	0	0
Primary somatosensory area/ trunk/ layer 2/3	0	0	0	0	0	0	0	0
Primary somatosensory area/ trunk/ layer 4	0	0	0	0	0	0	0	0
Primary somatosensory area/ trunk/ layer 5	0	0	0	0	0.1	0.00867763	1.87e-06	1.63e-07
Primary somatosensory area/ trunk/ layer 6a	0	0	0	0	0	0	0	0
Primary somatosensory area/ trunk/ layer 6b	0	0	0	0	0	0	0	0
Primary somatosensory area/ unassigned	0	0	0	0	0.1	0.00867763	1.76e-06	1.53e-07
Primary somatosensory area/ unassigned/ layer 1	0	0	0	0	0	0	0	0
Primary somatosensory area/ unassigned/ layer 2/3	0	0	0	0	0.1	0.00867763	1.76e-06	1.53e-07
Primary somatosensory area/ unassigned/ layer 4	0	0	0	0	0	0	0	0
Primary somatosensory area/ unassigned/ layer 5	0	0	0	0	0	0	0	0
Primary somatosensory area/ unassigned/ layer 6a	0	0	0	0	0	0	0	0
Primary somatosensory area/ unassigned/ layer 6b	0	0	0	0	0	0	0	0
Primary somatosensory area/ upper limb/ layer 1	0	0	0	0	0.2	0.0173553	3.75e-06	3.25e-07
Primary somatosensory area/ upper limb/ layer 2/3	0	0	0	0	0.7	0.0430007	6.73e-06	3.07e-07
Primary somatosensory area/ upper limb/ layer 4	0	0	0	0	0.2	0.0115702	2.85e-06	1.75e-07
Primary somatosensory area/ upper limb/ layer 6b	0	0	0	0	0.2	0.0173553	3.75e-06	3.25e-07
Primary visual area	0	0	0	0	0	0	0	0
Primary visual area/ layer 1	0	0	0	0	0	0	0	0
Primary visual area/ layer 2/3	0	0	0	0	0	0	0	0
Primary visual area/ layer 4	0	0	0	0	0	0	0	0
Primary visual area/ layer 5	0	0	0	0	0	0	0	0
Primary visual area/ layer 6a	0	0	0	0	0	0	0	0
Primary visual area/ layer 6b	0	0	0	0	0	0	0	0
Principal sensory nucleus of the trigeminal	0	0	0	0	0.1	0.00867763	1.87e-06	1.63e-07
Prosubiculum	0	0	0	0	0.2	0.0173553	3.88e-06	3.37e-07
Prosubiculum/ dorsal part	0	0	0	0	0	0	0	0
Prosubiculum/ dorsal part/ molecular layer	0	0	0	0	0	0	0	0
Prosubiculum/ dorsal part/ pyramidal layer	0	0	0	0	0	0	0	0
Prosubiculum/ dorsal part/ stratum radiatum	0	0	0	0	0	0	0	0
Prosubiculum/ ventral part	0	0	0	0	0	0	0	0
Prosubiculum/ ventral part/ molecular layer	0	0	0	0	0	0	0	0
Prosubiculum/ ventral part/ pyramidal layer	0	0	0	0	0	0	0	0
Prosubiculum/ ventral part/ stratum radiatum	0	0	0	0	0	0	0	0
Pyramus (VIII)	0	0	0	0	0	0	0	0
Pyramus (VIII)/ Purkinje layer	0	0	0	0	0	0	0	0
Pyramus (VIII)/ granular layer	0	0	0	0	0	0	0	0
Pyramus (VIII)/ molecular layer	0	0	0	0	0	0	0	0
Red nucleus	0	0	0	0	0.1	0.00867763	1.87e-06	1.63e-07
Reticular nucleus of the thalamus	0	0	0	0	0.9	0.0689979	1.56e-05	1.3e-06
Retrochiasmatic area	0	0	0	0	0	0	0	0
Retroethmoid nucleus	0	0	0	0	0	0	0	0
Retrohippocampal region	0	0	0	0	6.9	0.560803	0.000129318	1.05e-05
Retroparafascicular nucleus	0	0	0	0	0	0	0	0
Retrosplenial area/ dorsal part/ layer 1	0	0	0	0	0.1	0.00867763	1.87e-06	1.63e-07
Retrosplenial area/ dorsal part/ layer 2/3	0	0	0	0	0.1	0.00867763	1.87e-06	1.63e-07
Retrosplenial area/ dorsal part/ layer 4	0	0	0	0	0	0	0	0
Retrosplenial area/ dorsal part/ layer 5	0	0	0	0	0.5	0.0433881	9.7e-06	8.42e-07
Retrosplenial area/ dorsal part/ layer 6b	0	0	0	0	0	0	0	0
Retrosplenial area/ lateral agranular part	0	0	0	0	0.4	0.0265106	7.69e-06	5.13e-07
Retrosplenial area/ lateral agranular part/ layer 1	0	0	0	0	0.1	0.00867763	1.87e-06	1.63e-07
Retrosplenial area/ lateral agranular part/ layer 2/3	0	0	0	0	0.1	0.00867763	1.94e-06	1.68e-07
Retrosplenial area/ lateral agranular part/ layer 5	0	0	0	0	0.2	0.0173553	3.88e-06	3.37e-07
Retrosplenial area/ lateral agranular part/ layer 6a	0	0	0	0	0	0	0	0
Retrosplenial area/ lateral agranular part/ layer 6b	0	0	0	0	0	0	0	0
Retrosplenial area/ ventral part/ layer 2	0	0	0	0	0	0	0	0
Retrosplenial area/ ventral part/ layer 5	0	0	0	0	0.5	0.0296397	7.49e-06	4.34e-07
Retrosplenial area/ ventral part/ layer 6a	0	0	0	0	0.4	0.0347105	4.82e-06	4.18e-07
Retrosplenial area/ ventral part/ layer 6b	0	0	0	0	0	0	0	0
Rhomboid nucleus	0	0	0	0	0	0	0	0
Rostral linear nucleus raphe	0	0	0	0	0	0	0	0
Rostrolateral area/ layer 1	0	0	0	0	0	0	0	0
Rostrolateral area/ layer 2/3	0	0	0	0	0.2	0.0115702	3.7e-06	2.15e-07
Rostrolateral area/ layer 4	0	0	0	0	0	0	0	0
Rostrolateral area/ layer 5	0	0	0	0	0	0	0	0
Rostrolateral area/ layer 6a	0	0	0	0	0	0	0	0
Rostrolateral area/ layer 6b	0	0	0	0	0	0	0	0
Rostrolateral lateral visual area	0	0	0	0	0	0	0	0
Rostrolateral lateral visual area/ layer 1	0	0	0	0	0	0	0	0
Rostrolateral lateral visual area/ layer 2/3	0	0	0	0	0	0	0	0
Rostrolateral lateral visual area/ layer 4	0	0	0	0	0	0	0	0
Rostrolateral lateral visual area/ layer 6a	0	0	0	0	0	0	0	0
Rostrolateral lateral visual area/ layer 6b	0	0	0	0	0	0	0	0
Rostrolateral lateral visual area/layer 5	0	0	0	0	0	0	0	0
Rostrolateral visual area	0	0	0	0	0.2	0.0115702	3.7e-06	2.15e-07
Simple lobule	0	0	0	0	0.1	0.00867763	1.76e-06	1.53e-07
Simple lobule/ Purkinje layer	0	0	0	0	0	0	0	0
Simple lobule/ granular layer	0	0	0	0	0	0	0	0
Simple lobule/ molecular layer	0	0	0	0	0	0	0	0
Somatomotor areas/ Layer 1	0	0	0	0	0	0	0	0
Somatomotor areas/ Layer 2/3	0	0	0	0	0	0	0	0
Somatomotor areas/ Layer 5	0	0	0	0	0	0	0	0
Somatomotor areas/ Layer 6a	0	0	0	0	0	0	0	0
Somatomotor areas/ Layer 6b	0	0	0	0	0	0	0	0
Somatosensory areas/ layer 1	0	0	0	0	0	0	0	0
Somatosensory areas/ layer 2/3	0	0	0	0	0	0	0	0
Somatosensory areas/ layer 4	0	0	0	0	0	0	0	0
Somatosensory areas/ layer 5	0	0	0	0	0	0	0	0
Somatosensory areas/ layer 6a	0	0	0	0	0	0	0	0
Somatosensory areas/ layer 6b	0	0	0	0	0	0	0	0
Spinal nucleus of the trigeminal/ caudal part	0	0	0	0	0	0	0	0
Spinal nucleus of the trigeminal/ interpolar part	0	0	0	0	0	0	0	0
Spinal nucleus of the trigeminal/ oral part	0	0	0	0	0	0	0	0
Spinal nucleus of the trigeminal/ oral part/ caudal dorsomedial part	0	0	0	0	0	0	0	0
Spinal nucleus of the trigeminal/ oral part/ middle dorsomedial part/ dorsal zone	0	0	0	0	0	0	0	0
Spinal nucleus of the trigeminal/ oral part/ middle dorsomedial part/ ventral zone	0	0	0	0	0	0	0	0
Spinal nucleus of the trigeminal/ oral part/ rostral dorsomedial part	0	0	0	0	0	0	0	0
Spinal nucleus of the trigeminal/ oral part/ ventrolateral part	0	0	0	0	0	0	0	0
Spinal vestibular nucleus	0	0	0	0	0	0	0	0
Striatum-like amygdalar nuclei	0	0	0	0	5.3	0.413957	9.96e-05	7.75e-06
Subceruleus nucleus	0	0	0	0	0	0	0	0
Subcommissural organ	0	0	0	0	0	0	0	0
Subfornical organ	0	0	0	0	0	0	0	0
Subgeniculate nucleus	0	0	0	0	0	0	0	0
Subiculum	0	0	0	0	0.2	0.0115702	3.64e-06	2.1e-07
Subiculum/ dorsal part	0	0	0	0	0	0	0	0
Subiculum/ dorsal part/ molecular layer	0	0	0	0	0	0	0	0
Subiculum/ dorsal part/ pyramidal layer	0	0	0	0	0	0	0	0
Subiculum/ dorsal part/ stratum radiatum	0	0	0	0	0	0	0	0
Subiculum/ ventral part	0	0	0	0	0	0	0	0
Subiculum/ ventral part/ molecular layer	0	0	0	0	0	0	0	0
Subiculum/ ventral part/ pyramidal layer	0	0	0	0	0	0	0	0
Subiculum/ ventral part/ stratum radiatum	0	0	0	0	0	0	0	0
Sublaterodorsal nucleus	0	0	0	0	0	0	0	0
Submedial nucleus of the thalamus	0	0	0	0	0.1	0.00867763	1.87e-06	1.63e-07
Subparafascicular area	0	0	0	0	0.2	0.0173553	3.75e-06	3.25e-07
Subparafascicular nucleus	0	0	0	0	0	0	0	0
Subparafascicular nucleus/ magnocellular part	0	0	0	0	0	0	0	0
Subparafascicular nucleus/ parvicellular part	0	0	0	0	0	0	0	0
Subparaventricular zone	0	0	0	0	0	0	0	0
Substantia innominata	0	0	0	0	0.6	0.0520658	1.12e-05	9.75e-07
Substantia nigra/ compact part	0	0	0	0	0	0	0	0
Substantia nigra/ lateral part	0	0	0	0	0	0	0	0
Subthalamic nucleus	0	0	0	0	0.3	0.0260329	5.62e-06	4.88e-07
Superior central nucleus raphe	0	0	0	0	0.3	0.0260329	5.62e-06	4.88e-07
Superior central nucleus raphe/ lateral part	0	0	0	0	0	0	0	0
Superior central nucleus raphe/ medial part	0	0	0	0	0	0	0	0
Superior colliculus/ motor related/ deep gray layer	0	0	0	0	0.2	0.0173553	3.75e-06	3.25e-07
Superior colliculus/ motor related/ intermediate gray layer	0	0	0	0	4.2	0.326947	8.11e-05	6.35e-06
Superior colliculus/ motor related/ intermediate gray layer/ sublayer a	0	0	0	0	0	0	0	0
Superior colliculus/ motor related/ intermediate gray layer/ sublayer b	0	0	0	0	0	0	0	0
Superior colliculus/ motor related/ intermediate gray layer/ sublayer c	0	0	0	0	0	0	0	0
Superior colliculus/ motor related/ intermediate white layer	0	0	0	0	0.1	0.00867763	1.87e-06	1.63e-07
Superior colliculus/ superficial gray layer	0	0	0	0	1.9	0.155472	3.67e-05	3.02e-06
Superior colliculus/ zonal layer	0	0	0	0	0	0	0	0
Superior olivary complex	0	0	0	0	0	0	0	0
Superior olivary complex/ lateral part	0	0	0	0	0	0	0	0
Superior olivary complex/ medial part	0	0	0	0	0	0	0	0
Superior olivary complex/ periolivary region	0	0	0	0	0	0	0	0
Superior salivatory nucleus	0	0	0	0	0	0	0	0
Superior vestibular nucleus	0	0	0	0	0	0	0	0
Supplemental somatosensory area	0	0	0	0	3.1	0.160243	5.87e-05	3.06e-06
Supplemental somatosensory area/ layer 1	0	0	0	0	0.1	0.00867763	1.76e-06	1.53e-07
Supplemental somatosensory area/ layer 2/3	0	0	0	0	0.4	0.0265106	7.38e-06	4.95e-07
Supplemental somatosensory area/ layer 4	0	0	0	0	0.6	0.0370426	1.14e-05	6.98e-07
Supplemental somatosensory area/ layer 5	0	0	0	0	1.4	0.0898087	2.69e-05	1.74e-06
Supplemental somatosensory area/ layer 6a	0	0	0	0	0.6	0.0294983	1.13e-05	5.65e-07
Supplemental somatosensory area/ layer 6b	0	0	0	0	0	0	0	0
Suprachiasmatic nucleus	0	0	0	0	0	0	0	0
Suprachiasmatic preoptic nucleus	0	0	0	0	0	0	0	0
Suprageniculate nucleus	0	0	0	0	0	0	0	0
Supragenual nucleus	0	0	0	0	0	0	0	0
Supramammillary nucleus	0	0	0	0	0	0	0	0
Supramammillary nucleus/ lateral part	0	0	0	0	0	0	0	0
Supramammillary nucleus/ medial part	0	0	0	0	0	0	0	0
Supraoculomotor periaqueductal gray	0	0	0	0	0	0	0	0
Supratrigeminal nucleus	0	0	0	0	0	0	0	0
Taenia tecta/ dorsal part/ layer 1	0	0	0	0	0	0	0	0
Taenia tecta/ dorsal part/ layer 2	0	0	0	0	0	0	0	0
Taenia tecta/ dorsal part/ layer 3	0	0	0	0	0	0	0	0
Taenia tecta/ dorsal part/ layer 4	0	0	0	0	0	0	0	0
Taenia tecta/ dorsal part/ layers 1-4	0	0	0	0	0	0	0	0
Taenia tecta/ ventral part	0	0	0	0	0.1	0.00867763	4.64e-07	4.02e-08
Taenia tecta/ ventral part/ layer 1	0	0	0	0	0	0	0	0
Taenia tecta/ ventral part/ layer 2	0	0	0	0	0	0	0	0
Taenia tecta/ ventral part/ layer 3	0	0	0	0	0	0	0	0
Taenia tecta/ ventral part/ layers 1-3	0	0	0	0	0	0	0	0
Tegmental reticular nucleus	0	0	0	0	0.2	0.0173553	3.75e-06	3.25e-07
Temporal association areas	0	0	0	0	0.2	0.0173553	3.88e-06	3.37e-07
Temporal association areas/ layer 1	0	0	0	0	0.1	0.00867763	1.94e-06	1.68e-07
Temporal association areas/ layer 2/3	0	0	0	0	0	0	0	0
Temporal association areas/ layer 4	0	0	0	0	0	0	0	0
Temporal association areas/ layer 5	0	0	0	0	0.1	0.00867763	1.94e-06	1.68e-07
Temporal association areas/ layer 6a	0	0	0	0	0	0	0	0
Temporal association areas/ layer 6b	0	0	0	0	0	0	0	0
Trochlear nucleus	0	0	0	0	0	0	0	0
Tuberal nucleus	0	0	0	0	0.1	0.00867763	1.87e-06	1.63e-07
Tuberomammillary nucleus	0	0	0	0	0	0	0	0
Tuberomammillary nucleus/ dorsal part	0	0	0	0	0	0	0	0
Tuberomammillary nucleus/ ventral part	0	0	0	0	0	0	0	0
Uvula (IX)	0	0	0	0	0	0	0	0
Uvula (IX)/ Purkinje layer	0	0	0	0	0	0	0	0
Uvula (IX)/ granular layer	0	0	0	0	0	0	0	0
Uvula (IX)/ molecular layer	0	0	0	0	0	0	0	0
Vascular organ of the lamina terminalis	0	0	0	0	0	0	0	0
Ventral auditory area	0	0	0	0	0.2	0.0115702	3.81e-06	2.21e-07
Ventral auditory area/ layer 1	0	0	0	0	0.1	0.00867763	1.87e-06	1.63e-07
Ventral auditory area/ layer 2/3	0	0	0	0	0	0	0	0
Ventral auditory area/ layer 4	0	0	0	0	0	0	0	0
Ventral auditory area/ layer 5	0	0	0	0	0.1	0.00867763	1.94e-06	1.68e-07
Ventral auditory area/ layer 6a	0	0	0	0	0	0	0	0
Ventral auditory area/ layer 6b	0	0	0	0	0	0	0	0
Ventral cochlear nucleus	0	0	0	0	0	0	0	0
Ventral medial nucleus of the thalamus	0	0	0	0	0.1	0.00867763	1.87e-06	1.63e-07
Ventral part of the lateral geniculate complex	0	0	0	0	0	0	0	0
Ventral part of the lateral geniculate complex/ lateral zone	0	0	0	0	0	0	0	0
Ventral part of the lateral geniculate complex/ medial zone	0	0	0	0	0	0	0	0
Ventral posterolateral nucleus of the thalamus	0	0	0	0	0.5	0.0348308	9.43e-06	6.53e-07
Ventral posterolateral nucleus of the thalamus/ parvicellular part	0	0	0	0	0	0	0	0
Ventral premammillary nucleus	0	0	0	0	0.1	0.00867763	1.94e-06	1.68e-07
Ventral tegmental nucleus	0	0	0	0	0	0	0	0
Ventrolateral preoptic nucleus	0	0	0	0	0	0	0	0
Ventromedial hypothalamic nucleus	0	0	0	0	0	0	0	0
Ventromedial hypothalamic nucleus/ anterior part	0	0	0	0	0	0	0	0
Ventromedial hypothalamic nucleus/ central part	0	0	0	0	0	0	0	0
Ventromedial hypothalamic nucleus/ dorsomedial part	0	0	0	0	0	0	0	0
Ventromedial hypothalamic nucleus/ ventrolateral part	0	0	0	0	0	0	0	0
Ventromedial preoptic nucleus	0	0	0	0	0	0	0	0
Vermal regions	0	0	0	0	0	0	0	0
Vestibular nuclei	0	0	0	0	0	0	0	0
Vestibulocerebellar nucleus	0	0	0	0	0	0	0	0
Visceral area	0	0	0	0	1	0.0696616	1.89e-05	1.31e-06
Visceral area/ layer 1	0	0	0	0	0.2	0.0173553	3.75e-06	3.25e-07
Visceral area/ layer 2/3	0	0	0	0	0.1	0.00867763	1.87e-06	1.63e-07
Visceral area/ layer 4	0	0	0	0	0.1	0.00867763	1.87e-06	1.63e-07
Visceral area/ layer 5	0	0	0	0	0.2	0.0173553	3.88e-06	3.37e-07
Visceral area/ layer 6a	0	0	0	0	0.4	0.0347105	7.49e-06	6.5e-07
Visceral area/ layer 6b	0	0	0	0	0	0	0	0
Visual areas	0	0	0	0	0	0	0	0
Visual areas/ layer 1	0	0	0	0	0	0	0	0
Visual areas/ layer 2/3	0	0	0	0	0	0	0	0
Visual areas/ layer 4	0	0	0	0	0	0	0	0
Visual areas/ layer 5	0	0	0	0	0	0	0	0
Visual areas/ layer 6a	0	0	0	0	0	0	0	0
Visual areas/ layer 6b	0	0	0	0	0	0	0	0
Xiphoid thalamic nucleus	0	0	0	0	0	0	0	0
abducens nerve	0	0	0	0	0	0	0	0
accessory olfactory tract	0	0	0	0	0	0	0	0
accessory optic tract	0	0	0	0	0	0	0	0
accessory spinal nerve	0	0	0	0	0	0	0	0
alveus	0	0	0	0	0.4	0.0265106	7.56e-06	4.98e-07
amygdalar capsule	0	0	0	0	0	0	0	0
angular path	0	0	0	0	0	0	0	0
ansa peduncularis	0	0	0	0	0	0	0	0
ansoparamedian fissure	0	0	0	0	0	0	0	0
anterior commissure/ temporal limb	0	0	0	0	0	0	0	0
arbor vitae	0	0	0	0	0.1	0.00867763	1.76e-06	1.53e-07
auditory radiation	0	0	0	0	0.9	0.0689979	1.74e-05	1.34e-06
brachium of the inferior colliculus	0	0	0	0	0	0	0	0
brachium of the superior colliculus	0	0	0	0	0	0	0	0
bulbocerebellar tract	0	0	0	0	0	0	0	0
central canal/ spinal cord/medulla	0	0	0	0	0	0	0	0
central tegmental bundle	0	0	0	0	0	0	0	0
cerebal peduncle	0	0	0	0	0	0	0	0
cerebellar commissure	0	0	0	0	0	0	0	0
cerebellar peduncles	0	0	0	0	0.3	0.0260329	5.62e-06	4.88e-07
cerebellum related fiber tracts	0	0	0	0	0.4	0.0265106	7.38e-06	4.95e-07
cerebral nuclei related	0	0	0	0	0	0	0	0
cervicothalamic tract	0	0	0	0	0	0	0	0
choroid fissure	0	0	0	0	0	0	0	0
cochlear nerve	0	0	0	0	0	0	0	0
commissural branch of stria terminalis	0	0	0	0	0	0	0	0
corpus callosum/ extreme capsule	0	0	0	0	0	0	0	0
corpus callosum/ posterior forceps	0	0	0	0	0	0	0	0
corpus callosum/ rostrum	0	0	0	0	0	0	0	0
corticobulbar tract	0	0	0	0	0	0	0	0
corticopontine tract	0	0	0	0	0	0	0	0
corticorubral tract	0	0	0	0	0	0	0	0
corticospinal tract/ crossed	0	0	0	0	0	0	0	0
corticospinal tract/ uncrossed	0	0	0	0	0	0	0	0
corticotectal tract	0	0	0	0	0	0	0	0
crossed tectospinal pathway	0	0	0	0	0	0	0	0
cuneate fascicle	0	0	0	0	0	0	0	0
cuneocerebellar tract	0	0	0	0	0	0	0	0
direct tectospinal pathway	0	0	0	0	0	0	0	0
doral tegmental decussation	0	0	0	0	0	0	0	0
dorsal acoustic stria	0	0	0	0	0	0	0	0
dorsal column	0	0	0	0	0	0	0	0
dorsal commissure of the spinal cord	0	0	0	0	0	0	0	0
dorsal fornix	0	0	0	0	0	0	0	0
dorsal hippocampal commissure	0	0	0	0	0.3	0.0185213	5.69e-06	3.49e-07
dorsal limb	0	0	0	0	0	0	0	0
dorsal longitudinal fascicle	0	0	0	0	0	0	0	0
dorsal roots	0	0	0	0	0	0	0	0
dorsal spinocerebellar tract	0	0	0	0	0	0	0	0
dorsal tegmental tract	0	0	0	0	0	0	0	0
dorsal thalamus related	0	0	0	0	0	0	0	0
dorsolateral fascicle	0	0	0	0	0	0	0	0
efferent cochleovestibular bundle	0	0	0	0	0	0	0	0
endorhinal groove	0	0	0	0	0	0	0	0
extrapyramidal fiber systems	0	0	0	0	0.1	0.00867763	1.76e-06	1.53e-07
facial nerve	0	0	0	0	0	0	0	0
fasciculus proprius	0	0	0	0	0	0	0	0
fourth ventricle	0	0	0	0	0	0	0	0
genu of the facial nerve	0	0	0	0	0	0	0	0
glossopharyngeal nerve	0	0	0	0	0	0	0	0
gracile fascicle	0	0	0	0	0	0	0	0
grooves	0	0	0	0	0	0	0	0
grooves of the cerebellar cortex	0	0	0	0	0	0	0	0
grooves of the cerebral cortex	0	0	0	0	0	0	0	0
habenular commissure	0	0	0	0	0.3	0.0260329	5.82e-06	5.05e-07
hippocampal commissures	0	0	0	0	0.5	0.0348308	9.43e-06	6.53e-07
hippocampal fissure	0	0	0	0	0	0	0	0
hypoglossal nerve	0	0	0	0	0	0	0	0
hypothalamohypophysial tract	0	0	0	0	0	0	0	0
inferior cerebellar peduncle	0	0	0	0	0	0	0	0
inferior colliculus commissure	0	0	0	0	0	0	0	0
intercrural fissure	0	0	0	0	0	0	0	0
intermediate acoustic stria	0	0	0	0	0	0	0	0
intermediate nerve	0	0	0	0	0	0	0	0
internal arcuate fibers	0	0	0	0	0	0	0	0
internal medullary lamina of the thalamus	0	0	0	0	0	0	0	0
interventricular foramen	0	0	0	0	0	0	0	0
intraparafloccular fissure	0	0	0	0	0	0	0	0
juxtarestiform body	0	0	0	0	0	0	0	0
lateral lemniscus	0	0	0	0	0	0	0	0
lateral olfactory tract/ body	0	0	0	0	0.1	0.00867763	1.87e-06	1.63e-07
lateral olfactory tract/ general	0	0	0	0	0.1	0.00867763	1.87e-06	1.63e-07
lateral recess	0	0	0	0	0	0	0	0
lateral spinothalamic tract	0	0	0	0	0	0	0	0
longitudinal association bundle	0	0	0	0	0	0	0	0
mammillary peduncle	0	0	0	0	0	0	0	0
mammillary related	0	0	0	0	0	0	0	0
mammillotegmental tract	0	0	0	0	0	0	0	0
mammillothalamic tract	0	0	0	0	0	0	0	0
medial corticohypothalamic tract	0	0	0	0	0	0	0	0
medial forebrain bundle	0	0	0	0	0	0	0	0
medial lemniscus	0	0	0	0	0	0	0	0
medial longitudinal fascicle	0	0	0	0	0	0	0	0
midbrain related	0	0	0	0	0	0	0	0
midbrain tract of the trigeminal nerve	0	0	0	0	0	0	0	0
middle cerebellar peduncle	0	0	0	0	0	0	0	0
middle thalamic commissure	0	0	0	0	0	0	0	0
motor root of the trigeminal nerve	0	0	0	0	0	0	0	0
nigrostriatal tract	0	0	0	0	0	0	0	0
nigrothalamic fibers	0	0	0	0	0	0	0	0
nodular fissure	0	0	0	0	0	0	0	0
oculomotor nerve	0	0	0	0	0	0	0	0
olfactory nerve layer of main olfactory bulb	0	0	0	0	0	0	0	0
olivocerebellar tract	0	0	0	0	0	0	0	0
optic chiasm	0	0	0	0	0	0	0	0
optic nerve	0	0	0	0	2.6	0.225618	4.87e-05	4.23e-06
optic radiation	0	0	0	0	0.4	0.0231403	7.63e-06	4.41e-07
optic tract	0	0	0	0	2.6	0.225618	4.87e-05	4.23e-06
pallidotegmental fascicle	0	0	0	0	0	0	0	0
pallidothalamic pathway	0	0	0	0	0	0	0	0
parafloccular sulcus	0	0	0	0	0	0	0	0
paramedian sulcus	0	0	0	0	0	0	0	0
perforant path	0	0	0	0	0	0	0	0
periventricular bundle of the hypothalamus	0	0	0	0	0	0	0	0
periventricular bundle of the thalamus	0	0	0	0	0	0	0	0
pineal stalk	0	0	0	0	0	0	0	0
posterior commissure	0	0	0	0	0	0	0	0
posterior superior fissure	0	0	0	0	0	0	0	0
posterolateral fissure	0	0	0	0	0	0	0	0
posteromedial visual area	0	0	0	0	0	0	0	0
posteromedial visual area/ layer 1	0	0	0	0	0	0	0	0
posteromedial visual area/ layer 2/3	0	0	0	0	0	0	0	0
posteromedial visual area/ layer 4	0	0	0	0	0	0	0	0
posteromedial visual area/ layer 5	0	0	0	0	0	0	0	0
posteromedial visual area/ layer 6a	0	0	0	0	0	0	0	0
posteromedial visual area/ layer 6b	0	0	0	0	0	0	0	0
precentral fissure	0	0	0	0	0	0	0	0
precommissural fornix diagonal band	0	0	0	0	0	0	0	0
precommissural fornix/ general	0	0	0	0	0	0	0	0
preculminate fissure	0	0	0	0	0	0	0	0
premammillary commissure	0	0	0	0	0	0	0	0
preoptic commissure	0	0	0	0	0	0	0	0
prepyramidal fissure	0	0	0	0	0	0	0	0
primary fissure	0	0	0	0	0	0	0	0
principal mammillary tract	0	0	0	0	0	0	0	0
propriohypothalamic pathways	0	0	0	0	0	0	0	0
propriohypothalamic pathways/ dorsal	0	0	0	0	0	0	0	0
propriohypothalamic pathways/ lateral	0	0	0	0	0	0	0	0
propriohypothalamic pathways/ medial	0	0	0	0	0	0	0	0
propriohypothalamic pathways/ ventral	0	0	0	0	0	0	0	0
pyramid	0	0	0	0	0	0	0	0
pyramidal decussation	0	0	0	0	0	0	0	0
reticulocerebellar tract	0	0	0	0	0	0	0	0
retina	0	0	0	0	0	0	0	0
retriculospinal tract	0	0	0	0	0	0	0	0
retriculospinal tract/ lateral part	0	0	0	0	0	0	0	0
retriculospinal tract/ medial part	0	0	0	0	0	0	0	0
rhinal fissure	0	0	0	0	0	0	0	0
rhinal incisure	0	0	0	0	0	0	0	0
rhinocele	0	0	0	0	0	0	0	0
rubroreticular tract	0	0	0	0	0	0	0	0
rubrospinal tract	0	0	0	0	0.1	0.00867763	1.76e-06	1.53e-07
secondary fissure	0	0	0	0	0	0	0	0
sensory root of the trigeminal nerve	0	0	0	0	0	0	0	0
simple fissure	0	0	0	0	0	0	0	0
solitary tract	0	0	0	0	0	0	0	0
spinal tract of the trigeminal nerve	0	0	0	0	0	0	0	0
spino-olivary pathway	0	0	0	0	0	0	0	0
spinocerebellar tract	0	0	0	0	0	0	0	0
spinocervical tract	0	0	0	0	0	0	0	0
spinohypothalamic pathway	0	0	0	0	0	0	0	0
spinoreticular pathway	0	0	0	0	0	0	0	0
spinotectal pathway	0	0	0	0	0	0	0	0
spinotelenchephalic pathway	0	0	0	0	0	0	0	0
spinothalamic tract	0	0	0	0	0	0	0	0
spinovestibular pathway	0	0	0	0	0	0	0	0
stria medullaris	0	0	0	0	0	0	0	0
stria terminalis	0	0	0	0	0.2	0.0115702	3.08e-06	1.83e-07
striatonigral pathway	0	0	0	0	0	0	0	0
subthalamic fascicle	0	0	0	0	0	0	0	0
superior cerebelar peduncles	0	0	0	0	0.3	0.0260329	5.62e-06	4.88e-07
superior cerebellar peduncle decussation	0	0	0	0	0.3	0.0260329	5.62e-06	4.88e-07
superior colliculus commissure	0	0	0	0	0	0	0	0
supramammillary decussation	0	0	0	0	0	0	0	0
supraoptic commissures	0	0	0	0	0	0	0	0
supraoptic commissures/ anterior	0	0	0	0	0	0	0	0
supraoptic commissures/ dorsal	0	0	0	0	0	0	0	0
supraoptic commissures/ ventral	0	0	0	0	0	0	0	0
tectospinal pathway	0	0	0	0	0	0	0	0
tectothalamic pathway	0	0	0	0	0	0	0	0
terminal nerve	0	0	0	0	0	0	0	0
thalamic peduncles	0	0	0	0	0	0	0	0
trapezoid body	0	0	0	0	0	0	0	0
trigeminal nerve	0	0	0	0	0	0	0	0
trigeminocerebellar tract	0	0	0	0	0	0	0	0
trochlear nerve	0	0	0	0	0	0	0	0
trochlear nerve decussation	0	0	0	0	0	0	0	0
uncinate fascicle	0	0	0	0	0	0	0	0
vagus nerve	0	0	0	0	0	0	0	0
ventral commissure of the spinal cord	0	0	0	0	0	0	0	0
ventral hippocampal commissure	0	0	0	0	0.2	0.0173553	3.75e-06	3.25e-07
ventral roots	0	0	0	0	0	0	0	0
ventral spinocerebellar tract	0	0	0	0	0	0	0	0
ventral spinothalamic tract	0	0	0	0	0	0	0	0
ventral tegmental decussation	0	0	0	0	0	0	0	0
ventrolateral hypothalamic tract	0	0	0	0	0	0	0	0
vestibular nerve	0	0	0	0	0	0	0	0
vestibulocochlear nerve	0	0	0	0	0	0	0	0
vestibulospinal pathway	0	0	0	0	0	0	0	0
vomeronasal nerve	0	0	0	0	0	0	0	0
