# Supplementary material for: Thyroid hormone remodels cortex to coordinate body-wide metabolism and exploration
Source: Cell. Author manuscript; Available in PMC 2024 Oct 6. (PMC11455614; doi:10.1016/j.cell.2024.07.041)
Supplement: MMC2 [file NIHMS2019959-supplement-MMC2.xlsx]

## Sheet: Hochbaum_Supp_Table2
pathway	pval	padj	log2err	ES	NES	size	leadingEdge	filtLeadingEdge	num_filtLeadingEdge	cell_subtype
Nervous System Development (GO:0007399)	8.95e-12	1.76e-08	0.875325	0.56557	1.49812	319	Dclk1,Ptn,Cspg5,Mdga2,Gpm6b,Jarid2,Ephb1,Nrgn,Hes5,Nrcam,Ophn1,Lgi1,Ptprz1,Ninj2,Msi2,Nrxn1,Cables1,Tagln3,Adgrl3,Nlgn1,Apba1,Cntfr,Sema6a,Apc2,Zbtb16,Mertk,Asic2,Fgf14,Rbfox2,Aplp1,Boc,Notch2,Msi1,Adgrb1,Cdh2,Fzd9,Rps6ka3,Mef2c,Ednrb,Npas2,Arhgap26,Dyrk1a,Mamdc2,Pmp22,Shc3,Robo2,Zeb2,Gfra1,Emx2,Lsamp,Prkn,Nf1,Nav2,Intu,Nav1,Gss,Cox7b,Fktn,Atxn10,Dnm3,Nlgn2,Aplp2,Dner,Grik1,Egfr,Fabp7,Pdgfc,Nr2e1…	Dclk1,Ptn,Cspg5,Mdga2,Gpm6b,Jarid2,Ephb1,Nrgn,Hes5,Nrcam,Ophn1,Lgi1,Ptprz1,Ninj2,Msi2,Cables1,Tagln3,Adgrl3,Nlgn1,Apba1,Cntfr,Sema6a,Apc2,Fgf14,Rbfox2,Boc,Adgrb1,Fzd9,Rps6ka3	29	Astro.Aqp4_Slc7a10
Regulation Of G Protein-Coupled Receptor Signaling Pathway (GO:0008277)	9.18e-08	9.01e-05	0.704976	0.73568	1.80401	50	Plcb1,Rgs6,Rgs7,Mgll,Rock2,Rgs20,Slc24a4,Plce1,Frmpd1,Grk5,Ppp1r9b,Nmt2,Tulp3	Plcb1,Rgs6,Rgs7,Rock2,Rgs20	5	Astro.Aqp4_Slc7a10
Cell-Cell Adhesion Via Plasma-Membrane Adhesion Molecules (GO:0098742)	5.24e-07	0.000273825	0.659444	0.634974	1.61107	97	Cdh4,Adgrl3,Alcam,Nlgn1,Cadm2,Ptprd,Ptprt,Cdh23,Cdh22,Ptprm,Lrrc4c,Cdh2,Palld,Vcam1,Ptprs,Il1rapl1,Robo2,Cldn12,Tgfb2,Grid2,Igsf11,Cdh10,Fgfrl1,Cadm1,Lrrc4b,Adgrl1,Lrrc4,Fat4,Plxnb2,Cldn10,Tenm2,Nectin2,Robo1,Kirrel3,Emb,Robo3,Dchs1,Cadm3,Dscaml1	Cdh4,Adgrl3,Alcam,Nlgn1,Ptprd,Ptprt,Cdh23,Cdh22,Ptprm	9	Astro.Aqp4_Slc7a10
Chemical Synaptic Transmission (GO:0007268)	5.58e-07	0.000273825	0.659444	0.566147	1.47266	174	Grm3,Gria2,Slc1a2,Slc1a3,Gabbr2,Dlgap1,Fchsd2,Kcnq3,Nrxn1,Grid1,Gria1,Pde7b,Nlgn1,Apba1,Grin2b,Apoe,Asic2,Mink1,Unc13b,Slc1a4,Grin3a,Rps6ka3,Slc6a9,Pmp22,Gabbr1,Gabra4,Cort,Kif1b,Grid2,Ptprn2,Nlgn2,Snap25,Grik1,Dlg1,Gabrg1,Snca,Grik2,Chrm3,Kcnd2,Septin9,Gabrg3,Sncb,Slc6a1,Ric3,Lin7b,Pafah1b1,Apba3,Cbln2,Rps6ka2,Chrnb1,Grik4,Htr6,Unc13a,Nrxn2,Chrm1,Grm7,Kcnc4,Gabarap,Slc18a2,Nlgn3,Lin7c,Sst,Lin7a,…	Grm3,Gria2,Slc1a2,Slc1a3,Gabbr2,Dlgap1,Fchsd2,Kcnq3,Grid1,Gria1,Pde7b,Nlgn1,Apba1,Grin2b,Mink1,Unc13b,Grin3a,Rps6ka3,Slc6a9	19	Astro.Aqp4_Slc7a10
Positive Regulation Of Cell Differentiation (GO:0045597)	1.41e-06	0.000554553	0.643552	0.553791	1.44146	182	Plcb1,Ptn,Zhx3,Nrcam,Bmpr1b,Lama2,Ranbp3l,Zeb1,Zbtb16,Fgfr1,Mmd2,Gja1,Wwtr1,Boc,Axin2,Smad3,Zfp36l1,Rps6ka3,Mef2c,Smarcc1,Hgf,Rin2,Fermt2,Pcp4,Asxl2,Tgfb2,Dpf3,Sox9,Gcnt2,Acvr2b,Lef1,Id2,Bmpr2,Btg1,Bcl9l,Ppp3ca,Arid1b,Runx2,Crebl2,Tmem100,Yap1,Suco,Ripor2,Bmp7,Bmpr1a,Vhl,Cds1,Mdk,Lrp3,Npnt,Tcf4,Dhx36,Tgfbr1,Slc6a6,Smarcd2,Smad2,Gsk3b,Tcf3,Tiam1,Pdpn,Rhoa	Plcb1,Ptn,Zhx3,Nrcam,Bmpr1b,Lama2,Ranbp3l,Zeb1,Fgfr1,Mmd2,Gja1,Wwtr1,Boc,Axin2,Smad3,Zfp36l1,Rps6ka3	17	Astro.Aqp4_Slc7a10
Central Nervous System Development (GO:0007417)	7.57e-06	0.00239743	0.610527	0.531704	1.39357	219	Dclk1,Cntn1,Jarid2,Hes5,Nrcam,Ptprz1,Msi2,Tagln3,Adgrl3,Cadm2,Ugp2,Grin2b,Zbtb16,Asic2,Mink1,Aplp1,Nfib,Msi1,Ptch1,Cdh2,Rps6ka3,Npas2,Apod,Meis2,Shc3,Ndufs4,Nkx2-2,Robo2,Zfhx2,Emx2,Prkn,Nf1,Sox9,Cox7b,Sctr,Aplp2,Slc23a2,Cdk5r2,Dner,Smarca1,Grik1,Pdgfc,Shroom4,Cdk5rap2,Phgdh,Sox12,Pts,Zfhx3,Pou3f3,Adgrg1,Plxnb2,Sh3gl2,Smg9,Nnat,Rtn3,Rtn4,Ecrg4,Gba2,Vps13b,Celsr1,Marcks,Chd7,Serpini1,Mdga1,Gsn,Dsca…	Dclk1,Cntn1,Jarid2,Hes5,Nrcam,Ptprz1,Msi2,Tagln3,Adgrl3,Ugp2,Grin2b,Mink1,Rps6ka3	13	Astro.Aqp4_Slc7a10
Glutamate Receptor Signaling Pathway (GO:0007215)	8.54e-06	0.00239743	0.593325	0.763508	1.80745	30	Grm3,Plcb1,Gria2,Cpeb4,Grin2b,Grin3a,Grid2,Gnaq,Grik1,Grik2	Grm3,Plcb1,Gria2,Cpeb4,Grin2b,Grin3a	6	Astro.Aqp4_Slc7a10
Anterograde Trans-Synaptic Signaling (GO:0098916)	1.24e-05	0.00305281	0.593325	0.588247	1.50457	114	Grm3,Gria2,Slc1a2,Slc1a3,Gabbr2,Dlgap1,Kcnq3,Nrxn1,Gria1,Pde7b,Nlgn1,Apba1,Grin2b,Asic2,Mink1,Unc13b,Rps6ka3,Pmp22,Cort,Nlgn2,Snap25,Grik1,Dlg1,Snca,Grik2,Chrm3,Kcnd2,Sncb,Slc6a1,Pafah1b1,Apba3,Rps6ka2,Chrnb1,Grik4,Htr6,Nrxn2,Chrm1,Grm7,Kcnc4,Gabarap,Slc18a2,Nlgn3,Sst,Cacna1a,Dlg4	Grm3,Gria2,Slc1a2,Slc1a3,Gabbr2,Dlgap1,Kcnq3,Gria1,Pde7b,Nlgn1,Apba1,Grin2b,Mink1,Unc13b,Rps6ka3	15	Astro.Aqp4_Slc7a10
Regulation Of Trans-Synaptic Signaling (GO:0099177)	1.55e-05	0.00320845	0.57561	0.733243	1.74299	33	Gria2,Grid1,Gria1,Nlgn1,Lrp8,Lrrc4c,Grin3a,Btbd9,Bcr,Fabp5,Slc4a8,Grid2,Iqsec2,Nlgn2,Grik1,Ppp3ca,Grik2,Lrrc4	Gria2,Grid1,Gria1,Nlgn1,Lrp8,Grin3a	6	Astro.Aqp4_Slc7a10
Regulation Of Canonical Wnt Signaling Pathway (GO:0060828)	1.63e-05	0.00320845	0.57561	0.549469	1.42634	164	Daam2,Rbms3,Lrp4,Kank1,Lgr4,Dkk3,Igfbp2,Apoe,Apc2,Sox13,Fgfr2,Wwtr1,Axin2,Sox7,Sfrp5,Fzd9,Gpc5,Wnk2,Znrf3,Ccdc88c,Tcf7l2,Sox2,Zeb2,Nrarp,Rbx1,Prkn,Limd1,Csnk1e,Sox9,Cdk14,Lypd6,Mrps12,Ilk,Gnaq,Otulin,Egfr,Tpbg,Mllt3,Mdk,Btrc,Frmd8,Caprin2,Tmem170b,Igfbp6,Dact3,Dab2ip,Jup,Gsk3b,Fzd6	Daam2,Rbms3,Lrp4,Kank1,Lgr4,Dkk3,Igfbp2,Apc2,Sox13,Wwtr1,Axin2,Sox7,Fzd9	13	Astro.Aqp4_Slc7a10
Generation Of Neurons (GO:0048699)	3.45e-05	0.0054692	0.557332	0.582385	1.4855	110	Atp2b2,Septin4,Lrp4,Nrcam,Ophn1,Fzd2,Auts2,Adgrl3,Ptprd,Mapt,Fgfr1,Astn2,Mef2c,Il1rapl1,Dtnb,Emx2,Cck,Tgfb2,Nav1,Nova2,Lhx2,Cep85l,Dner,Smarca1,Rnf112,Runx2,Tafa1,Plxnb2,Casp3,Astn1,Racgap1,Rtn3,Rtn4,Pafah1b1	Atp2b2,Septin4,Lrp4,Nrcam,Ophn1,Fzd2,Auts2,Adgrl3,Ptprd,Mapt,Fgfr1,Astn2	12	Astro.Aqp4_Slc7a10
Regulation Of Synaptic Transmission, Glutamatergic (GO:0051966)	3.56e-05	0.0054692	0.557332	0.682916	1.66395	44	Grm3,Cacng4,Ophn1,Nrxn1,Nlgn1,Atp1a2,Grin2b,Cdh2,Mef2c,Nlgn2,Grik1,Cacng5,Cacng2,Grm8,Tshz3,Unc13a,Grm7,Nlgn3,Dgkz	Grm3,Cacng4,Ophn1,Nlgn1,Grin2b	5	Astro.Aqp4_Slc7a10
Modulation Of Chemical Synaptic Transmission (GO:0050804)	3.62e-05	0.0054692	0.557332	0.597542	1.5161	97	Grm3,Gria2,Dlgap1,Ophn1,Lgi1,Grid1,Gria1,Nlgn1,Atp1a2,Lrp8,Lrrc4c,Grin3a,Cdh2,Slc6a9,Mef2c,Btbd9,Bcr,Slc4a8,Grid2,Iqsec2,Nlgn2,Grik1,Cask,Ppp3ca,Grik2,Cacng5,Lrrc4,Clstn2,Sncaip,Begain,Gsk3b,Grik4,Grm8,Unc13a,Grm7,Usp46,Nlgn3,Dgkz,Cacna1a,Dlg4,Nptxr	Grm3,Gria2,Dlgap1,Ophn1,Lgi1,Grid1,Gria1,Nlgn1,Lrp8,Grin3a,Slc6a9	11	Astro.Aqp4_Slc7a10
Regulation Of Osteoblast Differentiation (GO:0045667)	4.57e-05	0.00581579	0.557332	0.635635	1.58158	63	Zhx3,Bmpr1b,Ranbp3l,Fgfr2,Wwtr1,Ptch1,Mef2c,Hdac9,Hgf,Fermt2,Ddx5,Limd1,Sox9,Acvr2b,Rorb,Bmpr2,Ppp3ca,Runx2,Yap1,Suco,Smad6,Bmp7,Bmpr1a,Crim1,Lrp3,Npnt	Zhx3,Bmpr1b,Ranbp3l,Wwtr1	4	Astro.Aqp4_Slc7a10
Negative Regulation Of Cold-Induced Thermogenesis (GO:0120163)	4.63e-05	0.00581579	0.557332	0.710947	1.69579	34	Aldh1a1,Acot11,Lgr4,Lnpep,Dock7,Map2k6,Adamts5,Id1,Nova1,Nova2,Il15,Acvr2b	Aldh1a1,Acot11,Lgr4,Lnpep,Dock7	5	Astro.Aqp4_Slc7a10
Transport Across Blood-Brain Barrier (GO:0150104)	4.97e-05	0.00581579	0.557332	0.652963	1.61819	58	Slco1c1,Slc1a2,Slc1a3,Atp1a2,Atp1b2,Slc1a4,Slc6a9,Slc4a4,Slc2a13,Fabp5,Slc4a8,Slc27a1,Slc13a3,Slc15a2,Atp8a1,Atp2b4,Slc38a3,Slc7a2,Abcc4,Lrp3,Slc1a5,Slc6a1,Slc6a6,Slc24a3,Slco3a1,Lrp1	Slco1c1,Slc1a2,Slc1a3,Slc6a9	4	Astro.Aqp4_Slc7a10
Vascular Transport (GO:0010232)	5.42e-05	0.00581579	0.557332	0.648064	1.60508	57	Slco1c1,Slc1a2,Slc1a3,Atp1a2,Atp1b2,Slc1a4,Slc6a9,Slc4a4,Slc2a13,Slc4a8,Slc27a1,Slc13a3,Slc15a2,Atp8a1,Atp2b4,Slc38a3,Slc7a2,Abcc4,Lrp3,Slc1a5,Slc6a1,Slc6a6,Slc24a3,Slco3a1,Lrp1,Mfsd2a,Slc5a6	Slco1c1,Slc1a2,Slc1a3,Slc6a9	4	Astro.Aqp4_Slc7a10
Axon Guidance (GO:0007411)	5.81e-05	0.00581579	0.557332	0.565992	1.44873	116	Cntn1,Ephb1,Nrcam,Gli2,Ophn1,Lgi1,Nrxn1,Alcam,Sema6a,Epha5,Nrxn3,Sema5b,Boc,Nfib,Ptprm,Notch2,Palld,Plxnc1,Robo2,Nell2,Unc5c,Dag1,Tnr,Fyn,Arhgap35,Ephb6,Sema4b,Ncam1,Lrtm2,Notch3,Ephb3,Plxnb2,Arhgef40,Sema6d,Emb,Robo3,Ephb2,Cyfip1,Bdnf,Dscaml1	Cntn1,Ephb1,Nrcam,Gli2,Ophn1,Lgi1,Alcam,Sema6a,Epha5,Nrxn3,Sema5b,Boc,Ptprm	13	Astro.Aqp4_Slc7a10
Regulation Of Developmental Growth (GO:0048638)	5.81e-05	0.00581579	0.557332	0.782542	1.80048	21	Plcb1,Stat5a,Stat5b,Nrcam,Apoe	Plcb1,Stat5a,Stat5b,Nrcam	4	Astro.Aqp4_Slc7a10
Glycosaminoglycan Biosynthetic Process (GO:0006024)	5.92e-05	0.00581579	0.557332	0.686582	1.67059	43	Xylt1,Hs3st3a1,Slc10a7,Hs3st1,Chst9,St3gal4,St3gal2,Chst2,Has1,Chsy1,Gcnt2,Chst11,Hs3st3b1,Angpt1,St3gal3,Chsy3,Ugdh,Chpf2	Xylt1,Hs3st3a1,Slc10a7,Hs3st1,Chst9,St3gal4,St3gal2	7	Astro.Aqp4_Slc7a10
Negative Regulation Of Metabolic Process (GO:0009892)	8.07e-05	0.00754332	0.538434	0.700068	1.67928	37	Aldh1a1,Acot11,Lgr4,Lnpep,Dock7,Map2k6,Adamts5,Id1,Nova1,Nova2,Il15,Acvr2b	Aldh1a1,Acot11,Lgr4,Lnpep,Dock7	5	Astro.Aqp4_Slc7a10
Neuron Projection Guidance (GO:0097485)	9.19e-05	0.00820749	0.538434	0.581353	1.47337	95	Cntn1,Ephb1,Nrcam,Gli2,Ophn1,Lgi1,Nrxn1,Sema6a,Epha5,Nrxn3,Sema5b,Boc,Notch2,Palld,Robo2,Nell2,Unc5c,Dag1,Tnr,Fyn,Arhgap35,Ephb6,Sema4b,Lrtm2,Notch3,Ephb3,Arhgef40,Sema6d,Emb,Robo3,Ephb2,Cyfip1,Bdnf,Dscaml1	Cntn1,Ephb1,Nrcam,Gli2,Ophn1,Lgi1,Sema6a,Epha5,Nrxn3,Sema5b,Boc	11	Astro.Aqp4_Slc7a10
Synaptic Transmission, Glutamatergic (GO:0035249)	0.00010209	0.00871757	0.538434	0.766094	1.77761	23	Gria2,Grid1,Gria1,Grin2b,Unc13b,Slc1a4,Grin3a,Grid2,Grik1,Grik2,Septin9	Gria2,Grid1,Gria1,Grin2b,Unc13b,Grin3a	6	Astro.Aqp4_Slc7a10
Axonogenesis (GO:0007409)	0.00010773	0.0088159	0.538434	0.537297	1.39222	151	Cntn1,Ephb1,Nrcam,Gli2,Ophn1,Lgi1,Nrxn1,Auts2,Dock7,Sema6a,Epha5,Nrxn3,Sema5b,Aplp1,Fgfr2,Ctnna2,Boc,Notch2,Palld,Robo2,Nell2,Cck,B4galt6,Unc5c,Dag1,Aplp2,Tnr,Fyn,Arhgap35,Ephb6,Sema4b,Zdhhc17,Lrtm2,Notch3,Ephb3,Slc9a6,Rab10,Ulk2,Arhgef40,Sema6d,Emb,Robo3,Ephb2,Cyfip1,Bdnf,Dscaml1	Cntn1,Ephb1,Nrcam,Gli2,Ophn1,Lgi1,Auts2,Dock7,Sema6a,Epha5,Nrxn3,Sema5b,Ctnna2,Boc	14	Astro.Aqp4_Slc7a10
Potassium Ion Transport (GO:0006813)	0.000114498	0.00899155	0.538434	0.619765	1.54478	67	Kcnj10,Slc1a3,Kcnq3,Kcnq4,Kcnk10,Atp1a2,Kcnma1,Kcnd3,Slc24a4,Hcn2,Kcnk1,Kcnn3,Kcnh5,Kcnk2,Kcnd2,Slc9a9,Kcnq1,Slc9a6,Kcng2,Slc24a3,Kcnj3,Kcna2,Kcnc4	Kcnj10,Slc1a3,Kcnq3,Kcnq4,Kcnk10,Kcnma1	6	Astro.Aqp4_Slc7a10
Regulation Of Focal Adhesion Assembly (GO:0051893)	0.000119033	0.00899155	0.538434	0.653979	1.60298	49	Gpm6b,Ptpra,Macf1,Rock2,Limch1,Apod,Lims1,Myoc,Clasp1,Fermt2,Vcl,Src,Fyn,Phldb2,Bcas3,Peak1,Clasp2,Actg1	Gpm6b,Ptpra,Rock2,Limch1	4	Astro.Aqp4_Slc7a10
Potassium Ion Transmembrane Transport (GO:0071805)	0.000166645	0.0121218	0.518848	0.601733	1.50727	73	Kcnj10,Slc1a3,Kcnq3,Kcnq4,Kcnk10,Atp1a2,Atp1b2,Kcnd3,Letm1,Slc24a4,Hcn2,Kcnk1,Kcnn3,Kcnh5,Kcnk2,Kcnd2,Slc9a9,Kcnq1,Slc9a6,Kcng2,Slc24a3,Kcnj3,Kcna2,Kcnc4	Kcnj10,Slc1a3,Kcnq3,Kcnq4,Kcnk10,Letm1	6	Astro.Aqp4_Slc7a10
Regulation Of Small GTPase Mediated Signal Transduction (GO:0051056)	0.000218791	0.0152781	0.518848	0.581214	1.46608	86	Prex2,Prex1,Srgap3,Plekhg1,Spata13,Arhgef28,Arhgap26,Stard13,Arhgap31,Plce1,Bcr,Rhou,Fam13b,Myo9a,Arhgap5,Vav3,Swap70,Src,Tiam2,Arhgap35,Dock3,Ngef,Arhgap18,Arhgef10l,Racgap1,Fgd4,Arhgef40,Arhgef19,Rasgrf1,Tiam1,Arhgap23,Arhgef17	Prex2,Prex1,Srgap3,Spata13,Arhgef28	5	Astro.Aqp4_Slc7a10
Glial Cell Differentiation (GO:0010001)	0.000225593	0.0152781	0.518848	0.741892	1.72744	24	Hapln1,Hes5,Ptprz1,Nfib,Cdh2,Sox2,Ncan,Vcan,Sox9,Metrn,Hapln3	Hapln1,Hes5,Ptprz1	3	Astro.Aqp4_Slc7a10
Regulation Of Neuron Differentiation (GO:0045664)	0.000252911	0.0165573	0.498493	0.630664	1.56292	58	Hes5,Nrcam,Zeb1,Nlgn1,Fgfr1,Mmd2,Ywhah,Mef2c,Sox2,Pcp4,Zfhx2,Alk,Id2,Cdk5rap2,Hey1,Hes1,Bmp7,Zfhx3,Nrep,Med1,Tcf4,Tcf3,Tiam1,Eif2ak4,Bdnf,Rhoa	Hes5,Nrcam,Zeb1,Nlgn1,Fgfr1,Mmd2	6	Astro.Aqp4_Slc7a10
Negative Regulation Of Canonical Wnt Signaling Pathway (GO:0090090)	0.000280253	0.0170047	0.498493	0.57775	1.45735	86	Rbms3,Lrp4,Dkk3,Igfbp2,Apoe,Apc2,Sox13,Wwtr1,Axin2,Sfrp5,Znrf3,Ccdc88c,Tcf7l2,Sox2,Rbx1,Prkn,Limd1,Sox9,Tpbg,Mllt3,Mdk,Frmd8,Tmem170b,Igfbp6,Dact3,Dab2ip,Gsk3b,Fzd6	Rbms3,Lrp4,Dkk3,Igfbp2,Apc2,Sox13,Wwtr1,Axin2	8	Astro.Aqp4_Slc7a10
Regulation Of Cell-Substrate Junction Assembly (GO:0090109)	0.000284809	0.0170047	0.498493	0.768936	1.75619	19	Gpm6b,Ptpra,Macf1,Rock2,Limch1,Clasp1,Vcl,Fyn,Peak1	Gpm6b,Ptpra,Rock2,Limch1	4	Astro.Aqp4_Slc7a10
Gland Development (GO:0048732)	0.00029848	0.0170047	0.498493	0.675409	1.61657	36	Gli2,Dkk3,Fgfr2,Cebpg,Sox2,Zbtb1,Nf1,Cebpa,Arid5b,Sox9,Arhgap35,Hes1,Mdk,Phf1,Ezr,Ephb3,Tgfbr1	Gli2,Dkk3,Cebpg	3	Astro.Aqp4_Slc7a10
Regulation Of Cold-Induced Thermogenesis (GO:0120161)	0.000303037	0.0170047	0.498493	0.577025	1.4616	94	Aldh1a1,Acot11,Lgr4,Lnpep,Dock7,Gadd45g,Dio2,Gja1,Adipor2,Thra,Map2k6,Adamts5,Fabp5,Id1,Nova1,Nova2,Il15,Acvr2b,Alpl,Aplp2,Kdm6b,Pdgfc,Hadha,Ehmt1,Adcyap1,Kdm3a,Alms1,Ppargc1a,Ghrl,Acot13,Il18,Plcl1,Lpin1,Jak2,Nr1d1,Lama4,Per2,Epas1,Gnas,Pwwp2b,Zbtb7b,Ddit3,Il4,Elovl6	Aldh1a1,Acot11,Lgr4,Lnpep,Dock7,Gadd45g,Dio2,Gja1,Adipor2	9	Astro.Aqp4_Slc7a10
Regulation Of Signal Transduction (GO:0009966)	0.000303037	0.0170047	0.498493	0.526727	1.36228	146	Plcb1,Rora,Rgs6,Rgs7,Mgll,Igfbp2,Lfng,Fgfr2,Ptch1,Rgs20,Cd63,Slc24a4,Plce1,Tcf7l1,Frmpd1,Cdk13,Grk5,Intu,Ilk,Prnp,Src,Fyn,Tulp3,Ncam1,Zdhhc17,Ppia,Irak2,Adcyap1,Igfbp5,Vhl,Trem2,Nck1,Phip,Clu,Ift81,Igfbp6	Plcb1,Rora,Rgs6,Rgs7,Igfbp2,Rgs20	6	Astro.Aqp4_Slc7a10
Regulation Of Cell Differentiation (GO:0045595)	0.000330378	0.018024	0.498493	0.537126	1.38321	135	Mboat2,Hes5,Nlgn1,Apc2,Fgfr1,Megf10,Fgfr2,Emp2,Zfp36l1,Ywhah,Rps6ka3,Smarcc1,Clasp1,Zfhx2,Ddx5,Nf1,Chd3,Dpf3,Alk,Dag1,Hopx,Lef1,Id2,Trps1,Tnr,Trip4,Phldb2,Clasp2,Arid1b,Runx2,Cdk5rap2,Hey1,Vhl,Zfhx3,Nrep,Mdk,Ss18,Uqcc2,Tgfbr1,Slc6a6,Smarcd2,Brd9,Gsk3b,Tiam1,Bdnf,Aplf,Sik1,Nr1d2	Mboat2,Hes5,Nlgn1,Apc2,Fgfr1,Megf10,Emp2,Zfp36l1,Rps6ka3	9	Astro.Aqp4_Slc7a10
Cell Junction Assembly (GO:0034329)	0.000407845	0.0210648	0.498493	0.606557	1.50923	63	Cdh4,Nrcam,Ophn1,Nrxn1,Adgrl3,Nlgn1,Cdh22,Cdh2,Vmp1,Tjp1,Myo9a,Cdh10,Dnm3,Nlgn2,Dner,Kirrel3,Farp1,Dchs1,Nrxn2,Bdnf,Rhoa,Arvcf,Cdh18,Nlgn3,Cdc42,Itga6	Cdh4,Nrcam,Ophn1,Adgrl3,Nlgn1,Cdh22	6	Astro.Aqp4_Slc7a10
Extracellular Matrix Organization (GO:0030198)	0.000421515	0.0210648	0.498493	0.571028	1.44641	94	Gpm6b,Reck,Aplp1,Col11a2,Adamts20,Ccdc80,Eln,Col9a3,Adamts5,Col27a1,Mmp19,Has1,Nf1,Tgfb2,Loxl1,Adamts9,Flrt2,Mmp14,Adamts6,Noxo1,Nid2,Col14a1,Col23a1,Npnt,Col4a6,Colgalt2,Tgfbr1,Serpinh1,Mmp28,Adamts1,Bmp1,Adamts12,Matn2,Gsn,Col16a1,Atp7a,Adamts16,Adamts10,Sh3pxd2b,Vit	Gpm6b,Reck,Col11a2	3	Astro.Aqp4_Slc7a10
Negative Regulation Of Epithelial Cell Proliferation (GO:0050680)	0.000421515	0.0210648	0.498493	0.653783	1.59078	43	Klf9,Apoe,Vash1,Fgfr2,Nfib,Ptprm,Sparc,Nupr1,Sox2,Nf1,Tgfb2,Sox9,Cav2,Ptprk,Cask,Mtss1,Med1,Robo1,Dab2ip,Ghrl	Klf9,Vash1,Ptprm,Sparc	4	Astro.Aqp4_Slc7a10
Regulation Of Cell-Matrix Adhesion (GO:0001952)	0.000430629	0.0210648	0.498493	0.633439	1.55263	49	Gpm6b,Ptpra,Utrn,Macf1,Mink1,Rock2,Limch1,Emp2,Myoc,Clasp1,Vcl,Nf1,Fyn,Cask,Peak1,Actg1	Gpm6b,Ptpra,Utrn,Mink1,Rock2,Limch1,Emp2	7	Astro.Aqp4_Slc7a10
Regulation Of Monoatomic Ion Transmembrane Transporter Activity (GO:0032412)	0.000439743	0.0210648	0.498493	0.618442	1.53456	59	Cacng4,Nlgn1,Utrn,Mink1,Nedd4,Ywhah,Fxyd6,Mef2c,Hcn2,Gsg1l,Cacna1d,Nlgn2,Fxyd7,Ank2,Fhl1,Shisa9,Chrm3,Cacng5,Dapk1,Stk39,Wnk3,Cacng2,Pdzk1	Cacng4,Nlgn1,Utrn,Mink1,Nedd4,Fxyd6	6	Astro.Aqp4_Slc7a10
Skeletal System Development (GO:0001501)	0.000490003	0.0222808	0.477271	0.56723	1.43191	88	Xylt1,Hes5,Gli2,Slc10a7,Zbtb16,Fgfr1,Gja1,Fgfr2,Col11a2,Rps6ka3,Myoc,Prelp,Col27a1,Ptger4,Tgfb2,Sox9,Alpl,Trps1,Lama5,Bmp7,Mmp14,Vkorc1,Phex,Ppib,Tgfbr1,Gdf11,Ghrl,Bmp1,Prdx1,Chd7,Atp7a,Sh3pxd2b,Fbn1,Pkdcc,Gnas,Bmp6,Hyal2,Mmp16	Xylt1,Hes5,Gli2,Slc10a7,Fgfr1,Gja1,Col11a2,Rps6ka3	8	Astro.Aqp4_Slc7a10
Synapse Organization (GO:0050808)	0.000490003	0.0222808	0.477271	0.55214	1.40662	104	Ky,Lrp4,Nrcam,Dok7,Nrxn1,Adgrl3,Nlgn1,Ptprd,Mapt,Tnc,Unc13b,Lrrc4c,Nedd4,Cdh2,Ptprs,Dnm3,Nlgn2,Chchd10,Dner,Lrrc4b,Snca,Pdzrn3,Lrrc4,Sncb,Slc6a1,Kirrel3,Farp1,Cbln2,Unc13a,Cyfip1,Nrxn2,Bdnf	Ky,Lrp4,Nrcam,Dok7,Adgrl3,Nlgn1,Ptprd,Mapt,Tnc,Unc13b,Nedd4	11	Astro.Aqp4_Slc7a10
Sulfur Compound Biosynthetic Process (GO:0044272)	0.000499162	0.0222808	0.477271	0.640588	1.57127	48	Xylt1,Slc10a7,Chst9,St3gal4,Cbs,St3gal2,Gstm1,Chst2,Mat2a,Chsy1,Cdo1,Chst11,Hs3st3b1,Angpt1,St3gal3,Mettl16,Chsy3,Ugdh,Chpf2,Papss2,Mat2b	Xylt1,Slc10a7,Chst9,St3gal4,Cbs,St3gal2,Gstm1	7	Astro.Aqp4_Slc7a10
Myelination (GO:0042552)	0.000526638	0.0229848	0.477271	0.665495	1.59284	36	Gpm6b,Acer3,Hes5,Acsbg1,Pmp22,Myoc,Nf1,B4galt6,Lgi4,Degs1,Tnfrsf21,Bcas1	Gpm6b,Acer3,Hes5,Acsbg1	4	Astro.Aqp4_Slc7a10
Regulation Of Endothelial Cell Migration (GO:0010594)	0.000645701	0.0275686	0.477271	0.613146	1.52142	59	Ptn,Rhob,Apoe,Rock2,Ptprm,Sparc,Emp2,Adgrb1,Rin2,Nell2,Nf1,Gpld1,Plpp3,Bmpr2,Bcas3,Adamts9,Angpt1,Rhoj	Ptn,Rhob,Rock2,Ptprm,Sparc,Emp2,Adgrb1	7	Astro.Aqp4_Slc7a10
Regulation Of Cell Population Proliferation (GO:0042127)	0.000673178	0.0281302	0.477271	0.454719	1.21276	457	Ptn,Stat5a,Acer3,Clmn,Slc25a33,Stat5b,Hes5,Magi2,Cdkn1a,Garem1,Ccnd2,Bcl6,Fgfr1,Asic2,Cd81,Rbfox2,Fgfr2,Wwtr1,Dot1l,Axin2,Smad3,Emp2,Sox7,Zfp36l1,Jun,Adgrb1,Sfrp5,Meis2,Nupr1,Wnk2,Smarcc1,Lims1,Eln,Tcf7l2,Tjp1,Gnai2,Grk5,Rps6,Ksr1,Cebpa,Tgfb2,Btg2,Plpp1,Gab2,Mlxipl,Sox9,Gpld1,Il15,Cgrrf1,Alk,Gcnt2,Fktn,Id2,Ppp1r9b,Rarg,Lgmn,Akt2,Bmpr2,Btg1,Egfr,Celf1,Ier5,Fabp7,Ptprk,Cdc25b,Pdgfc,Ppp3ca,Ppm1d,Dda…	Ptn,Stat5a,Acer3,Clmn,Slc25a33,Stat5b,Hes5,Cdkn1a,Garem1,Ccnd2,Bcl6,Fgfr1,Rbfox2,Wwtr1,Dot1l,Axin2,Smad3,Emp2,Sox7,Zfp36l1,Adgrb1	21	Astro.Aqp4_Slc7a10
Cytoskeleton Organization (GO:0007010)	0.000737289	0.0299188	0.477271	0.563205	1.42194	89	Cspg5,Wasf3,Fmnl2,Sema6a,Tnik,Apoe,Mast4,Palld,Diaph1,Dpysl2,Plce1,Dst,Rhou,Limd1,Diaph3,Fgd6,Sh3kbp1,Nedd9,Mical1,Zmym4,Mdk,Capzb,Nectin2,Phip,Fgd4,Strip1,Tnfaip3,Brwd3,Sipa1l3,Mical2,Dmtn,Mast2,Sh3bgrl3,Prr5,Zmym3,Cfap410	Cspg5,Wasf3,Fmnl2,Sema6a,Tnik	5	Astro.Aqp4_Slc7a10
Phosphatidylinositol-Mediated Signaling (GO:0048015)	0.000746448	0.0299188	0.477271	0.62105	1.51713	45	Plcb1,Plcb4,Pitpnm2,Fgfr1,Zfp36l1,Ocrl,Pik3r1,Plce1,Nf1,Gab2,Pik3c2a,Plcd1	Plcb1,Plcb4,Pitpnm2,Fgfr1,Zfp36l1	5	Astro.Aqp4_Slc7a10
Cellular Response To Hormone Stimulus (GO:0032870)	0.000792241	0.0302683	0.477271	0.620381	1.52127	50	Thrb,Klf9,Stat5b,Atp1a2,Zfp36l1,Mef2c,Uri1,Robo2,Ctsl,Sox9,Gpr22,Src,Bcas3,Ncoa1,Med1	Thrb,Klf9,Stat5b,Zfp36l1	4	Astro.Aqp4_Slc7a10
Positive Regulation Of Osteoblast Differentiation (GO:0045669)	0.000792241	0.0302683	0.477271	0.684416	1.62038	31	Zhx3,Bmpr1b,Wwtr1,Mef2c,Hgf,Fermt2,Acvr2b,Bmpr2,Ppp3ca,Runx2,Yap1,Suco,Bmp7,Bmpr1a,Lrp3,Npnt	Zhx3,Bmpr1b,Wwtr1	3	Astro.Aqp4_Slc7a10
Positive Regulation Of Cell-Substrate Adhesion (GO:0010811)	0.0008014	0.0302683	0.477271	0.62052	1.52819	52	Cspg5,Utrn,Emp2,Carmil1,Lims1,Ccdc80,Myoc,Fermt2,Rreb1,Ilk,Arhgef7,Nedd9,Dock1,Mdk,S100a10,Npnt,Jup,Flna,Gsk3b,C1qbp,Dmtn,Vit,Cdc42,Jak2,Arl2,Rsu1,Sfrp1,Cib1,Dock5,Apoa1	Cspg5,Utrn,Emp2	3	Astro.Aqp4_Slc7a10
Brain Development (GO:0007420)	0.000828876	0.0307153	0.477271	0.527595	1.35792	133	Cntn1,Hes5,Nrcam,Adgrl3,Cadm2,Ugp2,Grin2b,Mink1,Ctnna2,Nfib,Ptch1,Cdh2,Apod,Meis2,Ndufs4,Nkx2-2,Robo2,Zfhx2,Emx2,Nf1,Sctr,Slc23a2,Cdk5r2,Smarca1,Shroom4,Cdk5rap2,Phgdh,Zfhx3,Adgrg1,Plxnb2,Smg9,Nnat,Rtn3,Rtn4,Pafah1b1	Cntn1,Hes5,Nrcam,Adgrl3,Ugp2,Grin2b,Mink1,Ctnna2	8	Astro.Aqp4_Slc7a10
Epidermis Development (GO:0008544)	0.000892988	0.0324783	0.477271	0.723022	1.67767	23	Lama3,Asic2,Fgfr2,Fabp5,Lamb3,Grhl1,Ppp3ca	Lama3	1	Astro.Aqp4_Slc7a10
Calcium-Dependent Cell-Cell Adhesion Via Plasma Membrane Cell Adhesion Molecules (GO:0016339)	0.000929623	0.0326032	0.477271	0.742998	1.69695	19	Cdh4,Nlgn1,Cdh23,Cdh22,Cdh2,Cdh10	Cdh4,Nlgn1,Cdh23,Cdh22	4	Astro.Aqp4_Slc7a10
Supramolecular Fiber Organization (GO:0097435)	0.000929623	0.0326032	0.477271	0.505441	1.31622	179	Elmo2,Nckap5,Tagln3,Stmn1,Mapt,Hip1,Vim,Emp2,Col11a2,Gfap,Carmil1,Stmn2,Ccdc88c,Cnn3,Col27a1,Katnal2,Fat1,Prkn,Nf1,Tgfb2,Tppp3,Sh3kbp1,Ppp1r9b,Samd14,Fyn,Loxl1,Dlg1,Shroom4,Snca,Wdr73,Clip2,Vhl,Myo5a,Col14a1,Camsap2,Stmn4,Ccdc13,Myo1e,Sh3d21,Colgalt2,Hdgfl3,Evl,Cript,Tgfbr1,Serpinh1,Rnd1,Bmp1,Marcks,Katnal1,Myo1c,Gsn,Rhoa,Atp7a,Dbn1,Cdc42,Map4,Dnajb6,Stmn3,Shroom3,Zbed3,Kif2a,Bace1,Ckap5,Hip1r,Ci…	Elmo2,Nckap5,Tagln3,Stmn1,Mapt,Hip1,Vim,Emp2,Col11a2,Gfap	10	Astro.Aqp4_Slc7a10
Regulation Of Cell Migration (GO:0030334)	0.00104007	0.0352347	0.45506	0.473993	1.25161	286	Cntn1,Daam2,Srgap3,Vsir,Rhob,Magi2,Kank1,Reck,Ptprt,Mgat5,Macf1,Mink1,Tnc,Sema5b,Spata13,Ctnna2,Rock2,Limch1,Carmil1,Dach1,Plxnc1,Sorl1,Hgf,Myoc,Fermt2,Tjp1,Cort,Vcl,Tmsb10,Nf1,Rnf20,Gcnt2,Dag1,Lef1,Aplp2,Akt2,Tnr,Src,Fyn,Ythdf3,Egfr,Ptprk,Pdgfc,Ppp3ca,Actg1,Sema4b,Tmsb4x,Syne2,Nedd9,Adra2a,Fer,Dlg5,Amot,Mmp14,Igfbp5,Mdk,Hbegf,Enpp2,Plxnb2,Pak1,Robo1,Ldb2,Prkca,Tgfbr1,Sema6d,Hspa5,Flna,Mitf,Tiam1…	Cntn1,Daam2,Srgap3,Vsir,Rhob,Kank1,Reck,Ptprt,Mgat5,Mink1,Tnc,Sema5b,Spata13,Ctnna2,Rock2,Limch1	16	Astro.Aqp4_Slc7a10
Positive Regulation Of Multicellular Organismal Process (GO:0051240)	0.00105848	0.0352347	0.45506	0.489616	1.28279	217	Plcb1,Ptn,Bmpr1b,Gadd45g,Apoe,Zbtb16,Dio2,Gja1,Adipor2,Wwtr1,Axin2,Smad3,Inhbb,Smarcc1,Thra,Sorl1,Fermt2,Rreb1,Rfx3,Fabp5,Ptger4,Slc27a1,Tgfb2,Sox9,Il15,Gcnt2,Lef1,Alpl,Aplp2,Cadm1,Bmpr2,Kdm6b,Bcl9l,Pdgfc,Esrrb,Hadha,Ehmt1,Adra2a,Adcyap1,Ncoa1,Bmpr1a,Kdm3a,Mdk,Alms1,Med1,Scamp5,Trem2,Ppargc1a,Ss18,Ppib,Rtn4,Prkca,Tgfbr1,Ghrl,Smad2,Brd9,Bmp1,Lrp1,Tiam1,Pdpn,Ehhadh,C1qbp,Gapdh,Il18,Glmn,Sod1,Eno1,L…	Plcb1,Ptn,Bmpr1b,Gadd45g,Dio2,Gja1,Adipor2,Wwtr1,Axin2,Smad3,Inhbb	11	Astro.Aqp4_Slc7a10
Regulation Of Nervous System Development (GO:0051960)	0.00105848	0.0352347	0.45506	0.679687	1.6027	29	Ptn,Hes5,Ptprz1,Dock7,Lef1,Lgi4,Hey1,Yap1,Hes1,S100a10,Hes6	Ptn,Hes5,Ptprz1,Dock7	4	Astro.Aqp4_Slc7a10
Regulation Of Myoblast Differentiation (GO:0045661)	0.00109529	0.0358526	0.45506	0.647045	1.56454	40	Plcb1,Ranbp3l,Boc,Zfp36l1,Mef2c,Smarcc1,Dpf3,Sox9,Trip4,Btg1,Arid1b,Ripor2	Plcb1,Ranbp3l,Boc,Zfp36l1	4	Astro.Aqp4_Slc7a10
Negative Regulation Of Neurogenesis (GO:0050768)	0.00115052	0.0370429	0.45506	0.739432	1.68881	19	Ptn,Lrp4,Ywhah,Sorl1,Nf1	Ptn,Lrp4	2	Astro.Aqp4_Slc7a10
Regulation Of Synapse Assembly (GO:0051963)	0.00122415	0.0387779	0.45506	0.63259	1.53922	43	Ephb1,Nrxn1,Nlgn1,Ptprd,Mef2c,Il1rapl1,Robo2,Grid2,Nlgn2,Syndig1,Lrrc4b,Snca,Dlg5,Ephb3,Clstn2,Ghrl,Ephb2,Bdnf,Mdga1,Setd5,Nlgn3	Ephb1,Nlgn1,Ptprd	3	Astro.Aqp4_Slc7a10
Release Of Sequestered Calcium Ion Into Cytosol (GO:0051209)	0.00127937	0.0398839	0.45506	0.716807	1.66325	23	Plcb1,Plcb4,Letm1,Plce1,Itpr1,Itpr2,Slc8b1,Plcd1	Plcb1,Plcb4,Letm1	3	Astro.Aqp4_Slc7a10
Cellular Response To Growth Factor Stimulus (GO:0071363)	0.00131619	0.0403905	0.45506	0.526658	1.34805	116	Stat5b,Mtss2,Bmpr1b,Magi2,Garem1,Mapt,Sema6a,Ptpn12,Smad3,Zfp36l1,Mef2c,Lims1,Stmn2,Hgf,Uri1,Has1,Sox9,Acvr2b,Lgmn,Aplp2,Bmpr2,Egfr,Kidins220,Runx2,Tmem100,Bmp7,Bmpr1a,Med1,Dstyk,Mapk7,Tgfbr1,Dab2ip,Mapkapk2,Pde8a,Adamts12,Iqgap1,Prkd1,Vstm2a,Hspb1,Bmp6,Ntrk3,Wnt7a,Acvr2a,Zpr1,Hyal2	Stat5b,Mtss2,Bmpr1b,Garem1,Mapt,Sema6a,Ptpn12,Smad3,Zfp36l1	9	Astro.Aqp4_Slc7a10
Neuromuscular Junction Development (GO:0007528)	0.001353	0.0408099	0.45506	0.712075	1.63835	21	Ky,Lrp4,Dok7,Tnc,Unc13b,Nedd4,Pdzrn3	Ky,Lrp4,Dok7,Tnc,Unc13b,Nedd4	6	Astro.Aqp4_Slc7a10
Positive Regulation Of Cell Junction Assembly (GO:1901890)	0.00137141	0.0408099	0.45506	0.61101	1.49766	49	Ephb1,Nrxn1,Nlgn1,Ptprd,Lims1,Myoc,Fermt2,Il1rapl1,Grid2,Nlgn2,Syndig1,Lrrc4b,Nphp1,Dlg5,Ephb3,Clstn2,S100a10,Ghrl,Ephb2,Bdnf,Col16a1,Nlgn3,Wnt7a,Ptprj,Clstn1,Sfrp1	Ephb1,Nlgn1,Ptprd	3	Astro.Aqp4_Slc7a10
Transmembrane Receptor Protein Tyrosine Kinase Signaling Pathway (GO:0007169)	0.00144504	0.0423592	0.45506	0.486023	1.266	187	Plcb1,Bcar3,Ephb1,Stmn1,Ptprt,Mertk,Fgfr1,Epha5,Fgfr2,Arhgef28,Dok6,Shc3,Hgf,Pik3r1,Ddr1,Foxo1,Gpld1,Alk,Ap3s1,Cav2,Pik3c2a,Angptl1,Akt2,Src,Fyn,Egfr,Gab1,Arhgef7,Pdgfc,Angpt1,Ephb6,Flrt2,Nedd9,Fer,Ngef,Mtss1,Vegfb,Ephb3,Flrt1,Pak1,Casp3,Phip,Col4a6,Kif16b,Yes1,Efs,Gsk3b,Mapkapk2,Tiam1,Ephb2,Pik3cb,Bdnf,Ahi1,Mapkapk3,Prkd1,Jak2,Sh2b2,Ntrk3,Ptprj,Pxn,Pdgfd,Stat3,Pdgfa,Efnb2,Rarres2,Efna5	Plcb1,Bcar3,Ephb1,Stmn1,Ptprt,Fgfr1,Epha5,Arhgef28,Dok6	9	Astro.Aqp4_Slc7a10
Phosphatidic Acid Biosynthetic Process (GO:0006654)	0.00159231	0.0459896	0.45506	0.696954	1.62281	24	Agpat5,Mboat2,Dgkb,Agpat3,Pld1,Slc27a1	Agpat5,Mboat2,Agpat3	3	Astro.Aqp4_Slc7a10
Regulation Of Neuron Apoptotic Process (GO:0043523)	0.00168435	0.0479429	0.45506	0.567495	1.42151	73	Cpeb4,Ptprz1,Cntfr,Apoe,Retreg1,Trim2,Fzd9,Mef2c,Nupr1,Prkn,Nf1,Tgfb2,Grid2,Lgmn,Wfs1,Prnp,Tox3,Mdk,Prkcg,Trem2,Bcl2,Ppargc1a,Clu	Cpeb4,Ptprz1,Cntfr,Retreg1,Trim2,Fzd9	6	Astro.Aqp4_Slc7a10
Chondrocyte Differentiation (GO:0002062)	0.00175798	0.0493239	0.45506	0.714931	1.65411	22	Hes5,Bmpr1b,Nfib,Mef2c,Sox9,Gpld1,Bmpr2	Hes5,Bmpr1b	2	Astro.Aqp4_Slc7a10
Regulation Of Myelination (GO:0031641)	0.0017948	0.0496476	0.45506	0.748282	1.66436	15	Ptn,Hes5,Ptprz1,Lgi4,Tnfrsf21	Ptn,Hes5,Ptprz1	3	Astro.Aqp4_Slc7a10
Glucose Homeostasis (GO:0042593)	1.23e-05	0.0245062	0.593325	0.611545	1.70388	46	Foxo1,Insr,Klf7,Adipor2,Nr1d1,Foxk1,Prkaa1,Ptpn2,Hectd4,Hif1a,Cry1,Stk11,Stat3,Aspscr1,Crtc2,Lrrc8a,Prkaa2		0	Endo
Nervous System Development (GO:0007399)	2.04e-12	4.19e-09	0.898671	0.577268	1.45437	339	Gpm6b,Nlgn1,Myt1l,Ephb1,Nrgn,Nrg1,Chrm3,Rbfox1,Fgf12,Mylip,Ephb2,Rapgef5,Rbfox3,Fgf14,Adam23,Dscaml1,Cyp46a1,Nrxn1,Farp1,Robo1,Adgrl3,Nav2,Rps6ka3,Sntg2,Nav3,Nell1,Mdga2,Sdk2,Arhgap26,Kirrel3,Zmynd8,Cntn4,Shc3,Nf1,Arnt2,Atxn1,Cox7b,Zdhhc2,Pou3f2,Cables1,Plxnd1,Robo2,Apba2,Neurod2,Cspg5,Gba2,Prkn,Brinp3,Mbd5,Ophn1,Bdnf,Pdgfc,Ly6h,Fbxl17,Acvr1c,Dscam,Spock1,Nptx1,Vldlr,L1cam,Tagln3,Trim3,Ntf3,Lgi1,…	Gpm6b,Nlgn1,Myt1l,Ephb1,Nrgn,Nrg1,Chrm3,Rbfox1,Fgf12,Mylip,Ephb2,Rapgef5,Rbfox3,Fgf14,Adam23,Dscaml1,Cyp46a1,Farp1,Robo1,Nav2,Rps6ka3,Sntg2,Nav3,Nell1	24	L2.3.IT
Cytoplasmic Translation (GO:0002181)	1.21e-11	1.24e-08	0.875325	0.722016	1.73799	89	Rplp1,Eif4a2,Rpl3,Rpl12,Rpsa,Rps14,Rps3,Rps7,Rps4x,Rpl13,Rpl5,Rps29,Rpl38,Rpl27a,Eif4a1,Rps27a,Rpl19,Rps25,Rpl15,Rpl26,Rpl8,Rps13,Rps15a,Rack1,Rps19,Rpl37,Rpl37a,Rplp2,Rps27,Rpl11,Rpl6,Rpl17,Rpl32,Rpl39,Rpl22l1,Rps24,Rpl34,Rps11,Rpl21,Rpl18a,Rpl7a,Rpl24,Rpl10a,Rpl9,Rpl28,Rpl36,Rps23,Rps18,Rps8,Rps5,Rpl14,Rps16,Rpl23a,Rpl41,Rps6,Rpl10,Rpl30,Rplp0,Rpl4,Rpl7,Rpl31,Rpl27,Eif3i,Rpl36al,Rps9,Rps28,Rps2…		0	L2.3.IT
Axon Guidance (GO:0007411)	2.11e-10	1.44e-07	0.826657	0.661823	1.62009	129	Robo3,Ephb1,Nrxn3,Slit2,Epha6,Ephb2,Dscaml1,Tnr,Nrxn1,Unc5c,Gap43,Plxna4,Plxna2,Cntn5,Nell1,Klf7,Cntn4,Epha5,Sema6c,Rnf165,Arhgef25,Alcam,Cntn1,Sema7a,Plxnd1,Robo2,Plxnc1,Epha4,Sema3a,Notch3,Ptk2,Ophn1,Nfib,Sema6d,Bdnf,Dscam,L1cam,Nexn,Lgi1,Tubb3,Ncam1,Nrcam,Unc5a,Enah,Kif5a,Fez1,Emb,Neo1,Cntn2,Kif5b,Slit1,Sema4a	Robo3,Ephb1,Nrxn3,Slit2,Epha6,Ephb2,Dscaml1,Tnr,Unc5c,Gap43,Plxna4,Plxna2,Cntn5,Nell1	14	L2.3.IT
Cell-Cell Adhesion Via Plasma-Membrane Adhesion Molecules (GO:0098742)	6.53e-10	3.36e-07	0.801216	0.670953	1.63209	111	Robo3,Cadm2,Nlgn1,Tenm2,Il1rapl1,Lrfn5,Dscaml1,Cdh10,Robo1,Nectin1,Adgrl3,Unc5d,Igsf11,Cdh11,Lrrc4c,Sdk2,Nectin3,Kirrel3,Igsf21,Cntn4,Cdh22,Cdh12,Cdh8,Cadm1,Alcam,Robo2,Tenm3,Cldn12,Cadm3,Nptn,Dscam,L1cam,Nexn,Cdh6,Cdh13,Emb,Tenm1,Ptprf,Cntn2	Robo3,Cadm2,Nlgn1,Tenm2,Il1rapl1,Dscaml1,Cdh10,Robo1,Nectin1,Unc5d,Igsf11,Cdh11	12	L2.3.IT
Modulation Of Chemical Synaptic Transmission (GO:0050804)	2.67e-09	1.1e-06	0.774939	0.671962	1.63176	108	Nrg3,Nlgn1,Clstn2,Ppp3ca,Rims1,Gria4,Grm8,Syn3,Syt1,Grm3,Tmem108,Sncaip,Dlgap1,Lrrc4c,Grik2,Btbd9,Slc8a2,Grm5,Cacna1a,Homer1,Grik4,Cplx2,Plppr4,Lrrk2,Dysf,Ophn1,Otof,Grik5,Grid1,Nptx1,Dlgap2,Rims2,Cln3,Syn1,Lgi1,Gria1,Iqsec2,Clstn1,Mctp1,Dlg4,Grm7,Grm1,Begain,Kctd13,Reln,Chrna7,Slc38a1,Nptxr,Slc4a8	Nrg3,Nlgn1,Clstn2,Ppp3ca,Rims1,Gria4,Grm8,Syn3,Tmem108,Sncaip	10	L2.3.IT
Axonogenesis (GO:0007409)	3.5e-09	1.2e-06	0.774939	0.616332	1.52207	166	Robo3,Ephb1,Nrxn3,Slit2,Epha6,Ephb2,Dscaml1,Tnr,Nrxn1,Unc5c,Cntn5,Nell1,Klf7,Cntn4,Epha5,Sema6c,Arhgef25,Cntn1,Sema7a,Map1a,Ctnna2,Robo2,Dock7,Map1b,Epha4,Plppr4,Sema3a,Notch3,Cck,Ptk2,Ophn1,Auts2,Baiap2,Sema6d,Sptbn4,Bdnf,Hsp90aa1,Hsp90ab1,Dscam,L1cam,Pak3,Nexn,Rab3a,Lgi1,Tubb3,Nrcam,Enah,Brsk1,S100a6,Kif5a,Fez1,Emb,Neo1,Cntn2,Kif5b,Slit1,Sema4a,Ntng1,Reln,Brsk2,Cxcl12,Taok2,Ppp3cb,Sema4d,Efna3,…	Robo3,Ephb1,Nrxn3,Slit2,Epha6,Ephb2,Dscaml1,Tnr,Unc5c,Cntn5,Nell1	11	L2.3.IT
Peptide Biosynthetic Process (GO:0043043)	3e-08	8.81e-06	0.719513	0.617866	1.51573	139	Rplp1,Pcsk5,Dmd,Rpl3,Eef1a1,Rpl12,Rpsa,Rps14,Rps3,Rps7,Rps4x,Rpl13,Rpl5,Rps29,Rpl38,Rpl27a,Rps27a,Mrps14,Rpl19,Rps25,Rpl15,Rpl26,Rpl8,Rps13,Rps15a,Rps19,Rpl37,Rpl37a,Rplp2,Rps27,Rpl11,Rpl6,Rpl17,Rpl32,Rpl39,Rps24,Mrps21,Rpl34,Rps11,Rpl21,Rpl18a,Rpl7a,Rpl24,Rpl10a,Rpl9,Rpl28,Rpl36,Rps23,Rps18,Rps8,Rps5,Rpl14,Rps16,Rpl23a,Rpl41,Zar1l,Rps6,Mrps18a,Rpl10,Mrpl42,Mrps33,Rpl30,Rplp0,Pcsk1,Mrps16,Rpl4,Rp…		0	L2.3.IT
Neuron Projection Guidance (GO:0097485)	4.93e-08	1.2e-05	0.719513	0.65053	1.58018	109	Robo3,Ephb1,Nrxn3,Slit2,Epha6,Ephb2,Dscaml1,Tnr,Nrxn1,Unc5c,Cntn5,Nell1,Klf7,Cntn4,Epha5,Sema6c,Arhgef25,Cntn1,Sema7a,Robo2,Epha4,Sema3a,Notch3,Ptk2,Ophn1,Sema6d,Bdnf,Dscam,L1cam,Nexn,Lgi1,Tubb3,Nrcam,Enah,Kif5a,Fez1,Emb,Neo1,Cntn2,Kif5b,Slit1,Sema4a,Reln,Cxcl12,Sema4d,Efna3,Ephb3,Cdk5r1,Sema5b,Kalrn,Sema3c,Efnb3,Efnb2,Sema6a,Igsf9,Nell2,Dag1	Robo3,Ephb1,Nrxn3,Slit2,Epha6,Ephb2,Dscaml1,Tnr,Unc5c,Cntn5,Nell1	11	L2.3.IT
Cardiac Muscle Cell Action Potential (GO:0086001)	5.24e-08	1.2e-05	0.719513	0.837694	1.87461	25	Cacna2d1,Cacna1c,Fgf12,Scn1a,Pkp2,Cacna1d,Slc8a1,Dmd,Atp1a1,Scn2b,Ywhae,Scn4b,Scn3b,Atp1b1	Cacna2d1,Cacna1c,Fgf12,Scn1a	4	L2.3.IT
Chemical Synaptic Transmission (GO:0007268)	1.95e-07	4.01e-05	0.690132	0.570806	1.41927	206	Nlgn1,Chrm3,Gria4,Syn3,Gabra2,Syt1,Cacnb2,Grm3,Nrxn1,Dlg1,Kcnd2,Rps6ka3,Napa,Dlgap1,Dlg2,Grik2,Htr2a,Cacna1a,Apoe,Gabra4,Homer1,Cdh8,Grik4,Lin7a,Scn2b,Htr7,Apba2,Slc17a7,Gabrb3,Cacna1e,Pde7b,Rit2,Lin7b,Erc1,Syt10,Erc2,Rps6ka2,Ptprn2,Fchsd2,Mapk1,Grin2a,Grik5,Grid1,Unc13b,Nptx1,Dlgap2,Gabbr1,Shisa6,Syn1,Kcnq3,Slc1a2,Gria1,Gabra3,Kcna1,Chrm2,Gabrb1,Brsk1,Kif5a,Dlg4,Exoc4,Grin1,Nrxn2,Gabarap,Glra3,C…	Nlgn1,Chrm3,Gria4,Syn3,Gabra2,Cacnb2,Dlg1,Rps6ka3,Napa	9	L2.3.IT
Regulation Of Neuron Projection Development (GO:0010975)	2.18e-07	4.08e-05	0.690132	0.59792	1.47243	150	Nlgn1,Csmd3,Mylip,Il1rapl1,Rapgef1,Ppfia2,Plk5,Tnr,Camk2b,Stmn2,Lrrc4c,Tanc2,Rtn4rl1,Ptpn9,Apoe,Ntrk3,Ndrg4,Prag1,Ctnna2,Tenm3,Epha4,Prkd1,Lrrk2,Itm2c,Sema3a,Rit2,Lrrc7,Bdnf,Arsb,Rapgef2,Tox,Camk2g,Nptn,Itga6,Spock1,Pak3,Arhgap44,Lpar1,Dpysl3,Cfl1,Brsk1,Ptn,Dab2ip,Mt3,Ptk2b,Ntng1,Pak1,Reln,Ncs1,Shank3,Nova2,Brsk2,Dennd5a,Ptprs,Camk1,Camk1d,Sipa1l1,Ephb3,Cdk5r1,Lyn,Bag5,Rtn4rl2,Pten	Nlgn1,Csmd3,Mylip,Il1rapl1,Rapgef1,Ppfia2,Plk5,Tnr,Camk2b	9	L2.3.IT
Neuron Projection Development (GO:0031175)	2.99e-07	5.12e-05	0.674963	0.590657	1.45674	161	Gpm6b,Nlgn1,Ephb1,Stmn1,Tnik,Ephb2,Tmem108,Myo16,Mapt,Stmn2,Map2,Cntn4,Map4,Apoe,Pacsin1,Dock7,Hdgfl3,Map1b,Epha4,Neurod2,Lrrk2,Nmnat2,Ubb,Ophn1,Epb41l3,Dtnbp1,Bicdl1,Bdnf,Rapgef2,Cntnap1,Rock1,L1cam,Pak3,Stmn4,Ntf3,Lgi1,Prmt1,Cdc42,Nckap1,Unc5a,Dip2a,Dlg4,Gprin3,Dab2ip,Neurod6,Ncdn,Nyap2,Pak1,Grm7,Shank3,Rb1,Ctnnd2,Taok3,Tor1a,Wasl,Ephb3,Cdk5r1,Lyn,Pten,Vapa,Mapk8ip3,Als2,Hmgb1,Cttn,Cdk5,Slc9a6,…	Gpm6b,Nlgn1,Ephb1,Tnik,Ephb2,Tmem108,Myo16	7	L2.3.IT
Homophilic Cell Adhesion Via Plasma Membrane Adhesion Molecules (GO:0007156)	4.05e-07	6.4e-05	0.674963	0.733387	1.71948	46	Robo3,Cadm2,Dscaml1,Robo1,Nectin1,Igsf11,Sdk2,Nectin3,Kirrel3,Igsf21,Cntn4,Cadm1,Robo2,Tenm3,Cadm3,Nptn,Dscam,L1cam,Nexn,Cdh13,Emb,Cntn2	Robo3,Cadm2,Dscaml1,Robo1,Nectin1,Igsf11	6	L2.3.IT
Cardiac Muscle Cell Contraction (GO:0086003)	5.15e-07	7.56e-05	0.659444	0.892827	1.92743	15	Cacna2d1,Cacna1c,Fgf12,Scn1a,Pkp2,Cacna1d,Camk2d,Scn2b,Scn4b,Scn3b	Cacna2d1,Cacna1c,Fgf12,Scn1a	4	L2.3.IT
Synapse Organization (GO:0050808)	9.16e-07	0.000125489	0.659444	0.620028	1.50698	110	Nlgn1,Ppfia2,Lrfn5,Cacnb2,Nrxn1,Farp1,Adgrl3,Mapt,Ky,Lrrc4c,Sdk2,Slc8a2,Kirrel3,Grm5,Chchd10,Lrp4,Zdhhc2,Plxnd1,Ppfibp1,Lrrk2,Bdnf,Dscam,Unc13b,L1cam,Pak3,Pin1,Spock2,Cdc42,Nrcam,Appl1,Ptprf,Cntn2,Nrxn2,Cacnb4,Ppfibp2,Ntng1,Shank3,Chrna7,Ctnnd2,Dctn1	Nlgn1,Ppfia2,Cacnb2,Farp1,Ky	5	L2.3.IT
Positive Regulation Of Cell Projection Organization (GO:0031346)	1.02e-06	0.000127283	0.643552	0.628866	1.52211	101	Nlgn1,Slit2,Il1rapl1,Rapgef1,Plk5,Robo1,Plxna4,Camk2b,Tiam2,Plxna2,Stmn2,Apoe,Ntrk3,Ndrg4,Plxnd1,Robo2,Tenm3,Plxnc1,Prkd1,Rit2,Lrrc7,Obsl1,Bdnf,Arsb,Rapgef2,Tox,Nptn,Itga6,Dpysl3,Map6,Ptn,Dlg4,Dab2ip,Cux2,Ptk2b	Nlgn1,Slit2,Il1rapl1,Rapgef1,Plk5,Robo1,Plxna4,Camk2b,Tiam2,Plxna2	10	L2.3.IT
Regulation Of Heart Rate By Cardiac Conduction (GO:0086091)	1.05e-06	0.000127283	0.643552	0.782692	1.77396	29	Cacna2d1,Cacna1c,Cacnb2,Pkp2,Ctnna3,Hcn1,Cacna1d,Camk2d,Scn2b,Ywhae,Scn4b,Scn3b	Cacna2d1,Cacna1c,Cacnb2	3	L2.3.IT
Cardiac Muscle Cell Action Potential Involved In Contraction (GO:0086002)	1.17e-06	0.0001293	0.643552	0.838592	1.84412	20	Cacna2d1,Cacna1c,Fgf12,Ryr2,Scn1a,Pkp2,Cacna1d,Atp1a1,Scn2b,Nedd4l,Scn4b,Scn3b	Cacna2d1,Cacna1c,Fgf12,Ryr2,Scn1a	5	L2.3.IT
Macromolecule Biosynthetic Process (GO:0009059)	1.24e-06	0.0001293	0.643552	0.578013	1.42744	166	Rplp1,Apoe,Ext1,Rpl3,Eef1a1,Rpl12,Rpsa,Rps14,Rps3,Rps7,Rps4x,Rpl13,Rpl5,Rps29,Rpl38,Rpl27a,Eef1g,Abcf1,Rps27a,Eef2,Mrps14,Rpl19,Eif5a,Rps25,Rpl15,Rpl26,Rpl8,Rps13,Rps15a,Rps19,Rpl37,Rpl37a,Rplp2,Rps27,Rpl11,Rpl6,Rpl17,Rpl32,Rpl39,Rps24,Mrps21,Rpl34,Rps11,Rpl21,Rpl18a,Rpl7a,Rpl24,Rpl10a,Rpl9,Rpl28,Rpl36,Rps23,Rps18,Rps8,Rps5,Rpl14,Rps16,Rpl23a,Rpl41,Zar1l,Rps6,Mrps18a,Rpl10,Mrpl42,Mrps33,Rpl30,Rpl…		0	L2.3.IT
Regulation Of Heart Contraction (GO:0008016)	1.26e-06	0.0001293	0.643552	0.725751	1.70121	47	Celf2,Atp2b2,Cacna1c,Pde4d,Ryr2,Calm1,Atp2b1,Slc8a2,Camk2d,Slc8a1,Calm2,Atp2a2,Rnf207,Sptbn4	Celf2,Atp2b2,Cacna1c,Pde4d,Ryr2,Atp2b1	6	L2.3.IT
Cellular Respiration (GO:0045333)	1.55e-06	0.000151625	0.643552	0.653046	1.56404	81	Me3,Ndufs4,Cox7b,Cox5a,Ndufa1,Ndufa10,Cox6c,Cox4i1,Ndufb10,Uqcrfs1,Uqcrh,Ndufs8,Ndufb2,Ndufa4,Cox7a2,Ndufa5,Ndufb4,Sdha,Ndufa13,Ndufs5,Ndufb3,Cox8a,Uqcr11,Cox5b,Uqcrb,Mdh2,Ndufb6,Ndufs2,Ndufb8,Uqcrq,Uqcr10,Ndufs3,Cox6b1,Sdhb,Ndufs6,Ndufb5,Ndufb9,Ndufv3,Ndufa9,Ndufv2,Oxa1l,Ndufb11,Ndufa12,Ndufab1,Ndufc2,Cox7c,Cycs,Cox6a1,Mtln,Sdhaf4,Ndufb7,Ndufc1,Ndufa11,Uqcrc2,Ndufa2,Ndufv1,Etfdh,Ndufa8,Ndufs7,Nd…	Me3	1	L2.3.IT
Response To Calcium Ion (GO:0051592)	1.77e-06	0.000165538	0.643552	0.658253	1.57818	82	Nlgn1,Kcnma1,Ppp3ca,Ryr2,Syt1,Calm1,Adcy8,Dmtn,Stim1,Camk2d,Cacna1a,Syt13,Homer1,Calm2,Cpne9,Syt17,Kcnh1,Neurod2,Syt10,Syt9,Iqgap1,Adcy1,Syt7,Cpne4,Trpc1,Clu,Cpne7	Nlgn1,Kcnma1,Ppp3ca,Ryr2,Adcy8	5	L2.3.IT
Cardiac Conduction (GO:0061337)	2.05e-06	0.000182937	0.627257	0.756996	1.73405	34	Cacna2d1,Cacna1c,Cacnb2,Pkp2,Ctnna3,Hcn1,Cacna1d,Camk2d,Scn2b,Sptbn4,Ywhae,Scn4b,Scn3b	Cacna2d1,Cacna1c,Cacnb2	3	L2.3.IT
Neuron Projection Morphogenesis (GO:0048812)	2.29e-06	0.000188102	0.627257	0.603412	1.47613	127	Nlgn1,Ephb1,Tnik,Ephb2,Dscaml1,Farp1,Myo16,Klf7,Map2,Cntn4,Alcam,Lrp4,Map1a,Pacsin1,Ctnna2,Dock7,Map1b,Epha4,Plppr4,Lrrk2,Cck,Ubb,Epb41l3,Dtnbp1,Baiap2,Sptbn4,Bdnf,Cntnap1,Rock1,Iqgap1,Pak3,Rab3a,Ntf3,Cdc42,Nckap1,Nrcam,Btbd3,Brsk1,S100a6,Dip2a,Map6,Dlg4,Dab2ip,Nyap2,Ntng1,Pak1,Shank3,Ctnnd2,Brsk2,Taok3,Taok2,Wasl,Ephb3,Pten,Als2,Cttn,Cdk5,Slc9a6,Shank1	Nlgn1,Ephb1,Tnik,Ephb2,Dscaml1,Farp1,Myo16	7	L2.3.IT
Regulation Of Cardiac Muscle Cell Contraction (GO:0086004)	2.29e-06	0.000188102	0.627257	0.83177	1.82912	20	Cacna1c,Pde4d,Ryr2,Dlg1,Pkp2,Ctnna3,Camk2d,Stc1,Atp2a2,Pde4b,Fgf13	Cacna1c,Pde4d,Ryr2,Dlg1	4	L2.3.IT
Positive Regulation Of Synaptic Transmission (GO:0050806)	2.84e-06	0.000224383	0.627257	0.676719	1.59955	61	Nlgn1,Clstn2,Rims1,Ephb2,Syt1,Nrxn1,Adcy8,Cacng2,Grik2,Slc8a2,Zdhhc2,Nalcn,Slc24a2,Dtnbp1,Grin2a,Nptn,Rims2,Lgi1,Plk2,Clstn1,Dlg4,Grin1,Ptk2b,Kctd13,Reln,Shank3,Chrna7,Akap5	Nlgn1,Clstn2,Rims1,Ephb2,Adcy8	5	L2.3.IT
Cell Junction Assembly (GO:0034329)	3.28e-06	0.00025012	0.627257	0.650219	1.55154	74	Vmp1,Nlgn1,Nrxn1,Cdh10,Farp1,Adgrl3,Cdh11,Pkp2,Sdk2,Kirrel3,Cdh22,Cdh12,Cdh8,Zdhhc2,Plxnd1,Ophn1,Bdnf,Myo9a,Dscam,Itga6,Cdh6,Spock2,Cdc42,Cdh13,Nrcam	Vmp1,Nlgn1,Cdh10,Farp1,Cdh11	5	L2.3.IT
Regulation Of Cardiac Muscle Cell Action Potential (GO:0098901)	5.91e-06	0.000433735	0.610527	0.8042	1.78511	23	Cacna1c,Ryr2,Calm1,Dlg1,Pkp2,Ctnna3,Hcn1,Camk2d,Nos1ap,Atp2a2	Cacna1c,Ryr2,Dlg1	3	L2.3.IT
Regulation Of Cation Channel Activity (GO:2001257)	6.12e-06	0.000433735	0.610527	0.721227	1.67983	42	Pde4d,Fgf12,Fgf14,Cacnb2,Calm1,Dlg1,Hcn1,Camk2d,Cacna1a,Dmd,Homer1,Calm2,Kcng1,Jsrp1,Kcnab1,Fgf13	Pde4d,Fgf12,Fgf14,Cacnb2,Dlg1	5	L2.3.IT
Transmembrane Receptor Protein Tyrosine Kinase Signaling Pathway (GO:0007169)	7.16e-06	0.000490387	0.610527	0.548267	1.3625	205	Ephb1,Ptprg,Nrg1,Stmn1,Sulf1,Epha6,Ephb2,Rapgef1,Ubash3b,Igf1r,Plcb1,Foxo1,Nell1,Fgf1,Epha5,Ghr,Shc3,Ntrk3,Ptprj,Fer,Anks1b,Irs2,Grb14,Epha4,Prkd1,Ptk2,Baiap2,Flt3,Bdnf,Mapk1,Rapgef2,Arhgef7,Pdgfc,Alk,Kif16b,Pak3,Ntf3,Shoc2,Sorbs1,Dok6,Tek,Ap3s1,Grb10,Rasa1,Gfra2,Rab14,Appl1,Mtss1,Tyro3,Jak2,Pdgfb,Ptk2b,Ngef,Pak1,Ptprt,Pik3cb,Dok5,Efna3,Casp3,Sipa1l1,Ephb3,Cdk5r1,Lyn,Syk,Angpt1,Plat,Phip,Gigyf1,S…	Ephb1,Ptprg,Nrg1,Sulf1,Epha6,Ephb2,Rapgef1,Ubash3b,Igf1r,Foxo1,Nell1	11	L2.3.IT
Gene Expression (GO:0010467)	8.54e-06	0.000566714	0.593325	0.532361	1.32884	262	Celf2,Rbm5,Adarb1,Tspan5,Rplp1,Nova1,Atxn1,Hnrnph1,Hnrnpl,Rpl3,Eef1a1,Rbm39,Rpl12,Rpsa,Rps14,Rps3,Rps7,Rps4x,Rpl13,Rpl5,Rps29,Rpl38,Rpl27a,Abcf1,Rps27a,Smg5,Mrps14,Rpl19,Rps25,Rpl15,Rpl26,Rpl8,Rps13,Tesc,Rps15a,Rps19,Rbm3,Rpl37,Rpl37a,Rplp2,Rps27,Rpl11,Rpl6,Rpl17,Rpl32,Rpl39,Rbms1,Rps24,Mrps21,Rpl34,Rps11,Rpl21,Rpl18a,Rpl7a,Rpl24,Rpl10a,Rpl9,Ddx17,Rpl28,Rpl36,Rps23,Rps18,Rps8,Rps5,Rpl14,Rps16,Rpl…	Celf2,Rbm5,Adarb1,Tspan5	4	L2.3.IT
Membrane Depolarization During Cardiac Muscle Cell Action Potential (GO:0086012)	1.1e-05	0.00068818	0.593325	0.85565	1.84717	15	Cacna2d1,Cacna1c,Cacnb2,Cacna1d,Slc8a1,Scn2b,Scn4b,Scn3b	Cacna2d1,Cacna1c,Cacnb2	3	L2.3.IT
Mitochondrial ATP Synthesis Coupled Electron Transport (GO:0042775)	1.1e-05	0.00068818	0.593325	0.662664	1.56823	64	Ndufs4,Cox7b,Cox5a,Ndufa1,Coa6,Ndufa10,Cox6c,Cox4i1,Ndufb10,Uqcrfs1,Uqcrh,Ndufs8,Ndufb2,Ndufa4,Cox7a2,Ndufa5,Ndufb4,Sdha,Ndufs5,Ndufb3,Cox8a,Uqcr11,Cox5b,Uqcrb,Ndufb6,Ndufs2,Ndufb8,Uqcrq,Uqcr10,Ndufs3,Cox6b1,Sdhb,Ndufs6,Ndufb5,Ndufb9,Ndufv3,Ndufa9,Ndufv2,Ndufa12,Ndufab1,Sdhaf2,Ndufc2,Cox7c,Cycs,Cox6a1,Ndufb7,Ndufc1,Uqcrc2,Ndufa2,Ndufv1,Ndufa8,Ndufs7,Ndufa7,Uqcrc1		0	L2.3.IT
Aerobic Electron Transport Chain (GO:0019646)	1.26e-05	0.000760358	0.593325	0.657395	1.55458	63	Ndufs4,Cox7b,Cox5a,Ndufa1,Ndufa10,Cox6c,Cox4i1,Ndufb10,Uqcrfs1,Uqcrh,Ndufs8,Ndufb2,Ndufa4,Cox7a2,Ndufa5,Ndufb4,Sdha,Ndufs5,Ndufb3,Cox8a,Uqcr11,Cox5b,Uqcrb,Ndufb6,Ndufs2,Ndufb8,Uqcrq,Uqcr10,Ndufs3,Cox6b1,Sdhb,Ndufs6,Ndufb5,Ndufb9,Ndufv3,Ndufa9,Ndufv2,Ndufab1,Sdhaf2,Ndufc2,Cox7c,Cycs,Cox6a1,Ndufb7,Ndufc1,Uqcrc2,Ndufa2,Ndufv1,Ndufa8,Ndufs7,Ndufa7,Uqcrc1		0	L2.3.IT
Positive Regulation Of Neuron Projection Development (GO:0010976)	1.49e-05	0.000877622	0.593325	0.630964	1.50539	75	Nlgn1,Rapgef1,Plk5,Camk2b,Stmn2,Apoe,Ntrk3,Ndrg4,Pacsin1,Tenm3,Prkd1,Rit2,Lrrc7,Bdnf,Arsb,Rapgef2,Tox,Alk,Nptn,Itga6,Dhx36,Vldlr,Dpysl3,Ptn,Dab2ip,Cux2,Ptk2b,Reln,Cobl,Camk1,Camk1d,Lyn	Nlgn1,Rapgef1,Plk5,Camk2b	4	L2.3.IT
Monoatomic Cation Transmembrane Transport (GO:0098655)	2.14e-05	0.00120259	0.57561	0.545209	1.35383	200	Slc9a9,Cacna1c,Trpm3,Kcnh7,Kcnd2,Kcnq5,Slc4a4,Slc8a2,Hcn1,Cacna1d,Slc8a1,Kcnk1,Cacna1a,Kcnb2,Atp1a1,Scn2b,Kcng1,Nalcn,Slc30a3,Slc24a3,Atp2a2,Kcnh1,Kcnn2,Kcnc2,Slc6a17,Slc24a2,Trpc4,Slc39a10,Atp6v1f,Grin2a,Trpm7,Slc29a4,Scn4b,Scn3b,Atp1b1,Slc9a3,Atp6v1e1,Slc41a2,Kcnq3,Atp6v1d,Kcnc3,Kcnk10,Kcna1,Slc6a6,Kcnk9,Grin1,Trpc1,Clu,Atp6v0c,Atp1a3,Kcnh5,Slc24a5,Scn2a,Atp1a4,Slc24a4,Kcnq1,Orai1,Asic1,Ano6,Sl…	Slc9a9,Cacna1c,Trpm3	3	L2.3.IT
Neuron Development (GO:0048666)	2.16e-05	0.00120259	0.57561	0.580774	1.42196	130	Nlgn1,Tenm2,Myt1l,Stmn1,Tmem108,Mapt,Stmn2,Map2,Cntn4,Epha5,Map4,Apoe,Dmd,Pou3f2,Robo2,Tenm3,Dock7,Hdgfl3,Map1b,Gba2,Ophn1,Dtnbp1,Bicdl1,Rapgef2,Rock1,Alk,L1cam,Stmn4,Lgi1,Prmt1,Unc5a,Srrm4,Gprin3,Tenm1,Etv1,Ncdn,Rb1,Wnk1,Nova2,Arl3,Tor1a,Cdk5r1,Lyn,Vapa,Hmgb1,Cdk5,Btg2,Rasgrf1,Cntnap2,Fryl,Stmn3,Myoc,Ppp1r9a,B4galt6,Snapin	Nlgn1,Tenm2,Myt1l,Tmem108	4	L2.3.IT
Anterograde Trans-Synaptic Signaling (GO:0098916)	2.47e-05	0.00133714	0.57561	0.566972	1.39427	145	Nlgn1,Chrm3,Syt1,Cacnb2,Grm3,Nrxn1,Dlg1,Kcnd2,Rps6ka3,Dlgap1,Dlg2,Grik2,Htr2a,Cacna1a,Homer1,Grik4,Scn2b,Htr7,Apba2,Gabrb3,Cacna1e,Pde7b,Rit2,Syt10,Rps6ka2,Mapk1,Grin2a,Unc13b,Nptx1,Syn1,Kcnq3,Slc1a2,Gria1,Kcna1,Chrm2,Gabrb1,Kif5a,Dlg4,Exoc4,Grin1,Nrxn2,Gabarap,Glra3,Cacnb4,Grm7,Penk,Cort,Pmp22,Gabrb2,Syn2,Sdcbp,Grin2b,Ptchd1,Pafah1b1,Gabbr2,Htr4,Cdk5	Nlgn1,Chrm3,Cacnb2,Dlg1,Rps6ka3	5	L2.3.IT
Cellular Response To Nerve Growth Factor Stimulus (GO:1990090)	3.68e-05	0.00193805	0.557332	0.805628	1.76021	18	Rapgef1,Tmem108,Mapt,Stmn2,Wasf1,Ntrk3,Bdnf,Rapgef2,Ntf3	Rapgef1,Tmem108	2	L2.3.IT
Calcium-Mediated Signaling (GO:0019722)	4.01e-05	0.00206269	0.557332	0.662469	1.56293	55	Cacna1c,Ppp3ca,Chrm3,Ryr2,Ncald,Dmtn,Grm5,Slc8a1,Camkk2,Ptprj,Atp2a2,Lrrk2,Ppp3r1,Cnksr2,Atp1b1,Mctp1,Nudt4,Clu	Cacna1c,Ppp3ca,Chrm3,Ryr2	4	L2.3.IT
Inorganic Cation Import Across Plasma Membrane (GO:0098659)	4.13e-05	0.00206867	0.557332	0.628896	1.49413	69	Cacna2d1,Slc9a9,Cacna1c,Scn1a,Slc8a2,Cacna1d,Slc8a1,Cacna1a,Atp1a1,Cacna1e,Slc24a2,Kcnj6,Atp1b1,Slc9a3,Kcnj4,Kcnj12,Kcnk9,Clu,Atp1a3,Scn2a,Atp1a4,Slc24a4,Cacna1i	Cacna2d1,Slc9a9,Cacna1c,Scn1a	4	L2.3.IT
Heterophilic Cell-Cell Adhesion Via Plasma Membrane Cell Adhesion Molecules (GO:0007157)	4.63e-05	0.00226669	0.557332	0.757598	1.71006	27	Nlgn1,Tenm2,Il1rapl1,Nectin1,Nectin3,Igsf21,Cadm1,Alcam,Tenm3,Cadm3	Nlgn1,Tenm2,Il1rapl1,Nectin1	4	L2.3.IT
Inorganic Cation Transmembrane Transport (GO:0098662)	5.42e-05	0.00252587	0.557332	0.541142	1.34324	198	Slc9a9,Cacna1c,Trpm3,Kcnh7,Kcnd2,Kcnq5,Slc4a4,Slc8a2,Hcn1,Cacna1d,Slc8a1,Kcnk1,Cacna1a,Kcnb2,Atp1a1,Scn2b,Kcng1,Nalcn,Slc30a3,Slc24a3,Atp2a2,Kcnh1,Kcnn2,Kcnc2,Slc6a17,Slc24a2,Trpc4,Slc39a10,Atp6v1f,Trpm7,Scn4b,Scn3b,Atp1b1,Slc9a3,Atp6v1e1,Slc41a2,Kcnq3,Atp6v1d,Kcnc3,Kcnk10,Kcna1,Slc6a6,Kcnk9,Trpc1,Clu,Atp6v0c,Atp1a3,Kcnh5,Slc24a5,Scn2a,Atp1a4,Slc24a4,Kcnq1,Orai1,Asic1,Ano6,Slc4a8,Kcng3,Kcns2,Slc3…	Slc9a9,Cacna1c,Trpm3	3	L2.3.IT
Oxidative Phosphorylation (GO:0006119)	5.42e-05	0.00252587	0.557332	0.666895	1.56756	49	Ndufs4,Chchd10,Ndufa1,Ndufa10,Atp5pb,Ndufb10,Uqcrh,Ndufs8,Ndufb2,Ndufa5,Ndufb4,Sdha,Ndufa13,Ndufs5,Ndufb3,Uqcrb,Ndufb6,Ndufs2,Ndufb8,Ndufs3,Sdhb,Ndufs6,Ndufb5,Ndufb9,Ndufv3,Ndufa9,Ndufv2,Ndufb11,Ndufa12,Ndufab1,Ndufc2,Ndufb7,Ndufc1,Ndufa11,Uqcrc2,Ndufa2,Ndufv1,Ndufa8,Ndufs7,Ndufa7,Uqcrc1		0	L2.3.IT
Regulation Of Trans-Synaptic Signaling (GO:0099177)	5.53e-05	0.00252587	0.557332	0.724191	1.65527	33	Nrg3,Nlgn1,Ppp3ca,Gria4,Lrrc4c,Grik2,Btbd9,Cacna1a,Grik4,Grik5,Grid1,Gria1,Iqsec2,Fabp5	Nrg3,Nlgn1,Ppp3ca,Gria4	4	L2.3.IT
Regulation Of Release Of Sequestered Calcium Ion Into Cytosol By Sarcoplasmic Reticulum (GO:0010880)	6.26e-05	0.00279831	0.538434	0.817364	1.78146	17	Cacna1c,Pde4d,Ryr2,Calm1,Camk2d,Slc8a1,Dmd,Calm2	Cacna1c,Pde4d,Ryr2	3	L2.3.IT
Calcium Ion Transport (GO:0006816)	6.49e-05	0.00283746	0.538434	0.59726	1.43679	88	Atp2b2,Cacna2d1,Cacna1c,Ryr2,Trpm3,Cacnb2,Orai2,Slc8a2,Stim1,Cacna1d,Slc8a1,Cacna1a,Nalcn,Slc24a3,Tpt1,Atp2a2,Slc24a2,Trpc4,Itpr1,Trpm7,Ramp3,Ramp2,Trpc1,Clu,Slc24a5,Slc24a4,Orai1,Chrna7,Ano6,Ramp1,Cacng8,Stim2,Cacna1h,Gas6	Atp2b2,Cacna2d1,Cacna1c,Ryr2,Trpm3,Cacnb2	6	L2.3.IT
Generation Of Neurons (GO:0048699)	7.28e-05	0.00305297	0.538434	0.577293	1.40911	118	Atp2b2,Myt1l,Rnf112,Il1rapl1,Astn2,Tafa1,Adgrl3,Mapt,Sh3rf1,Nell1,Lrp4,Pou3f2,Smarca1,Rtn4,Map1b,Itm2c,Sema3a,Cck,Ophn1,Auts2,Rapgef2,Astn1,Spock1,Pin1,Fgf13,Cit,Septin4,Nrcam,Brsk1,Wnt9a,Tubgcp2,Neo1,Cep85l,Reln,Nova2,Brsk2,Nav1,Usp9x,Casp3,Emx2,Cdk5r1,Mdga1,Pafah1b1,Cdk5	Atp2b2,Myt1l,Rnf112,Il1rapl1,Astn2,Tafa1,Sh3rf1,Nell1	8	L2.3.IT
Positive Regulation Of MAPK Cascade (GO:0043410)	7.28e-05	0.00305297	0.538434	0.541199	1.34135	187	Npnt,Nrg1,Robo1,Igf1r,Wwc1,Nell1,Fgf1,Oprm1,Rasgrp1,Ghr,Htr2a,Apoe,Arrb1,Garem1,Ntrk3,Ndrg4,Ptprj,Jcad,Sema7a,Rock2,Ppia,Lrrk2,Rit2,Flt3,Rapgef2,Pdgfc,Rock1,Gcnt2,Iqgap1,Ramp3,Ntf3,Lpar1,Dok6,Gsdme,Tek,Mapk3,Ddt,Dab2ip,Tenm1,Mt3,Klhdc10,Pdgfb,Ptk2b,Braf,Chrna7,Necab2,Lamtor1,Tpd52l1,Taok3,Dok5,Taok2,Adra2a,Pycard,Angpt1,Raf1,Hras,Mturn,Stk25,Nek10,Gas6,Hmgb1	Npnt,Nrg1,Robo1,Igf1r,Nell1	5	L2.3.IT
Cytoskeleton Organization (GO:0007010)	8.29e-05	0.00334767	0.538434	0.592729	1.42822	91	Strip2,Tnik,Sh3kbp1,Mast4,Dmtn,Mical3,Dst,Mast2,Apoe,Pclo,Mast3,Mical2,Pacsin1,Sh3bgrl3,Fmnl2,Cspg5,Epb41l3,Ank1,Sh3d19,Obsl1,Cntnap1,Lrch3,Capzb,Larp4,Cfl1	Strip2,Tnik,Sh3kbp1	3	L2.3.IT
Sodium Ion Transport (GO:0006814)	8.4e-05	0.00334767	0.538434	0.640017	1.50818	57	Scn1a,Slc4a4,Slc8a2,Hcn1,Slc8a1,Kcnk1,Slc5a12,Scn2b,Nalcn,Slc24a3,Slc6a17,Slc24a2,Slc23a2,Scn4b,Scn3b,Atp1b1,Fgf13,Slc6a6,Scn2a,Atp1a4,Slc24a4,Asic1,Ndufa9,Slc4a8	Scn1a	1	L2.3.IT
Aerobic Respiration (GO:0009060)	8.63e-05	0.00334767	0.538434	0.655697	1.54614	56	Me3,Ndufs4,Chchd10,Ndufa1,Ndufa10,Ndufb10,Uqcrh,Ndufs8,Ndufb2,Ndufa5,Ndufb4,Ndufa13,Ndufs5,Ndufb3,Uqcrb,Mdh2,Ndufb6,Ndufs2,Ndufb8,Ndufs3,Sdhb,Ndufs6,Ndufb5,Ndufb9,Ndufv3,Ndufa9,Ndufv2,Oxa1l,Ndufb11,Ndufa12,Ndufab1,Ndufc2,Ndufb7,Ndufc1,Ndufa11,Uqcrc2,Ndufa2,Ndufv1,Ndufa8,Ndufs7,Ndufa7,Uqcrc1	Me3	1	L2.3.IT
Axon Development (GO:0061564)	8.63e-05	0.00334767	0.538434	0.607154	1.45631	83	Gpm6b,Ephb2,Dscaml1,Gap43,Mapt,Klf7,Cntn4,Rtn4rl1,Map1a,Ctnna2,Dock7,Rtn4,Map1b,Neurod2,Plppr4,Nmnat2,Cck,Baiap2,Sptbn4,L1cam,Pak3,Rab3a,Nrcam,Brsk1,S100a6,Neurod6,Ntng1,Grm7,Brsk2,Taok2,Ephb3,Cdk5r1,Rtn4rl2,Mapk8ip3	Gpm6b,Ephb2,Dscaml1,Gap43	4	L2.3.IT
Regulation Of Intracellular Signal Transduction (GO:1902531)	9.19e-05	0.00350042	0.538434	0.521018	1.29789	230	Nlgn1,Arhgap22,Dock3,Tnik,Dapk2,Sez6l,Arhgef2,Dlg1,Zfand6,Rasgrf2,Mapt,Tiam2,Wwc1,Traf3,Fgf1,Arhgap26,Phlpp1,Arhgef9,Rasd2,Arhgef25,Ntrk3,Akap13,Calm2,Spred1,Mcf2l,Fam13a,Lrrk2,Prex2,Arhgap31,Rpl5,Rit2,Arhgap20,Arhgap6,Map2k6,Hipk2,Myo9a,Pex5l,Akap6,Arhgap15,Pak3,Arhgap44,Rpl11,Arhgap5,Tek,Fbxo9,Arhgef12,Dab2ip,Araf,Fam13b,Mcf2,Arhgef11,Dyrk2,Pip5k1c,Ngef,Pak1,Dock2,Ovol2,Akap5,Nuak1,Dnmbp,Taok3,…	Nlgn1,Arhgap22,Dock3,Tnik,Dapk2,Sez6l,Arhgef2,Dlg1,Zfand6,Tiam2	10	L2.3.IT
Regulation Of Sodium Ion Transmembrane Transporter Activity (GO:2000649)	9.64e-05	0.00360545	0.538434	0.712979	1.62964	33	Hecw2,Fgf12,Fgf14,Ywhah,Hecw1,Camk2d,Dmd,Scn2b,Nedd4l,Scn4b,Scn3b,Fgf13	Hecw2,Fgf12,Fgf14	3	L2.3.IT
Regulation Of Cell Migration (GO:0030334)	9.98e-05	0.0036417	0.538434	0.505286	1.26704	304	Ppp3ca,Sulf1,Slit2,Ephb2,Tet1,Adarb1,Tnr,Robo1,Igf1r,Plxna4,Tmeff2,Camk2b,Plxna2,Nav3,Cdh11,Fgf1,Mgat5,Zmynd8,Scai,Sema6c,Ntrk3,Stc1,Nf1,Ptprj,Fer,Cntn1,Hace1,Sema7a,Rock2,Plxnd1,Ctnna2,Phactr1,Cemip,Plxnc1,Tmsb10,Epha4,Ptk2,Ptpru,Sema6d,Actg1,Arsb,Pdgfc,Rock1,Sgk3,Rcc2,Itga6,Gcnt2,Nexn,Rack1,Cln3,Ntf3,Sod2,Mctp1,Cdc42,Ldb2,Cdh13,Dpysl3,Numb,Appl1,Syne2,Serpine2,Arid4a,Gtpbp4,Pdgfb,Sema4a,Ptk2b,R…	Ppp3ca,Sulf1,Slit2,Ephb2,Tet1,Adarb1,Tnr,Robo1,Igf1r,Plxna4,Tmeff2,Camk2b,Plxna2,Nav3,Cdh11	15	L2.3.IT
Regulation Of Neuronal Synaptic Plasticity (GO:0048168)	0.000100962	0.0036417	0.538434	0.71853	1.63635	31	Ephb2,Camk2b,Grik2,Slc8a2,Apoe,Zdhhc2,Shisa9,Grin2a,Syngr1,Rab3a,Shisa6,Cln3,Mctp1,Dlg4,Grin1,Ncdn	Ephb2,Camk2b	2	L2.3.IT
Regulation Of Metal Ion Transport (GO:0010959)	0.000105474	0.0037148	0.538434	0.752228	1.69162	26	Nkain2,Cacna2d1,Ywhah,Camk2b,Stim1,Atp1a1,Nkain3,B2m,Sptbn4,Slc30a6,Camk2g,Bcl2,F3,Orai1,Wnk1,Nkain1	Nkain2,Cacna2d1,Camk2b	3	L2.3.IT
Sodium Ion Transmembrane Transport (GO:0035725)	0.000106602	0.0037148	0.538434	0.660316	1.55784	52	Slc9a9,Slc4a4,Slc8a2,Hcn1,Slc8a1,Kcnk1,Atp1a1,Scn2b,Nalcn,Slc24a3,Slc6a17,Slc24a2,Scn4b,Scn3b,Atp1b1,Slc9a3,Slc6a6,Atp1a3,Scn2a,Atp1a4,Slc24a4,Asic1,Slc4a8	Slc9a9	1	L2.3.IT
Regulation Of Sodium Ion Transport (GO:0002028)	0.000112242	0.00384616	0.538434	0.720732	1.63666	30	Nkain2,Fgf12,Dlg1,Ywhah,Pkp2,Atp1a1,Nkain3,Sptbn4,Nedd4l,Scn4b,Scn3b	Nkain2,Fgf12,Dlg1	3	L2.3.IT
Positive Regulation Of Signal Transduction (GO:0009967)	0.000123567	0.00410659	0.518848	0.522285	1.29752	201	Nlgn1,Rims1,Sulf1,Emp2,Tmem108,Tspan5,Nrxn1,Robo1,Thrb,Nell1,Dmtn,Fgf1,Mgat5,Homer1,Jcad,Cntn1,Rab34,Rspo2,Lrrk2,Rps3,Ski,Mbd5,Rspo3,Lamc1,Bdnf,Grin2a,Lims1,Ctsl,Nptn,Rims2,Sorbs1,Tek,Grb10,Prkcb,Dlg4,Grin1,Dab2ip,Cradd,Atp6v0c,Cux2,Jak2,Mt3,Ctsk,Ptk2b,Reln,Sirt1,Yap1,Shank3,Evc,Chrna7,Necab2,Macf1,Sorl1,Tpd52l1,Zmiz1,Zdhhc5,Tspan14,Crbn,Ttc23,Pten,Grin2b,Phip,Gas6,Shank1,Ilk,Lancl2,Itgb3,Itgb1bp…	Nlgn1,Rims1,Sulf1,Emp2,Tmem108,Tspan5,Robo1,Thrb,Nell1	9	L2.3.IT
Dendrite Morphogenesis (GO:0048813)	0.000125834	0.00410659	0.518848	0.717473	1.63622	32	Ephb1,Ephb2,Farp1,Klf7,Map2,Lrp4,Ctnna2,Phactr1,Pak3,Cdc42,Btbd3,Dip2a,Map6,Ptn,Dlg4,Shank3,Chrna7,Ctnnd2,Taok2,Wasl,Ephb3,Pten	Ephb1,Ephb2,Farp1	3	L2.3.IT
Negative Regulation Of Cell Adhesion (GO:0007162)	0.000125834	0.00410659	0.518848	0.642384	1.5164	54	Nrg1,Ephb2,Plxna4,Plxna2,Dmtn,Rnd1,Plxnd1,Plxnc1,Epha4,Ptk2,Dact2,Nexmif,Dscam,Gcnt2,Spock1,Ripor2,Cdh13,Rasa1,Arhgdig,Gtpbp4,Adam22,Sema4d,Angpt1,Adam10,Sema6a,Itgb1bp1,Plxna1,Pde3b	Nrg1,Ephb2,Plxna4,Plxna2	4	L2.3.IT
Metal Ion Transport (GO:0030001)	0.000139438	0.00434369	0.518848	0.564257	1.37824	121	Atp2b2,Kcnma1,Cacna2d1,Ryr2,Scn1a,Slc4a4,Ndfip2,Cacna1d,Kcnk1,Slc5a12,Kcnb2,Kcng1,Tpt1,Slc17a7,Ndfip1,Kcnh1,Kcnn2,Trpc4,Itpr1,Kcnj6,Tusc3,Trpm7,Slc23a2,Scn4b,Scn3b,Ramp3,Slc41a2,Kcnab1,Fgf13,Kcnj4,Ramp2,Kcnj12,Kcna1,Kcnk9,Trpc1,Clu,Scn2a,Atp1a4,Asic1,Chrna7,Ndufa9,Ramp1	Atp2b2,Kcnma1,Cacna2d1,Ryr2,Scn1a	5	L2.3.IT
Positive Regulation Of Axonogenesis (GO:0050772)	0.000139438	0.00434369	0.518848	0.706458	1.61474	33	Slit2,Robo1,Mapt,Plxna4,Tiam2,Plxna2,Islr2,Sema7a,Plxnd1,Robo2,Plxnc1,Bdnf,L1cam,Map6	Slit2,Robo1,Plxna4,Tiam2,Plxna2	5	L2.3.IT
Regulation Of Cardiac Muscle Contraction By Calcium Ion Signaling (GO:0010882)	0.000139438	0.00434369	0.518848	0.814123	1.75752	15	Cacna1c,Ryr2,Calm1,Camk2d,Slc8a1,Dmd,Calm2,Atp2a2,Atp1b1	Cacna1c,Ryr2	2	L2.3.IT
Protein Localization To Membrane (GO:0072657)	0.000177981	0.00546162	0.518848	0.540239	1.33195	159	Nlgn1,Tnik,Cacnb2,Emp2,Cyp46a1,Tspan5,Nrxn1,Dlg1,Pkp2,Kcnip3,Kcnb2,Lin7a,Zdhhc2,Rab34,Pacsin1,Rock2,Itga4,Lin7b,Zdhhc23,Epb41l3,Ank1,Sptbn4,Rapgef2,Rock1,Scn3b,Atp1b1,Tesc,Rab3a,Fyb2,Ramp3,Fgf13,Ramp2,Ptn,Fcho2,Efr3b,Rab3c,Abhd17a,Nrxn2,Braf,Sh3pxd2b,Actn2,Shank3,Dpp6,Arl3,Tspan14,Ramp1,Smurf1,Efr3a	Nlgn1,Tnik,Cacnb2,Emp2,Cyp46a1,Tspan5,Dlg1	7	L2.3.IT
Protein Phosphorylation (GO:0006468)	0.000198386	0.00599826	0.518848	0.483814	1.22345	401	Ephb1,Efemp1,Tnik,Epha6,Ephb2,Dapk2,Mast4,Srpk1,Igf1r,Rps6ka3,Camk2b,Bmpr1b,Mapk10,Dclk3,Tlk1,Cdk17,Epha5,Hipk4,Mast2,Pdk1,Camk2d,Camkk2,Creb1,Prkg2,Prag1,Fer,Map4k3,Mast3,Mknk1,Cdk19,Prkg1,Rock2,Epha4,Prkd1,Lrrk2,Rskr,Erc1,Ptk2,Pkn2,Clk3,Flt3,Mapk1,Camk4,Rock1,Sgk3,Alk,Hipk2,Acvr1c,Clk4,Mapk6,Pak3,Grk5,Plk2,Cdk14,Prrt1,Fam20a,Tek,Mapk3,Top1,Map3k5,Abi2,Prkcb,Brsk1,Cdc42bpa,Smad2,Peak1,Csf2ra,Mak…	Ephb1,Efemp1,Tnik,Epha6,Ephb2,Dapk2,Srpk1,Igf1r,Rps6ka3,Camk2b,Bmpr1b,Mapk10,Dclk3,Tlk1	14	L2.3.IT
Positive Regulation Of Cell Junction Assembly (GO:1901890)	0.000205188	0.00611399	0.518848	0.654051	1.53605	48	Nlgn1,Clstn2,Ephb1,Nrg1,Ephb2,Il1rapl1,Nrxn1,Nell1,Ptprj,Bdnf,Lims1,Rock1,Clstn1,Tek,Cux2,Il1rap	Nlgn1,Clstn2,Ephb1,Nrg1,Ephb2,Il1rapl1,Nell1	7	L2.3.IT
Regulation Of Long-Term Synaptic Potentiation (GO:1900271)	0.000214257	0.00629302	0.518848	0.73352	1.64148	25	Ephb2,Cyp46a1,Adcy8,Apoe,Zdhhc2,Epha4,Calb1,Adcy1,Ptn,Reln,Shank3,Chrna7,Akap5	Ephb2,Cyp46a1,Adcy8	3	L2.3.IT
Negative Regulation Of Endothelial Cell Proliferation (GO:0001937)	0.000234684	0.00670153	0.518848	0.736435	1.65611	26	Pparg,Rgcc,Sulf1,Apoe,Nf1	Pparg,Rgcc,Sulf1	3	L2.3.IT
Regulation Of Cytosolic Calcium Ion Concentration (GO:0051480)	0.000234684	0.00670153	0.518848	0.720209	1.62787	28	Atp2b2,Ryr2,Atp2b1,Slc8a2,Slc35g1,Trpc4,Calb1,Ywhae,Cln3,Trpc1	Atp2b2,Ryr2,Atp2b1	3	L2.3.IT
Protein Localization To Plasma Membrane (GO:0072659)	0.000239241	0.00673807	0.518848	0.565073	1.37454	111	Tnik,Cacnb2,Emp2,Tspan5,Dlg1,Pkp2,Nectin3,Kcnip3,Kcnb2,Zdhhc2,Rab34,Pacsin1,Rock2,Zdhhc23,Epb41l3,Ank1,Sptbn4,Rapgef2,Rock1,Scn3b,Atp1b1,Tesc,Rab3a,Fyb2,Ramp3,Fgf13,Ramp2,Fcho2,Efr3b,Rab3c,Actn2,Dpp6,Tspan14,Ramp1,Smurf1,Efr3a	Tnik,Cacnb2,Emp2,Tspan5,Dlg1	5	L2.3.IT
Translation (GO:0006412)	0.000248355	0.00675306	0.498493	0.519384	1.29222	212	Rplp1,Rpl3,Eef1a1,Rpl12,Rpsa,Rps14,Rps3,Rps7,Rps4x,Rpl13,Rpl5,Rps29,Rpl38,Rpl27a,Eef1g,Abcf1,Rps27a,Eef2,Mrps14,Rpl19,Eif5a,Rps25,Rpl15,Rpl26,Rpl8,Rps13,Rps15a,Rack1,Rps19,Rpl37,Rpl37a,Rplp2,Rps27,Rpl11,Rpl6,Rpl17,Rpl32,Rpl39,Rpl22l1,Rps24,Mrps21,Rpl34,Qrsl1,Rps11,Rpl21,Rpl18a,Rpl7a,Rpl24,Rpl10a,Rpl9,Rpl28,Rpl36,Rps23,Mrpl50,Rps18,Rps8,Rps5,Rpl14,Rps16,Rpl23a,Rpl41,Zar1l,Rps6,Mrps18a,Rpl10,Mrpl42…		0	L2.3.IT
Ras Protein Signal Transduction (GO:0007265)	0.000252911	0.00675306	0.498493	0.557343	1.36135	121	Rapgef5,Rapgef1,Rasgrf2,Rasgrp1,Wasf1,Rasgef1b,Nf1,Hace1,Rock2,Rras2,Rit2,Rapgef4,Arhgap6,Cnksr2,Elmo1,Rapgef2,Park7,Rock1,Mras,Nkiras1,Ralgps1,Shoc2,Plk2,Dok6,Arhgap5,Nckap1,Cdh13,Cfl1,Rit1,Arhgdig,Hacd3,Ctnnal1,Arhgef11,Rgl1,Rap2b,G3bp1,Eps8l1,Rb1,Dok5,Farp2	Rapgef5,Rapgef1	2	L2.3.IT
Regulation Of Cardiac Muscle Contraction (GO:0055117)	0.000252911	0.00675306	0.498493	0.735546	1.65411	26	Pde4d,Ryr2,Calm1,Slc8a1,Stc1,Calm2,Atp2a2,Rnf207,Pde4b,Atp1b1	Pde4d,Ryr2	2	L2.3.IT
cAMP-mediated Signaling (GO:0019933)	0.000252911	0.00675306	0.498493	0.770144	1.6893	19	Pde4d,Epha5,Creb1,Pde7a,Pde7b,Adcy2,Rapgef2,Akap6	Pde4d	1	L2.3.IT
Cellular Response To Calcium Ion (GO:0071277)	0.000262025	0.00690671	0.498493	0.638847	1.50641	56	Nlgn1,Syt1,Adcy8,Dmtn,Camk2d,Cacna1a,Syt13,Cpne9,Syt17,Kcnh1,Neurod2,Syt10,Syt9,Iqgap1,Adcy1,Syt7,Cpne4,Clu,Cpne7,Braf	Nlgn1,Adcy8	2	L2.3.IT
Regulation Of Synaptic Transmission, Glutamatergic (GO:0051966)	0.000271139	0.00705647	0.498493	0.657884	1.53948	45	Nlgn1,Grm8,Syt1,Grm3,Nrxn1,Cacng2,Hcn1,Grm5,Homer1,Plppr4,Lrrk2,Ophn1,Grin2a,Cln3,Grin1,Ptk2b,Grm7,Grm1,Reln,Shank3,Slc38a2,Dgkz,Cacng8,Grin2b,Cdk5	Nlgn1,Grm8	2	L2.3.IT
Regulation Of Monoatomic Ion Transmembrane Transporter Activity (GO:0032412)	0.000275696	0.00708538	0.498493	0.619537	1.46506	63	Nlgn1,Chrm3,Fgf12,Ywhah,Cacng2,Oprm1,Hcn1,Cacna1d,Homer1,Scn2b,Shisa9,Nedd4l,Ywhae,Cnih3,Scn4b,Scn3b,Shisa6,Prrt1,Dlg4,Ptk2b,Reln,Gsg1l	Nlgn1,Chrm3,Fgf12	3	L2.3.IT
Regulation Of JNK Cascade (GO:0046328)	0.000303037	0.0076919	0.498493	0.601581	1.44231	82	Ephb1,Tnik,Igf1r,Plcb1,Sh3rf1,Traf3,Rasgrp1,Phlpp1,Anks1b,Ankrd6,Sema3a,Prkn,Edar,Hipk2,Prmt1,Sh3rf3,Fktn,Map3k5,Dab2ip,Ptk2b,Dusp3,Tpd52l1,Taok3,Taok2,Cyld,Pycard,Sdcbp,Mapk8ip3,Hras,Mturn,Hmgb1,Mapk8ip1	Ephb1,Tnik,Igf1r,Sh3rf1	4	L2.3.IT
Calcium Ion Import Across Plasma Membrane (GO:0098703)	0.000312151	0.0078266	0.498493	0.726135	1.63904	27	Cacna2d1,Cacna1c,Scn1a,Slc8a2,Cacna1d,Slc8a1,Cacna1a,Cacna1e,Slc24a2,Clu,Scn2a,Slc24a4,Cacna1i	Cacna2d1,Cacna1c,Scn1a	3	L2.3.IT
Regulation Of Dendrite Morphogenesis (GO:0048814)	0.000325821	0.00807094	0.498493	0.703132	1.59669	30	Hecw2,Tnik,Il1rapl1,Ywhah,Hecw1,Lzts1,Obsl1,Nedd4l,Rapgef2	Hecw2,Tnik,Il1rapl1	3	L2.3.IT
Proton Motive Force-Driven Mitochondrial ATP Synthesis (GO:0042776)	0.000339492	0.00830946	0.498493	0.6707	1.5601	41	Ndufs4,Ndufa1,Ndufa10,Atp5pb,Ndufb10,Ndufs8,Ndufb2,Ndufa5,Ndufb4,Sdha,Ndufa13,Ndufs5,Ndufb3,Ndufb6,Ndufs2,Ndufb8,Ndufs3,Sdhb,Ndufs6,Ndufb5,Ndufb9,Ndufv3,Ndufa9,Ndufv2,Ndufb11,Ndufa12,Ndufab1,Ndufc2,Ndufb7,Ndufc1,Ndufa11,Ndufa2,Ndufv1,Ndufa8,Ndufs7,Ndufa7		0	L2.3.IT
Regulation Of Cell Adhesion (GO:0030155)	0.000357719	0.0086526	0.498493	0.572833	1.38701	102	Ppp3ca,Nrg1,Ephb2,Tnr,Plxna4,Plxna2,Pkp2,Ptprj,Zdhhc2,Rnd1,Rock2,Plxnd1,Plxnc1,Epha4,Ppp1r12a,Ptk2,Dact2,Lamc1,Rock1,Dscam,Ripor2,Tesc,Ppp2ca,Ppp1cb,Cdh13,Rasa1,Rsu1,Arhgdig,Ptk2b,Adam22,Nuak1,Cxcl12,Sema4d,Ephb3,Cyth1,Lyn,C1qbp,Angpt1,Pkp4,Frmd5,Tnpo1,Chrd,Adam10,Itgb1bp1,Ppp2r1a,Plxna1,Pde3b	Ppp3ca,Nrg1,Ephb2,Tnr,Plxna4,Plxna2	6	L2.3.IT
Calcium Ion Transmembrane Transport (GO:0070588)	0.00037139	0.00887881	0.498493	0.604085	1.43518	69	Cacna2d1,Cacna1c,Trpm3,Atp2b1,Slc8a2,Cacna1d,Slc8a1,Cacna1a,Nalcn,Slc24a3,Atp2a2,Slc35g1,Slc24a2,Trpc4,Grin2a,Trpm7,Micu2,Grin1,Trpc1,Clu,Ghitm,Slc24a5,Slc25a23,Slc24a4,Orai1	Cacna2d1,Cacna1c,Trpm3,Atp2b1	4	L2.3.IT
Negative Regulation Of Neuron Projection Development (GO:0010977)	0.000380504	0.00899213	0.498493	0.649977	1.52392	46	Nlgn1,Mylip,Tnr,Stmn2,Rtn4rl1,Ptpn9,Apoe,Prag1,Lrp4,Epha4,Itm2c,Sema3a,Spock1,Lpar1,Dpysl3,Mt3,Mcf2,Ngef,Dennd5a,Ptprs,Bag5,Rtn4rl2,Pten,Efnb3,Efnb2	Nlgn1,Mylip,Tnr	3	L2.3.IT
Cellular Response To Metal Ion (GO:0071248)	0.000389617	0.00910288	0.498493	0.575825	1.38986	95	Nlgn1,Syt1,Adcy8,Dlg2,Dmtn,Camk2d,Cacna1a,Syt13,Cpne9,Syt17,Kcnh1,Neurod2,Lrrk2,Prkn,Syt10,B2m,Syt9,Mapk1,Iqgap1,Adcy1,Syt7,F3,Mapk3,Cpne4,Kcna1,Dlg4,Clu,Cpne7,Mt3,Braf,Sumo1,Chuk,Mapk8,Syt3,Fos,Cacna1h,Cdkn1b	Nlgn1,Adcy8	2	L2.3.IT
Protein Localization To Cell Periphery (GO:1990778)	0.000398731	0.00911165	0.498493	0.559309	1.36477	117	Tnik,Cacnb2,Emp2,Tspan5,Dlg1,Pkp2,Kcnip3,Kcnb2,Lin7a,Zdhhc2,Rab34,Pacsin1,Rock2,Lin7b,Zdhhc23,Epb41l3,Ank1,Sptbn4,Rapgef2,Rock1,Scn3b,Atp1b1,Tesc,Rab3a,Fyb2,Ramp3,Fgf13,Ramp2,Fcho2,Efr3b,Rab3c,Actn2,Dpp6,Arl3,Tspan14,Ramp1,Smurf1,Efr3a	Tnik,Cacnb2,Emp2,Tspan5,Dlg1	5	L2.3.IT
Proton Motive Force-Driven ATP Synthesis (GO:0015986)	0.000403288	0.00911165	0.498493	0.663633	1.54568	42	Ndufs4,Ndufa1,Ndufa10,Atp5pb,Ndufb10,Ndufs8,Ndufb2,Ndufa5,Ndufb4,Sdha,Ndufa13,Ndufs5,Ndufb3,Ndufb6,Ndufs2,Ndufb8,Ndufs3,Sdhb,Ndufs6,Ndufb5,Ndufb9,Ndufv3,Ndufa9,Ndufv2,Ndufb11,Ndufa12,Ndufab1,Ndufc2,Ndufb7,Ndufc1,Ndufa11,Ndufa2,Ndufv1,Ndufa8,Ndufs7,Ndufa7		0	L2.3.IT
Regulation Of ERK1 And ERK2 Cascade (GO:0070372)	0.000403288	0.00911165	0.498493	0.542511	1.33484	147	Npnt,Ephb1,Nrg1,Ephb2,Dlg1,Nell1,Timp3,Fgf1,Oprm1,Rasgrp1,Htr2a,Apoe,Arrb1,Garem1,Ntrk3,Ndrg4,Spred1,Sema7a,Epha4,Spred3,Rapgef2,Pdgfc,Gcnt2,Spred2,Ramp3,Pin1,Tek,Mapk3,Ddt,Dab2ip,Mt3,Pdgfb,Ptk2b,Braf,Chrna7,Necab2,Dusp3,Pycard,Styx,Lyn,Syk,Angpt1,Pten,Hras,Mturn,Nek10,Gas6,Hmgb1,Wnk2,Ywhaz,Tnfaip8l3,Sema6a,Itgb1bp1,Pla2g5	Npnt,Ephb1,Nrg1,Ephb2,Dlg1,Nell1	6	L2.3.IT
Regulation Of Synapse Assembly (GO:0051963)	0.000407845	0.00911444	0.498493	0.656231	1.53148	43	Nlgn1,Clstn2,Ephb1,Ephb2,Il1rapl1,Lrfn5,Nrxn1,Lrrtm3,Robo2,Bdnf,Clstn1,Cux2,Slit1,Il1rap	Nlgn1,Clstn2,Ephb1,Ephb2,Il1rapl1	5	L2.3.IT
Memory (GO:0007613)	0.000430629	0.00941887	0.498493	0.634319	1.49373	50	Mapt,Plcb1,Adcy8,Camk2n1,Slc8a2,Apoe,Atxn1,Map1a,Calb1,Bdnf,Camk4,Vldlr,Ntf3,Plk2,Fgf13,Ptn,Cux2,Scn2a,Shank3,Chrna7,Ppp3cb	Adcy8	1	L2.3.IT
Regulation Of Monoatomic Cation Transmembrane Transport (GO:1904062)	0.000430629	0.00941887	0.498493	0.697643	1.59099	32	Fgf12,Dlg1,Hcn1,Cacna1d,Kcnip3,Homer1,Kcnn2,Nedd4l,Grin2a,Kcnab1,Kcnab2,Grin1,Wnk1,Dpp6,Snta1,Gnb2,Grin2b	Fgf12,Dlg1	2	L2.3.IT
Cyclic-Nucleotide-Mediated Signaling (GO:0019935)	0.000448857	0.0097142	0.498493	0.697562	1.58101	29	Pde4d,Epha5,Apoe,Creb1,Pde7a,Pde7b,Adcy2,Rapgef2,Akap6,Gucy1a1,Nudt4,Gucy1a2,Gucy1b1	Pde4d	1	L2.3.IT
Calcium Ion Transmembrane Import Into Cytosol (GO:0097553)	0.000490003	0.0104942	0.477271	0.620754	1.46456	59	Cacna2d1,Cacna1c,Ryr2,Scn1a,Plcb1,Slc8a2,Cacna1d,Htr2a,Slc8a1,Cacna1a,Cacna1e,Slc24a2,Itpr1,Plch1,Grin2a,Grin1,Clu,Scn2a,Slc24a4,Cacna1i	Cacna2d1,Cacna1c,Ryr2,Scn1a	4	L2.3.IT
Negative Regulation Of Ion Transmembrane Transporter Activity (GO:0032413)	0.000572432	0.0121332	0.477271	0.756869	1.65368	18	Hecw2,Ephb2,Hecw1,Camk2d,Calm2,Nedd4l,Ywhae	Hecw2,Ephb2	2	L2.3.IT
Cardiac Muscle Contraction (GO:0060048)	0.00058159	0.0122015	0.477271	0.727675	1.61525	23	Ryr2,Camk2d,Slc8a1,Dmd,Scn2b,Scn4b,Scn3b,Atp1b1	Ryr2	1	L2.3.IT
Synapse Assembly (GO:0007416)	0.000618225	0.0128391	0.477271	0.61003	1.43751	57	Nlgn1,Gabra2,Nrxn1,Farp1,Adgrl3,Sdk2,Kirrel3,Zdhhc2,Plxnd1,Gabrb3,Bdnf,Dscam,Fgf13,Spock2,Nrcam,Nrxn2,Shank3,Gabrb2,Pten,Cdk5,Grid2	Nlgn1,Gabra2,Farp1	3	L2.3.IT
Mitochondrial Electron Transport, NADH To Ubiquinone (GO:0006120)	0.000636543	0.0129577	0.477271	0.673185	1.53869	33	Ndufs4,Ndufa10,Ndufb10,Ndufs8,Ndufb2,Ndufa4,Ndufa5,Ndufb4,Ndufs5,Ndufb3,Ndufb6,Ndufs2,Ndufb8,Ndufs3,Ndufs6,Ndufb5,Ndufb9,Ndufv3,Ndufa9,Ndufv2,Ndufab1,Ndufc2,Ndufb7,Ndufc1,Ndufa2,Ndufv1,Ndufa8,Ndufs7,Ndufa7		0	L2.3.IT
Regulation Of Axonogenesis (GO:0050770)	0.000636543	0.0129577	0.477271	0.657539	1.5267	39	Slit2,Robo1,Plxna4,Tiam2,Plxna2,Lrrc4c,Lrp4,Plxnd1,Robo2,Plxnc1,Epha4,Pak3,Brsk1,Map6,Mcf2,Pak1,Brsk2,Sipa1l1,Ephb3,Pten	Slit2,Robo1,Plxna4,Tiam2,Plxna2	5	L2.3.IT
Neuron Migration (GO:0001764)	0.000682336	0.0137538	0.477271	0.631605	1.48052	47	Astn2,Sh3rf1,Nell1,Map1b,Sema3a,Cck,Auts2,Rapgef2,Astn1,Spock1,Fgf13,Septin4,Nrcam,Tubgcp2,Neo1,Cep85l,Reln,Nav1,Usp9x,Cdk5r1,Mdga1,Pafah1b1,Cdk5	Astn2,Sh3rf1,Nell1	3	L2.3.IT
Aortic Valve Morphogenesis (GO:0003180)	0.000691495	0.013803	0.477271	0.749347	1.64368	19	Slit2,Robo1,Cdh11,Rock2,Robo2,Axin2,Rock1,Smad2,Slit1,Rb1	Slit2,Robo1,Cdh11	3	L2.3.IT
Regulation Of Neuron Differentiation (GO:0045664)	0.000709813	0.0140324	0.477271	0.608298	1.43818	62	Nlgn1,Disp3,Mosmo,Arhgef2,Ywhah,Cntn4,Pcp4,Neurod2,Lrrk2,Brinp3,Gdpd5,Id2,Bdnf,Tcf4,Rock1,Alk,Ntf3,Nrcam,Calr,Bin1,Reln	Nlgn1,Disp3,Mosmo,Arhgef2	4	L2.3.IT
Cellular Response To Oxygen-Containing Compound (GO:1901701)	0.00072813	0.014123	0.477271	0.493944	1.2336	268	Nlgn1,Slit2,Rapgef1,Ppm1e,Syt1,Mapt,Foxo1,Adcy8,Dlg2,Dmtn,Hcn1,Sstr1,Camk2d,Cacna1a,Camkk2,Syt13,Creb1,Fer,Rock2,Cpne9,Syt17,Kcnh1,Neurod2,Prkd1,Rps3,Kcnc2,Syt10,Brinp3,Syt9,Mapk1,Cpeb1,Rapgef2,Pde4b,Akap6,Iqgap1,Dhx36,Adcy1,Tesc,Actb,Syt7,Ramp3,H2az1,Ndufa13,Mapk3,Cpne4,Wnt9a,Dlg4,Dab2ip,Clu,Pdcd4,Cpne7,Mt3,Gucy1b1,Pdgfb,Ptk2b,Braf,Cpeb4,Kcnq1,Prdx5,Lamtor1,Chuk,Vcp,Lamtor4,Mapk8,Ncoa3,Pycard,Ly…	Nlgn1,Slit2,Rapgef1,Ppm1e,Foxo1,Adcy8	6	L2.3.IT
Regulation Of Dopamine Secretion (GO:0014059)	0.00072813	0.014123	0.477271	0.768627	1.67524	17	Syt1,Syt13,Syt17,Prkn,Syt10,Dtnbp1,Syt9,Syt7		0	L2.3.IT
Positive Regulation Of Cell Differentiation (GO:0045597)	0.000755606	0.0142942	0.477271	0.518255	1.28448	187	Npnt,Pparg,Ppp3ca,Rgcc,Sox5,Arhgef2,Plcb1,Rps6ka3,Bmpr1b,Nell1,Akirin1,Creb1,Pcp4,Neurod2,Prkd1,Smad3,Axin2,Ptk2,Brinp3,Gdpd5,Id2,Lamc1,Rapgef2,Lrp3,Tcf4,Cd34,Hsp90ab1,Gcnt2,Frzb,Dhx36,Ripor2,Cds1,Actb,Ccn4,Nrcam,Ptn,Slc6a6,Smad2,Arid1a,Medag	Npnt,Pparg,Ppp3ca,Rgcc,Sox5,Arhgef2,Rps6ka3,Bmpr1b,Nell1	9	L2.3.IT
Positive Regulation Of Calcium Ion Transmembrane Transporter Activity (GO:1901021)	0.000764765	0.0142942	0.477271	0.720942	1.6003	23	Vmp1,Ppp3ca,Ryr2,Calm1,Calm2,Ppp3r1,Akap6,Atp1b1,Stac2	Vmp1,Ppp3ca,Ryr2	3	L2.3.IT
Potassium Ion Transmembrane Transport (GO:0071805)	0.000764765	0.0142942	0.477271	0.555788	1.34523	101	Slc9a9,Kcnh7,Kcnd2,Kcnq5,Hcn1,Kcnk1,Kcnb2,Kcnt2,Atp1a1,Kcng1,Nalcn,Slc24a3,Kcnh1,Kcnn2,Kcnc2,Slc24a2,Kcnj6,Atp1b1,Slc9a3,Kcnq3,Kcnc3,Kcnj4,Kcnj12,Kcnk10,Kcna1,Kcnk9,Ghitm,Atp1a3,Kcnh5,Atp1a4,Slc24a4,Kcnq1	Slc9a9	1	L2.3.IT
Signal Release From Synapse (GO:0099643)	0.000764765	0.0142942	0.477271	0.656649	1.5162	37	Rims1,Syn3,Syt1,Nrxn1,Pclo,Lin7a,Cplx2,Lin7b,Syt10,Ptprn2,Otof,Rab3a,Syn1,Nrxn2,Pip5k1c,Stxbp3	Rims1,Syn3	2	L2.3.IT
Energy Derivation By Oxidation Of Organic Compounds (GO:0015980)	0.000783083	0.0145047	0.477271	0.657212	1.51402	36	Ndufs4,Cox7b,Cox5a,Cox6c,Cox4i1,Uqcrh,Ndufa4,Cox7a2,Cox8a,Uqcr11,Cox5b,Uqcrb,Uqcrq,Uqcr10,Mt3,Cox6b1,Cox7c,Cycs,Cox6a1,Mtln,Sdhaf4,Lepr,Uqcrc2		0	L2.3.IT
Regulation Of Calcium Ion Transmembrane Transporter Activity (GO:1901019)	0.000792241	0.0145433	0.477271	0.719038	1.59607	23	Pde4d,Cacnb2,Calm1,Camk2d,Cacna1a,Dmd,Calm2,Ywhae,Jsrp1	Pde4d,Cacnb2	2	L2.3.IT
Phosphorylation (GO:0016310)	0.000847194	0.0154144	0.477271	0.474881	1.1982	362	Ephb1,Tnik,Epha6,Ephb2,Dapk2,Dgkb,Srpk1,Camk2b,Bmpr1b,Mapk10,Tlk1,Cdk17,Epha5,Mast2,Pdk1,Camk2d,Camkk2,Creb1,Tollip,Prkg2,Prag1,Fer,Map4k3,Mknk1,Cdk19,Prkg1,Rock2,Epha4,Lrrk2,Rskr,Ptk2,Dgkg,Pkn2,Clk3,Mapk1,Camk4,Rock1,Sgk3,Alk,Hipk2,Acvr1c,Mapk6,Pak3,Grk5,Plk2,Cdk14,Prrt1,Fam20a,Mapk3,Top1,Map3k5,Prkcb,Brsk1,Pgk1,Cdc42bpa,Peak1,Csf2ra,Mak,Stk10,Prkar1b,Akt3,Fnip2,Jak2,Sik2,Pdgfb,Dyrk2,Ptk2b,Uvrag…	Ephb1,Tnik,Epha6,Ephb2,Dapk2,Dgkb,Srpk1,Camk2b,Bmpr1b,Mapk10,Tlk1	11	L2.3.IT
Regulation Of Dendritic Spine Morphogenesis (GO:0061001)	0.00087467	0.0157748	0.477271	0.694076	1.5688	28	Nlgn1,Ppfia2,Camk2b,Tanc2,Epha4,Lrrk2,Dhx36,Arhgap44,Cfl1,Cux2,Ngef,Reln,Shank3,Sipa1l1,Cdk5r1,Pten,Cdk5	Nlgn1,Ppfia2,Camk2b	3	L2.3.IT
Negative Regulation Of Cell Projection Organization (GO:0031345)	0.000920464	0.0164563	0.477271	0.636319	1.48901	45	Mylip,Tnr,Ywhah,Stmn2,Rtn4rl1,Ptpn9,Apoe,Prag1,Epha4,Itm2c,Sema3a,Rapgef2,Spock1,Lpar1,Dpysl3,Mt3,Dennd5a,Ptprs,Bag5,Rtn4rl2,Pten,Grin2b	Mylip,Tnr	2	L2.3.IT
Microtubule Polymerization Or Depolymerization (GO:0031109)	0.000948031	0.0166594	0.477271	0.746915	1.63193	18	Stmn1,Mapt,Stmn2,Map4,Hdgfl3,Stmn4,Pin1,Fgf13		0	L2.3.IT
Potassium Ion Transport (GO:0006813)	0.000948031	0.0166594	0.477271	0.574608	1.38528	93	Kcnma1,Slc9a9,Kcnh7,Kcnd2,Kcnq5,Hcn1,Kcnk1,Kcnb2,Kcng1,Nalcn,Slc24a3,Slc17a7,Kcnh1,Kcnn2,Kcnc2,Slc24a2,Kcnj6,Slc9a3,Kcnq3,Kcnab1,Kcnc3,Kcnj4,Kcnj12,Kcnk10,Kcna1,Kcnk9,Kcnh5,Atp1a4,Slc24a4,Kcnq1	Kcnma1,Slc9a9	2	L2.3.IT
Sensory Perception Of Sound (GO:0007605)	0.000966438	0.016839	0.477271	0.612055	1.4448	54	Atp2b2,Pcdh15,Cacna1d,Cemip,Col11a1,Sptbn4,Ripor2,Timm8b,Gsdme,Timm13,Crym,Spns2,Homer2,Tmc1,Grm7,Kcnq1,Ndufb9	Atp2b2	1	L2.3.IT
Positive Regulation Of Developmental Growth (GO:0048639)	0.000984846	0.0170155	0.45506	0.647801	1.50684	41	Rims1,Syt1,Mapt,Plcb1,Ghr,Islr2,Sema7a,Cpne9,Syt17,Nedd4l,Bdnf,L1cam,Rims2	Rims1	1	L2.3.IT
Small GTPase Mediated Signal Transduction (GO:0007264)	0.00102166	0.0173852	0.45506	0.55941	1.35024	95	Rapgef5,Rapgef1,Rasgrf2,Tiam2,Rasgrp1,Rasgef1b,Nf1,Rras2,Arhgap31,Rit2,Rapgef4,Cnksr2,Rapgef2,Park7,Mras,Ralgps1,Rasl10a,Shoc2,Plk2,Dok6,Rit1,Hacd3,Rgl1,G3bp1,Rb1,Arl3,Dok5,Arhgap32,Adra2a,Hras,Rasgrf1,Grb2,Arhgap18,Chp1,Rab18,Fgf2,Rasgef1a	Rapgef5,Rapgef1,Tiam2	3	L2.3.IT
Camera-Type Eye Development (GO:0043010)	0.00104007	0.0173852	0.45506	0.770888	1.66419	15	Cacna1c,Efemp1,Nf1,Tenm3,Ski	Cacna1c,Efemp1	2	L2.3.IT
Glutamate Receptor Signaling Pathway (GO:0007215)	0.00104007	0.0173852	0.45506	0.677185	1.54434	32	Gria4,Grm8,Grm3,Plcb1,Grik2,Grm5,Homer1,Grik4,Grin2a,Cln3,Grin1,Homer2,Ptk2b,Grm7,Grm1,Cpeb4	Gria4,Grm8	2	L2.3.IT
Neurotransmitter Transport (GO:0006836)	0.00104007	0.0173852	0.45506	0.645233	1.50086	41	Syn3,Gabra2,Syt1,Nrxn1,Lin7a,Slc17a7,Slc29a1,Lin7b,Ptprn2,Slc29a4,Syn1,Slc22a3,Slc1a2,Brsk1,Nrxn2,Stxbp3,Slc38a1,Slc38a2	Syn3,Gabra2	2	L2.3.IT
Positive Regulation Of Synapse Assembly (GO:0051965)	0.00105848	0.0175502	0.45506	0.690025	1.55965	28	Nlgn1,Clstn2,Ephb1,Ephb2,Il1rapl1,Nrxn1,Bdnf,Clstn1,Cux2,Il1rap,Sema4a,Sema4d,Ephb3,Grid2,Clstn3	Nlgn1,Clstn2,Ephb1,Ephb2,Il1rapl1	5	L2.3.IT
Positive Regulation Of JNK Cascade (GO:0046330)	0.00118733	0.0195292	0.45506	0.610855	1.44093	53	Tnik,Plcb1,Sh3rf1,Traf3,Rasgrp1,Ankrd6,Sema3a,Edar,Hipk2,Sh3rf3,Map3k5,Dab2ip,Ptk2b,Tpd52l1,Taok3,Taok2,Pycard,Sdcbp,Mapk8ip3,Hras,Mturn,Hmgb1,Mapk8ip1,Tnfrsf19	Tnik,Sh3rf1	2	L2.3.IT
Regulation Of Calcium-Mediated Signaling (GO:0050848)	0.00120574	0.0196746	0.45506	0.74218	1.62159	18	Mapt,Slc8a2,Calm2,Neurod2,Lrrk2,Rit2,Itpr1,Cdh13,Slc24a4		0	L2.3.IT
Regulation Of GTPase Activity (GO:0043087)	0.00126096	0.0202542	0.45506	0.51613	1.27294	161	Rapgef5,Rapgef1,Rasgrf2,Plxna4,Tbc1d30,Plxna2,Snx9,Epha5,Rasgrp1,Rasgef1b,Nf1,Dock9,Lrch1,Prkg1,Plxnd1,Dock7,Plxnc1,Epha4,Lrrk2,Prex2,Rapgef4,Ptk2,Rapgef2,Arhgef7,Lims1,Rcc2,Itga6,Arhgap15,Rgs11,Arhgap44,Ralgps1,Rack1,Rap1gds1,Pin1,Rab3gap2,Rsu1,Dab2ip,Snx18,Rgs7,Rgl1,Tbc1d15,Ngef,Wnk1,Rgs10,Sema4d,Evi5l,Evi5,Sipa1l1,Ephb3,Rabgap1,Hras,Als2,Pkp4,Bves,Rasgrf1,Fgd1,Itgb1bp1,Stmn3,Plxna1	Rapgef5,Rapgef1,Plxna4,Tbc1d30,Plxna2	5	L2.3.IT
Regulation Of Supramolecular Fiber Organization (GO:1902903)	0.00126096	0.0202542	0.45506	0.70793	1.56635	22	Mapt,Map2,Apoe,Akap13,Map1a,Map1b,Gba2,Park7,Hspa8,Gpx1,Chrna7		0	L2.3.IT
Positive Regulation Of Tumor Necrosis Factor Superfamily Cytokine Production (GO:1903557)	0.00129778	0.020684	0.45506	0.645174	1.48629	36	Ephb2,Arhgef2,Rasgrp1,Ptprj,Tnfrsf8,C1qtnf4,Ddt,Clu,Jak2,Pycard,Syk,Hmgb1,Frmd8,Setd4,Psen1,Dhx9	Ephb2,Arhgef2	2	L2.3.IT
Activation Of Protein Kinase B Activity (GO:0032148)	0.00138982	0.0219805	0.45506	0.733972	1.60995	19	Nrg1,Osbpl8,Fgf1,Ntrk3,Ppia,Park7,Ntf3,Mt3,Pdgfb	Nrg1,Osbpl8	2	L2.3.IT
Positive Regulation Of Tumor Necrosis Factor Production (GO:0032760)	0.00142664	0.0222209	0.45506	0.647601	1.48858	35	Ephb2,Arhgef2,Rasgrp1,Ptprj,Tnfrsf8,C1qtnf4,Ddt,Clu,Jak2,Pycard,Syk,Hmgb1,Frmd8,Setd4,Psen1,Dhx9	Ephb2,Arhgef2	2	L2.3.IT
Regulation Of Cell-Substrate Adhesion (GO:0010810)	0.00142664	0.0222209	0.45506	0.646839	1.48683	35	Npnt,Pkp2,Dmtn,Nf1,Ptk2,Lims1,Gcnt2,Spock1,Rsu1,Jak2,Pdgfb,Fbln2,Pik3cb	Npnt	1	L2.3.IT
Regulation Of Calcium Ion Transport (GO:0051924)	0.0015739	0.0241488	0.45506	0.64043	1.47875	37	Cacna2d1,Cacnb2,Atp2b1,Camk2b,Stim1,Cacna1d,Stc1,Homer1,Camk2g,Bcl2	Cacna2d1,Cacnb2,Atp2b1,Camk2b	4	L2.3.IT
Regulation Of Cellular Component Biogenesis (GO:0044087)	0.0015739	0.0241488	0.45506	0.667113	1.52137	32	Nrg1,Rapgef1,Sncaip,Apoe,Rock2,Rapgef2,Hsp90aa1,Rock1,Hspa8,Dab2ip	Nrg1,Rapgef1,Sncaip	3	L2.3.IT
Regulation Of Rho Protein Signal Transduction (GO:0035023)	0.00161071	0.0245306	0.45506	0.605006	1.42661	56	Stmn1,Arhgef2,Heg1,Robo1,Nell1,Scai,Apoe,Arrb1,Akap13,Prag1,Mcf2l,Rit2,Ophn1,Stard8,Ripor2,Lpar1,F2rl2,Kctd13,Eps8l1	Arhgef2,Heg1,Robo1,Nell1	4	L2.3.IT
Negative Regulation Of Endothelial Cell Migration (GO:0010596)	0.00162912	0.0246285	0.45506	0.690989	1.55971	27	Pparg,Nrg1,Rgcc,Slit2,Apoe,Stc1	Pparg,Nrg1,Rgcc,Slit2	4	L2.3.IT
Regulation Of Small GTPase Mediated Signal Transduction (GO:0051056)	0.00164753	0.024725	0.45506	0.553569	1.33717	96	Arhgap22,Dock3,Slit2,Arhgef2,Rasgrf2,Tiam2,Arhgap26,Arhgef9,Arhgef25,Akap13,Mcf2l,Fam13a,Prex2,Arhgap31,Arhgap20,Arhgap6,Myo9a,Arhgap15,Arhgap44,Arhgap5,Arhgef12,Cd2ap,Fam13b,Mcf2,Arhgef11,Ngef,Dock2,Reln,Arhgap25	Arhgap22,Dock3,Slit2,Arhgef2,Tiam2	5	L2.3.IT
Regulation Of Sodium Ion Transmembrane Transport (GO:1902305)	0.00166594	0.0247358	0.45506	0.706022	1.56718	23	Fgf12,Dlg1,Ywhah,Camk2d,Scn2b,Nedd4l,Scn4b,Scn3b,Snta1,Fxyd6,Commd1,Ptpn3	Fgf12,Dlg1	2	L2.3.IT
Cell Junction Organization (GO:0034330)	0.00168435	0.0247358	0.45506	0.605354	1.42796	53	Vmp1,Ppfia2,Mapt,Slc8a2,Grm5,Lrp4,Smad3,Ophn1,Lims1,Myo9a,L1cam,Pak3,Pin1,Ajm1,Cdc42	Vmp1,Ppfia2	2	L2.3.IT
Regulation Of Lamellipodium Assembly (GO:0010591)	0.00168435	0.0247358	0.45506	0.689635	1.55665	27	Nrg1,Slit2,Dmtn,Akirin1,Fer,Auts2,Arpc2,Capzb,Cdc42,Nckap1	Nrg1,Slit2	2	L2.3.IT
Activation Of Protein Kinase Activity (GO:0032147)	0.00173957	0.0253657	0.45506	0.604176	1.42466	56	Nrg1,Osbpl8,Emp2,Adcy8,Fgf1,Camkk2,Ntrk3,Ppia,Park7,Ntf3,Jak2,Mt3,Pdgfb,Ptk2b,Taok2,Adra2a,Angpt1,Gas6,Cab39,Cops8,Itgb3,Itgb1bp1	Nrg1,Osbpl8,Emp2,Adcy8	4	L2.3.IT
Cellular Response To Peptide (GO:1901653)	0.00177639	0.0257201	0.45506	0.630394	1.46	38	Cacna2d1,Cyp11a1,Arhgef2,Igf1r,Grm5,Cacna1a,Epha4,Itga4,Grin2a,Rpl17,Grin1,Atp1a3	Cacna2d1,Cyp11a1,Arhgef2,Igf1r	4	L2.3.IT
Positive Regulation Of Signaling (GO:0023056)	0.0017948	0.0258049	0.45506	0.672067	1.52614	30	Clstn2,Rims1,Ece1,Syt1,Grik2,Homer1,Ramp3,Rims2,Lgi1,Clstn1,Dlg4,Kctd13,Bves,Ilk,Clstn3,Wls	Clstn2,Rims1,Ece1	3	L2.3.IT
Calcium-Dependent Cell-Cell Adhesion Via Plasma Membrane Cell Adhesion Molecules (GO:0016339)	0.00190542	0.0272052	0.45506	0.686515	1.54961	27	Nlgn1,Cdh10,Cdh11,Cdh22,Cdh12,Cdh8,Cdh6,Cdh13	Nlgn1,Cdh10,Cdh11	3	L2.3.IT
Neurotransmitter Secretion (GO:0007269)	0.00197942	0.0280668	0.431708	0.631213	1.47017	42	Rims1,Syn3,Syt1,Nrxn1,Pclo,Lin7a,Cplx2,Lin7b,Syt10,Ptprn2,Otof,Rab3a,Rims2,Syn1,Nrxn2,Pip5k1c,Stxbp3,Rph3a,Syn2,Cdk5,Hrh3,Snapin,Stx1a	Rims1,Syn3	2	L2.3.IT
Cell Morphogenesis Involved In Neuron Differentiation (GO:0048667)	0.00205341	0.0287199	0.431708	0.582822	1.38355	68	Dscaml1,Farp1,Klf7,Map2,Cntn4,Lrp4,Map1a,Ctnna2,Dock7,Map1b,Plppr4,Cck,Ophn1,Baiap2,Sptbn4,Pak3,Rab3a,Nrcam,Btbd3,Brsk1,S100a6,Map6,Ntng1,Rb1,Brsk2,Taok2	Dscaml1,Farp1	2	L2.3.IT
Protein Localization To Cell Junction (GO:1902414)	0.00205341	0.0287199	0.431708	0.7248	1.58983	19	Nlgn1,Heg1,Nectin1,Stau2,Pclo,Dlg4	Nlgn1,Heg1,Nectin1,Stau2	4	L2.3.IT
Cellular Response To Organic Substance (GO:0071310)	0.00212741	0.0295537	0.431708	0.611271	1.43286	47	Slit2,Ghr,Robo2,Qrfpr,Flt3,Park7,Nfat5,Akap6,Ramp3,Ramp2,Dpysl3,Gpr22,Slit1,Ncoa2,Ramp1,Mme,Cdk9,Ncoa3,Syk,Cacna1h	Slit2	1	L2.3.IT
Positive Regulation Of GTPase Activity (GO:0043547)	0.00216441	0.0298659	0.431708	0.512533	1.26573	166	Arhgap22,Rapgef5,Rapgef1,Rasgrf2,Tbc1d30,Tiam2,Snx9,Arhgap42,Rasgrp1,Rasgef1b,Ntrk3,Nf1,Dock9,Dock7,Prex2,Rapgef4,Tbc1d5,Rapgef2,Arhgef7,Lims1,Tbc1d12,Agap2,Itga6,Rgs11,Ralgps1,Rack1,Rap1gds1,Pin1,Ntf3,Tbc1d22a,Garnl3,Rangap1,Rsu1,Tbc1d8,Snx18,Rgs7,Arhgef26,Rgl1,Tbc1d15,Ngef,Arhgap25,Rgs10,Sema4d,Tbc1d16,Evi5l,Evi5,Sipa1l1,Tbc1d8b,Tbc1d4,Sgsm1,Hras,Als2,Pkp4	Arhgap22,Rapgef5,Rapgef1,Tbc1d30,Tiam2	5	L2.3.IT
Positive Regulation Of Cell-Substrate Adhesion (GO:0010811)	0.00234939	0.0322024	0.431708	0.598755	1.41261	55	Npnt,Emp2,Nell1,Dmtn,Skap1,Cspg5,Arhgef7,Lims1,Dock1,Cdc42,Rreb1,Cdh13,Calr,Rsu1,Jak2,Pdgfb,Ptk2b,Plekha2,Fbln2,C1qbp,Ilk,Apoa1,Myoc	Npnt,Emp2,Nell1	3	L2.3.IT
Modulation Of Excitatory Postsynaptic Potential (GO:0098815)	0.00238639	0.0324929	0.431708	0.68036	1.53571	27	Nlgn1,Rims1,Tmem108,Nrxn1,Slc8a2,Lrrk2,Grin2a,Rims2,Dlg4,Grin1,Cux2,Ptk2b,Reln,Shank3,Chrna7,Pten,Grin2b,Shank1	Nlgn1,Rims1,Tmem108	3	L2.3.IT
Monoatomic Anion Transmembrane Transport (GO:0098656)	0.00246039	0.03328	0.431708	0.625989	1.45538	40	Ano3,Ano4,Gabra2,Lrrc8b,Gabra4,Gabrb3,Clcn3,Gabra3,Gabrb1,Ano10,Ano2,Glra3,Lrrc8c,Ano6,Slc4a8,Gabrb2,Lrrc8d,Gabrg1,Ano8,Slc1a3	Ano3,Ano4,Gabra2,Lrrc8b	4	L2.3.IT
Positive Regulation Of Nervous System Development (GO:0051962)	0.00257138	0.034554	0.431708	0.62508	1.45326	40	Nlgn1,Clstn2,Ephb1,Ephb2,Il1rapl1,Nrxn1,Oprm1,Clstn1,Numb,Cux2,Il1rap	Nlgn1,Clstn2,Ephb1,Ephb2,Il1rapl1	5	L2.3.IT
Chloride Transmembrane Transport (GO:1902476)	0.00264538	0.0353175	0.431708	0.625352	1.44063	36	Ano3,Ano4,Gabra2,Gabra4,Gabrb3,Clcn3,Gabra3,Gabrb1,Ano10,Ano2,Glra3,Ano6,Slc4a8,Gabrb2	Ano3,Ano4,Gabra2	3	L2.3.IT
Regulation Of Dendrite Development (GO:0050773)	0.00268237	0.0355804	0.431708	0.643924	1.47181	33	Hecw2,Csmd3,Tnik,Hecw1,Pacsin1,Lzts1,Nedd4l,Alk,Vldlr,Ptn,Dab2ip,Cobl,Sema4d,Camk1d	Hecw2,Csmd3,Tnik	3	L2.3.IT
Peptidyl-Tyrosine Phosphorylation (GO:0018108)	0.00297835	0.0392532	0.431708	0.6137	1.43886	46	Efemp1,Ephb2,Igf1r,Fer,Epha4,Ptk2,Flt3,Alk,Clk4,Tek,Mapk3,Abi2,Jak2,Pdgfb,Ptk2b,Reln,Lyn,Syk	Efemp1,Ephb2,Igf1r	3	L2.3.IT
Regulation Of Cellular Response To Growth Factor Stimulus (GO:0090287)	0.00301535	0.0394515	0.431708	0.746478	1.61149	15	Sulf1,Slit2,Fstl4,Nell1,Fstl5,Dok5,Fst,Fstl1	Sulf1,Slit2,Fstl4,Nell1	4	L2.3.IT
Sensory Perception Of Mechanical Stimulus (GO:0050954)	0.00305235	0.0394515	0.431708	0.606398	1.4293	51	Atp2b2,Pcdh15,Cacna1d,Cemip,Col11a1,Sptbn4,Ripor2,Timm8b,Gsdme,Timm13,Crym,Spns2,Homer2,Grm7,Kcnq1,Ndufb9	Atp2b2	1	L2.3.IT
Dendritic Spine Organization (GO:0097061)	0.00308935	0.0394515	0.431708	0.688283	1.53338	24	Ephb1,Ephb2,Igf1r,Pak3,Cdc42,Dip2a,Dlg4,Shank3,Chrna7,Ctnnd2,Wasl,Ephb3,Pten,Shank1	Ephb1,Ephb2,Igf1r	3	L2.3.IT
Positive Regulation Of Stress-Activated MAPK Cascade (GO:0032874)	0.00308935	0.0394515	0.431708	0.566131	1.34617	70	Tnik,Plcb1,Sh3rf1,Traf3,Rasgrp1,Ankrd6,Sema3a,Edar,Hipk2,Prmt1,Sh3rf3,Map3k5,Dab2ip,Klhdc10,Ptk2b,Tpd52l1,Taok3,Taok2,Pycard,Sdcbp,Mapk8ip3,Hras,Mturn,Stk25,Hmgb1,Mapk8ip1	Tnik,Sh3rf1	2	L2.3.IT
Regulation Of Regulated Secretory Pathway (GO:1903305)	0.00308935	0.0394515	0.431708	0.642182	1.46783	33	Rims1,Syt1,Syt13,Syt17,Lrrk2,Syt10,Dtnbp1,Syt9,Rab3a,Syt7,Rims2,Rab15,Syn1,Rab27a	Rims1	1	L2.3.IT
Synaptic Transmission, Glutamatergic (GO:0035249)	0.00323734	0.0410862	0.431708	0.687094	1.53073	24	Gria4,Napa,Grik2,Grik4,Slc17a7,Grin2a,Grik5,Grid1,Unc13b,Gria1	Gria4,Napa	2	L2.3.IT
Regulation Of Filopodium Assembly (GO:0051489)	0.00327434	0.0413008	0.431708	0.619068	1.42615	36	Nlgn1,Tenm2,Gap43,Nell1,Dmtn,Fnbp1l,Ripor2,Capzb,Arhgap44,Cdc42,Dpysl3,Clu,Tenm1	Nlgn1,Tenm2,Gap43,Nell1	4	L2.3.IT
Positive Regulation Of Hydrolase Activity (GO:0051345)	0.00331133	0.0415128	0.431708	0.525156	1.28521	128	Rapgef5,Rapgef1,Calm1,Rasgrf2,Tbc1d30,Snx9,Rasgrp1,Rasgef1b,Nf1,Dock9,Calm2,Dock7,Rps3,Prex2,Rapgef4,Rapgef2,Arhgef7,Lims1,Ctsl,Rock1,Itga6,Rgs11,Ralgps1,Rack1,Rap1gds1,Pin1,Ndufa13,Rsu1,Wrn,Snx18,Rgs7,Ctsk,Rgl1,Cd200,Rgs10,Sema4d,Evi5l,Mapk8,Evi5,Hras,Als2,Pkp4	Rapgef5,Rapgef1,Tbc1d30	3	L2.3.IT
Heart Contraction (GO:0060047)	0.00368131	0.045595	0.431708	0.64808	1.46886	29	Ryr2,Sgcz,Slc8a1,Dmd,Scn2b,Sgcd,Scn4b,Scn3b,Atp1b1,Gpx1,Kcnq1	Ryr2,Sgcz	2	L2.3.IT
Regulation Of Focal Adhesion Assembly (GO:0051893)	0.00368131	0.045595	0.431708	0.592504	1.39526	50	Gpm6b,Nrg1,Nell1,Dmtn,Ptprj,Rock2,Ptk2,Arhgap6,Actg1,Lims1,Rock1,Rcc2,Apod,Tek,Peak1,Macf1,Dusp3	Gpm6b,Nrg1,Nell1	3	L2.3.IT
Cell-Cell Adhesion Mediated By Cadherin (GO:0044331)	0.00375531	0.046233	0.431708	0.694791	1.53094	21	Cdh10,Cdh11,Cdh22,Cdh12,Cdh8,Plekha7,Fer,Cdh6,Cdh13	Cdh10,Cdh11	2	L2.3.IT
Nervous System Development (GO:0007399)	5.41e-12	1.11e-08	0.887075	0.565152	1.4663	337	Myt1l,Ephb1,Nav2,Gpm6b,Rbfox1,Zmynd8,Rbfox3,Ephb2,Nrgn,Adgrl3,Sntg2,Fgf12,Nlgn1,Nrg1,Nell1,Pou3f2,Arhgap26,Nrxn1,Dscam,Asic2,Rps6ka3,Cdh2,Crim1,Tenm1,Adam23,Farp1,Il1rapl2,Rapgef5,Cdon,Scn2a,Chrm3,Zeb2,Fbxl17,Mdga2,Kirrel3,Shc3,Cables1,Sdk1,Gfra2,Mef2c,Arnt2,Fgf5,Cyp46a1,Dpf1,Hdac4,Boc,St8sia2,Pcdh1,Zdhhc2,Nav3,Acvr1c,Serpini1,Ptn,Brinp3,Adgrb1,Cspg5,Pts,Cox7b,Pou6f2,Ly6h,Mbd5,Hes1,Btbd1,Nptx1,Nf…	Myt1l,Ephb1,Nav2,Gpm6b,Rbfox1,Zmynd8,Ephb2,Adgrl3,Sntg2,Fgf12,Nrg1,Nell1	12	L4.5.IT
Axon Guidance (GO:0007411)	1.58e-10	1.62e-07	0.826657	0.649365	1.63945	129	Ephb1,Robo3,Rnf165,Ephb2,Plxna2,Epha4,Nell1,Cntn5,Unc5c,Plxna4,Nrxn1,Dscam,Tnr,Gap43,Arhgef25,Unc5a,Lrtm1,Klf7,Cdk5r1,Ptk2,Epha5,Igsf9,Plxnc1,Sema3a,Epha7,Cntn1,Neo1,Boc,Slit2,Epha3,Notch3,Fyn,Dcc,Sema5b,Sema4a,Sema6d,Nrxn3,Alcam,Efna5,Rps6ka5,Nrcam,L1cam,Shh,Efna3,Cyfip2,Nell2,Sema7a,Cntn6,Emb,Ncam1,Ptpro,Nexn,Lgi1,Epha8,Sema3c,Enah,Cntn2,Sema6c,Sema5a,Tubb3	Ephb1,Robo3,Rnf165,Ephb2,Plxna2,Epha4,Nell1	7	L4.5.IT
Cytoplasmic Translation (GO:0002181)	5.18e-10	3.55e-07	0.801216	0.696196	1.72766	89	Rps14,Rpl12,Rpl23a,Rpl13,Rps4x,Rps3,Rpl24,Rpl5,Rplp1,Rpl3,Eif4a2,Rps11,Rpl37a,Rpl28,Rpl19,Rpl26,Rpl22,Eif4a1,Rplp2,Rps29,Rps13,Rps5,Rpl8,Rpl14,Rpsa,Rps23,Rpl17,Rpl15,Rps2,Rpl38,Rpl30,Rpl6,Rps7,Rps6,Rpl9,Rpl11,Rps28,Rps25,Rpl22l1,Rpl7a,Rpl39,Rpl21,Rpl37,Rps17,Rps20,Rpl18a,Rps27a,Rpl41,Rpl34,Rps15a,Rack1,Rps21,Rps19,Rpl7,Rpl35a,Fau,Rpl27,Rpl35,Rps18,Rpl4,Rps9,Rpl36,Rps16,Rpl10,Rpl27a,Rpl31,Rpl13a,E…		0	L4.5.IT
Neuron Projection Guidance (GO:0097485)	2.77e-09	1.22e-06	0.774939	0.651531	1.63719	110	Ephb1,Robo3,Ephb2,Epha4,Nell1,Cntn5,Unc5c,Nrxn1,Dscam,Tnr,Arhgef25,Lrtm1,Klf7,Cdk5r1,Ptk2,Epha5,Igsf9,Sema3a,Epha7,Cntn1,Neo1,Boc,Slit2,Epha3,Notch3,Fyn,Dcc,Sema5b,Sema4a,Sema6d,Nrxn3,Efna5,Rps6ka5,Nrcam,L1cam,Shh,Efna3,Cyfip2,Nell2,Sema7a,Cntn6,Emb,Ptpro,Nexn,Lgi1,Epha8,Sema3c,Enah,Cntn2,Sema6c,Sema5a,Tubb3	Ephb1,Robo3,Ephb2,Epha4,Nell1	5	L4.5.IT
Cell-Cell Adhesion Via Plasma-Membrane Adhesion Molecules (GO:0098742)	2.96e-09	1.22e-06	0.774939	0.651304	1.63872	114	Cadm2,Tenm2,Robo3,Lrrc4c,Il1rapl1,Cdh10,Adgrl3,Nlgn1,Nectin1,Cadm1,Cdh22,Cdh12,Dscam,Cdh2,Lrfn5,Tenm1,Cdh13,Cdh8,Cdh11,Kirrel3,Sdk1,Tenm3,Cldn12,Atp2c1,Ptprt,Igsf9,Cxadr,Alcam,Ptprd,Cadm4,L1cam,Cntn6,Igsf21,Emb	Cadm2,Tenm2,Robo3,Lrrc4c,Cdh10,Adgrl3,Nectin1,Cadm1	8	L4.5.IT
Chemical Synaptic Transmission (GO:0007268)	5.17e-09	1.77e-06	0.761461	0.584871	1.5022	204	Gria4,Gabra2,Dlg1,Nlgn1,Cacnb4,Cacna1a,Grik2,Homer1,Slc1a2,Syt1,Napa,Dtna,Dlgap2,Nrxn1,Gria2,Asic2,Rps6ka3,Snca,Cacnb2,Ptprn2,Grid1,Cacna1e,Gabbr2,Rit2,Grik5,Chrm3,Cdh8,Gabra4,Apoe,Grin2a,Htr7,Grin3a,Htr2c,Fchsd2,Syn3,Lin7b,Gabra3,Grm3,Slc17a7,Gabra5,Erc2,Grin1,Gabrd,Pafah1b1,Erc1,Ptchd1,Dlgap1,Scn2b,Kcna1,Nptx1,Sdcbp,Apba2,Kcnmb4,Dlg4,Syn2,Grik3,Mapk1,Hrh2,Kcnd2,Gabarap,Gabrb1,Rimbp2,Syt10,Exoc4…	Gabra2,Dlg1,Cacnb4,Cacna1a	4	L4.5.IT
Peptide Biosynthetic Process (GO:0043043)	9.88e-09	2.81e-06	0.74774	0.621194	1.57377	139	Dmd,Rps14,Rpl12,Pcsk1,Rpl23a,Rpl13,Rps4x,Rps3,Rpl24,Rpl5,Rplp1,Rpl3,Rps11,Rpl37a,Rpl28,Rpl19,Rpl26,Rpl22,Rplp2,Rps29,Rps13,Rps5,Eef1a1,Rpl8,Rpl14,Rpsa,Rps23,Rpl17,Rpl15,Rps2,Rpl38,Rpl30,Rpl6,Rps7,Rps6,Rpl9,Rpl11,Pabpc4,Rps28,Rps25,Rpl7a,Rpl39,Igf2bp3,Rpl21,Rpl37,Rps17,Rps20,Rpl18a,Rps27a,Rpl41,Mrps11,Mrps14,Rpl34,Mrpl34,Rps15a,Rps21,Rps19,Rpl7,Rpl35a,Fau,Mrps21,Rpl27,Rpl35,Rps18,Mrpl12,Rps6kb2,Mr…		0	L4.5.IT
Modulation Of Chemical Synaptic Transmission (GO:0050804)	1.09e-08	2.81e-06	0.74774	0.655633	1.64037	104	Gria4,Clstn2,Ppp3ca,Grm8,Lrrc4c,Nrg3,Nlgn1,Cacna1a,Grik2,Homer1,Grm5,Syt1,Dlgap2,Lrrk2,Gria2,Cdh2,Mctp1,Grid1,Grik5,Slc8a2,Dlgap3,Grin3a,Mef2c,Slc8a3,Syn3,Grm3,Cln3,Dlgap1,Nptx1,Cask,Kcnmb4,Dlg4,Grik3,Nptxr,Plppr4,Cntnap4,Clstn3,Lrrc4,App,Camk2a,Lgi1,Slc4a8,Cacna1b,Btbd9,Dysf,Begain,Clstn1,Chrna7,Slc12a2,Cdk5,Mctp2,Usp46,Pxk,Grm7,Fxr1,Nlgn2,Grik4,Syn1	Clstn2,Ppp3ca,Grm8,Lrrc4c,Cacna1a	5	L4.5.IT
Axonogenesis (GO:0007409)	3.05e-08	6.98e-06	0.719513	0.58922	1.50116	166	Ephb1,Robo3,Ephb2,Epha4,Nell1,Cntn5,Unc5c,Nrxn1,Dscam,Tnr,Arhgef25,Lrtm1,Klf7,Cdk5r1,Ptk2,Brsk2,Epha5,Igsf9,Sema3a,Epha7,Cntn1,Neo1,Boc,Slit2,Pak3,Cck,Baiap2,Epha3,Notch3,Fyn,Hsp90aa1,Dcc,Hsp90ab1,Sema5b,Dock7,Sema4a,Rab3a,Sema6d,Nrxn3,Auts2,Efna5,Rps6ka5,Nrcam,Sptbn4,L1cam,Shh,Efna3,Cyfip2,Nell2,Sema7a,Ctnna2,Plppr4,Cntn6,Emb,App,Ptpro,Nexn,Lgi1,Taok2,Slitrk4,Epha8,Sema3c,Enah,Cntn2,Sema6c,Sema5…	Ephb1,Robo3,Ephb2,Epha4,Nell1	5	L4.5.IT
Macromolecule Biosynthetic Process (GO:0009059)	3.47e-08	7.14e-06	0.719513	0.588751	1.49997	166	Rps14,Apoe,Rpl12,Ext1,Large1,Rpl23a,Rpl13,Rps4x,Rps3,Rpl24,Rpl5,Rplp1,Rpl3,Rps11,Rpl37a,Rpl28,Rpl19,Rpl26,Rpl22,Rplp2,Rps29,Rps13,Rps5,Eef1a1,Rpl8,Rpl14,Rpsa,Rps23,Rpl17,Rpl15,Rps2,Rpl38,Eef1g,Rpl30,Rpl6,Rps7,Rps6,Rpl9,Eif5a,Rpl11,Pabpc4,Tsfm,Abcf1,Rps28,Rps25,Rpl7a,Rpl39,Igf2bp3,Rpl21,Rpl37,Rps17,Rps20,Rpl18a,Rps27a,Rpl41,Mrps11,Mrps14,Rpl34,Mrpl34,Rps15a,Eif4g2,Rps21,Rps19,Rpl7,Rpl35a,Fau,Mrps2…		0	L4.5.IT
Metal Ion Transport (GO:0030001)	1.3e-07	2.42e-05	0.690132	0.618897	1.55806	119	Atp2b2,Kcnma1,Kcnb2,Kcnh1,Scn1a,Cacna2d1,Cacna1d,Ndfip1,Kcnk1,Kcnab1,Slc23a2,Ramp1,Ndfip2,Scn2a,Grin3a,Tpt1,Kcnj6,Atp2c1,Trpc4,Ryr2,Kcnj3,Trpm7,Cacng3,Slc17a7,Fyn,Kcnj10,Kcna6,Kcnf1,Kcnh3,Kcnk9,Kcna1,Kcnmb4,Scn7a,Slc4a4,Scn3b,Ramp3,Slc41a2,Camk2a,Trpc5,Tusc3,Selenok,Fgf13,Asic1,Sgk1,Chp1,Ndufa9,Kcnh4,Clu	Kcnma1,Kcnb2,Kcnh1,Scn1a,Cacna2d1,Cacna1d,Ndfip1,Kcnk1,Kcnab1	9	L4.5.IT
Neuron Projection Development (GO:0031175)	1.51e-07	2.58e-05	0.690132	0.584867	1.48824	157	Ephb1,Gpm6b,Ephb2,Nlgn1,Epha4,Stmn1,Stmn2,Myo16,Neurod6,Lrrk2,Mapt,Unc5a,Cntnap2,Apoe,Map2,Dab2ip,Cdk5r1,Hdgfl3,Map4,Bicdl1,Rasgrf1,Pak3,Tnik,Nyap2,Rab6b,Fryl,Cdc42,Dock7,Fry,Ubb,Nmnat2,Hmgb1,L1cam,Vapa,Myoc,Dlg4,Neurod2,Epb41l3,Prmt1,Lamb1,Pacsin1,App,Bloc1s4,Stmn4,Cntnap1,Mapk8ip3,Rapgef2,Lgi1,Ankrd27,Rock1,Stx3,Tor1a,Ctnnd2,Sgk1,Manf,Epha8,Camsap2,Dip2a,Svbp,Cdk5,Flrt3,Nckap1,Taok3,Tbc1d24,Als…	Ephb1,Gpm6b,Ephb2,Epha4	4	L4.5.IT
Cellular Respiration (GO:0045333)	2.27e-07	3.58e-05	0.690132	0.65816	1.62543	81	Me3,Cox6c,Uqcrb,Cox5a,Ndufa1,Cox7a2,Ndufs4,Ndufb3,Mdh2,Uqcrq,Ndufc1,Ndufs8,Cox7b,Ndufb8,Ndufb2,Ndufa4,Ndufs2,Uqcr11,Ndufs5,Surf1,Ndufb6,Ndufb9,Ndufb10,Ndufa13,Cox4i1,Ndufa11,Ndufab1,Sdhaf4,Uqcrh,Ndufs6,Ndufa2,Ndufv2,Cox7c,Ndufa5,Ndufb5,Cox5b,Ndufc2,Cycs,Ndufb7,Uqcrfs1,Ndufa12,Ndufs3,Ndufa3,Ndufa9,Uqcr10,Ndufa8,Ndufa7,Ppargc1a,Sdha,Ndufb4,Oxa1l,Sdhb,Cox6b1,Ndufb11		0	L4.5.IT
Regulation Of Neuron Projection Development (GO:0010975)	2.44e-07	3.58e-05	0.674963	0.591505	1.50435	149	Lrrc4c,Il1rapl1,Nlgn1,Rapgef1,Epha4,Tox,Stmn2,Camk2b,Csmd3,Lrrk2,Camk2g,Cdh2,Tnr,Rit2,Plk5,Apoe,Dab2ip,Cdk5r1,Prag1,Arhgap44,Ptpn9,Ppfia2,Tenm3,Brsk2,Ror1,Sema3a,Dpysl3,Pak3,Epha3,Dcc,Serpini1,Ptn,Plppr5,Tanc2,Ntrk3,Ndrg4,Mylip,Ptk2b,Lpar1,Camk1d,Ctnna2,Prkd1,Itga6,Ptpro,Rtn4rl2,Lrrc7,Rapgef2,Rtn4rl1,Itm2c,Kif1a,Mt3,Srcin1,Camsap2,Alkal2,Rufy3,Cbfa2t2	Lrrc4c,Rapgef1,Epha4	3	L4.5.IT
Response To Calcium Ion (GO:0051592)	4.47e-07	6.08e-05	0.674963	0.642829	1.59059	83	Kcnma1,Ppp3ca,Kcnh1,Syt17,Nlgn1,Cacna1a,Calm1,Homer1,Syt1,Adcy8,Dmtn,Cpne9,Syt13,Mef2c,Ryr2,Calm2,Camk2d,Cpne8,Syt9,Syt7,Syt4,Mef2a,Kcnmb4,Itpka,Neurod2,Prkaa2,Syt10,Pdcd6,Ahcyl1,Braf,Rasa4	Kcnma1,Ppp3ca,Kcnh1,Syt17,Cacna1a	5	L4.5.IT
Regulation Of Synaptic Transmission, Glutamatergic (GO:0051966)	4.73e-07	6.08e-05	0.674963	0.734148	1.75316	44	Grm8,Cacng2,Nlgn1,Homer1,Grm5,Syt1,Lrrk2,Nrxn1,Cdh2,Grin2a,Mef2c,Hcn1,Cacng4,Grm3,Cacng3,Grin1,Cln3,Ptk2b,Grik3,Plppr4	Grm8,Cacng2	2	L4.5.IT
Cellular Response To Metal Ion (GO:0071248)	7.88e-07	9.53e-05	0.659444	0.622155	1.54944	95	Kcnh1,Syt17,Nlgn1,Cacna1a,Syt1,Fos,Lrrk2,Adcy8,Snca,Dmtn,Cpne9,Syt13,Mef2c,Camk2d,Cpne8,Syt9,Jun,Syt7,Syt4,B2m,Mef2a,Kcna1,Prkn,Dlg4,Itpka,Neurod2,Mapk1,Chuk,Prkaa2,F3,Syt10,Prnp,Sumo1,Braf,Rasa4,Cacna1h,P2rx4,Mt3,Clu,Alox5ap,Slc12a2,Bmp6	Kcnh1,Syt17,Cacna1a	3	L4.5.IT
Monoatomic Cation Transmembrane Transport (GO:0098655)	9.84e-07	0.000112448	0.643552	0.554136	1.42051	194	Slc9a9,Kcnb2,Kcnh1,Cacna1d,Cacna1c,Cacna1a,Kcnk1,Kcnc2,Slc30a3,Asic2,Scn2a,Slc8a2,Trpm3,Atp2a2,Grin2a,Kcnh5,Atp2c1,Trpc4,Kcnk2,Slc8a3,Hcn1,Trpm7,Slc39a10,Slc8a1,Slc6a17,Atp1a1,Gas6,Itgav,Grin1,Atp6v1f,Nalcn,Kcna6,Kcnh7,Slc24a5,Kcnf1,Slc24a3,Kcnh3,Kcnk10,Kcnk9,Scn2b,Kcna1,Atp1b3,Slc4a4,Atp6v1e1,Atp6v1d,Kcnq1,Kcnq5,Scn3b,Kcnd2,Slc41a2,Trpc5,Atp1b1,Slc12a6,Slc6a15,Slc4a8,Slc6a6,Asic1,Kcnh8,P2rx4	Slc9a9,Kcnb2,Kcnh1,Cacna1d,Cacna1c,Cacna1a,Kcnk1	7	L4.5.IT
Translation (GO:0006412)	1.33e-06	0.000143582	0.643552	0.546422	1.40473	212	Rps14,Rpl12,Rpl23a,Rpl13,Rps4x,Rps3,Rpl24,Rpl5,Rplp1,Rpl3,Rps11,Rpl37a,Rpl28,Rpl19,Rpl26,Rpl22,Mrpl57,Aurkaip1,Rplp2,Rps29,Rps13,Rps5,Eef1a1,Rpl8,Rpl14,Rpsa,Rps23,Rpl17,Rpl15,Rps2,Rpl38,Eef1g,Rpl30,Rpl6,Rps7,Rps6,Rpl9,Eif5a,Rpl11,Pabpc4,Tsfm,Abcf1,Rps28,Rps25,Rpl22l1,Rpl7a,Chchd1,Rpl39,Igf2bp3,Rpl21,Mrps26,Rpl37,Rps17,Rps20,Rpl18a,Rps27a,Rpl41,Mrps11,Mrps14,Rpl34,Mrpl34,Rps15a,Mrps25,Rack1,Rps21,…		0	L4.5.IT
Anterograde Trans-Synaptic Signaling (GO:0098916)	1.46e-06	0.000150483	0.643552	0.582132	1.47664	143	Dlg1,Nlgn1,Cacnb4,Cacna1a,Grik2,Homer1,Slc1a2,Syt1,Dtna,Nrxn1,Gria2,Asic2,Rps6ka3,Snca,Cacnb2,Cacna1e,Gabbr2,Rit2,Chrm3,Grin2a,Htr7,Htr2c,Grm3,Grin1,Gabrd,Pafah1b1,Ptchd1,Dlgap1,Scn2b,Kcna1,Nptx1,Sdcbp,Apba2,Kcnmb4,Dlg4,Syn2,Mapk1,Hrh2,Kcnd2,Gabarap,Gabrb1,Syt10,Exoc4,Slc12a6,Slc12a5,Hrh3,Cacna1b,Sncb,Htr1f,Bsn,Cdk5,Htr1b,Snap25,Grm7,Sst,Chrna4,Nrxn2,Nlgn2,Grik4,Syn1	Dlg1,Cacnb4,Cacna1a	3	L4.5.IT
Synapse Organization (GO:0050808)	1.55e-06	0.000151698	0.643552	0.601781	1.51358	113	Lrrc4c,Adgrl3,Ppfibp1,Nlgn1,Cacnb4,Grm5,Lrrk2,Nrxn1,Dscam,Cdh2,Snca,Lrfn5,Mapt,Cacnb2,Ky,Farp1,Slc8a2,Kirrel3,Sdk1,Ppfia2,Slc8a3,Ppfibp2,Pak3,Lrp4,Chchd10,Zdhhc2,Cdc42,Ptprd,Nrcam,L1cam,Lrrc4,App,Tnc,Arhgap39,Appl1,Ctnnd2,Sncb,Dctn1,Spock2,Ptprf,Cntn2,Chrna7,Cdk5,Flrt3,Wnt7b,Nrxn2,Nlgn2	Lrrc4c,Adgrl3,Ppfibp1,Cacnb4	4	L4.5.IT
Regulation Of Monoatomic Ion Transmembrane Transporter Activity (GO:0032412)	1.94e-06	0.000181698	0.627257	0.667973	1.625	62	Cacng2,Cacna1d,Fgf12,Cnih3,Nedd4l,Nlgn1,Oprm1,Homer1,Ywhah,Gsg1l,Chrm3,Fxyd7,Mef2c,Hcn1,Cacng4,Cacng3,Scn2b,Ywhae,Prrt1,Fxyd5,Dlg4,Ptk2b,Scn3b,App,Fhl1,Fxyd6,Ptpn3,Shisa9	Cacng2,Cacna1d,Fgf12,Cnih3,Nedd4l,Oprm1	6	L4.5.IT
Neuron Development (GO:0048666)	2.29e-06	0.00020193	0.627257	0.585362	1.47787	129	Myt1l,Tenm2,Nlgn1,Stmn1,Pou3f2,Stmn2,Dmd,Mapt,Tenm1,Unc5a,Cntnap2,Etv1,Apoe,Map2,Cdk5r1,Hdgfl3,Tenm3,Mef2c,Map4,Bicdl1,Pbx1,Epha5,Rasgrf1,Rab6b,Fryl,Dock7,Fry,Hmgb1,L1cam,Vapa,Myoc,Prmt1,Wnk1,Lamb1,App,Bloc1s4,Stmn4,Rapgef2,Lgi1,Rock1,Stx3,Tor1a	Myt1l,Tenm2	2	L4.5.IT
Inorganic Cation Transmembrane Transport (GO:0098662)	2.36e-06	0.00020193	0.627257	0.547042	1.40173	193	Slc9a9,Kcnb2,Kcnh1,Cacna1d,Cacna1c,Cacna1a,Kcnk1,Kcnc2,Slc30a3,Asic2,Scn2a,Slc8a2,Trpm3,Atp2a2,Kcnh5,Atp2c1,Trpc4,Kcnk2,Slc8a3,Hcn1,Trpm7,Slc39a10,Slc8a1,Slc6a17,Atp1a1,Gas6,Itgav,Atp6v1f,Nalcn,Kcna6,Kcnh7,Slc24a5,Kcnf1,Slc24a3,Kcnh3,Kcnk10,Kcnk9,Scn2b,Kcna1,Atp1b3,Slc4a4,Atp6v1e1,Atp6v1d,Kcnq1,Kcnq5,Scn3b,Kcnd2,Slc41a2,Trpc5,Atp1b1,Slc12a6,Slc6a15,Slc4a8,Slc6a6,Asic1,Kcnh8,Cacna1h,P2rx4	Slc9a9,Kcnb2,Kcnh1,Cacna1d,Cacna1c,Cacna1a,Kcnk1	7	L4.5.IT
Calcium-Dependent Cell-Cell Adhesion Via Plasma Membrane Cell Adhesion Molecules (GO:0016339)	4.04e-06	0.000332743	0.610527	0.776909	1.80929	27	Cdh10,Nlgn1,Cdh22,Cdh12,Cdh2,Cdh13,Cdh8,Cdh11	Cdh10	1	L4.5.IT
Positive Regulation Of Cell Projection Organization (GO:0031346)	5.15e-06	0.00040745	0.610527	0.606654	1.51604	101	Il1rapl1,Plxna2,Tiam2,Nlgn1,Rapgef1,Tox,Stmn2,Camk2b,Plxna4,Rit2,Plk5,Apoe,Dab2ip,Ncoa2,Tenm3,Ror1,Plxnc1,Dpysl3,Slit2,Carmil1,Epha3,Serpini1,Ptn,Plppr5,Ntrk3,Ndrg4,Ptprd,Dlg4,Ptk2b,Camk1d,Obsl1,Prkd1,Itga6,Lrrc7,Rapgef2,Map3k13,Alkal2,Robo1,Nedd9,Cbfa2t2,Camk1,Tiam1,Cux2,Map6	Plxna2,Tiam2,Rapgef1	3	L4.5.IT
Proton Motive Force-Driven Mitochondrial ATP Synthesis (GO:0042776)	5.56e-06	0.000423958	0.610527	0.704171	1.67582	41	Ndufa1,Ndufs4,Ndufb3,Ndufc1,Ndufs8,Atp5pb,Ndufb8,Ndufb2,Ndufs2,Ndufs5,Ndufb6,Ndufb9,Ndufb10,Ndufa13,Ndufa11,Ndufab1,Ndufs6,Ndufa2,Ndufv2,Ndufa5,Ndufb5,Sdhd,Ndufc2,Ndufb7,Ndufa12,Ndufs3,Ndufa3,Ndufa9,Ndufa8,Ndufa7,Sdha,Ndufb4,Sdhb,Ndufb11		0	L4.5.IT
Neuron Projection Morphogenesis (GO:0048812)	5.98e-06	0.000424139	0.610527	0.584374	1.47292	124	Ephb1,Ephb2,Nlgn1,Epha4,Myo16,Lrrk2,Farp1,Cntnap2,Map2,Dab2ip,Klf7,Nrn1,Brsk2,Pak3,Cck,Baiap2,Lrp4,Tnik,Nyap2,Dcc,Adgrb1,Cdc42,Dock7,Ubb,Mef2a,Rab3a,Alcam,Nrcam,Btbd3,Sptbn4,Dlg4,Epb41l3,Ctnna2,Plppr4,Pacsin1,App,Cntnap1,Ankrd27,Rock1,Taok2,Slitrk4,Ctnnd2,Sgk1,Dip2a,Cdk5,Map6,Flrt3,Nckap1,Apbb1,Taok3,Als2,Cttn,Srgap3,Iqgap1,Dtnbp1,Flrt1	Ephb1,Ephb2,Epha4	3	L4.5.IT
Regulation Of Cation Channel Activity (GO:2001257)	5.98e-06	0.000424139	0.610527	0.70846	1.69182	44	Fgf12,Dlg1,Cacnb4,Cacna1a,Kcnab1,Calm1,Homer1,Dmd,Cacnb2,Neto1,Jph1,Hcn1,Calm2,Camk2d	Fgf12,Dlg1,Cacnb4,Cacna1a,Kcnab1	5	L4.5.IT
Mitochondrial ATP Synthesis Coupled Electron Transport (GO:0042775)	6.33e-06	0.000433471	0.610527	0.660781	1.60988	64	Cox6c,Uqcrb,Cox5a,Ndufa1,Cox7a2,Ndufs4,Ndufb3,Uqcrq,Ndufc1,Ndufs8,Cox7b,Ndufb8,Ndufb2,Ndufa4,Ndufs2,Uqcr11,Ndufs5,Ndufb6,Ndufb9,Ndufb10,Cox4i1,Ndufab1,Coa6,Uqcrh,Ndufs6,Ndufa2,Ndufv2,Cox7c,Ndufa5,Ndufb5,Cox5b,Sdhd,Ndufc2,Cycs,Ndufb7,Uqcrfs1,Ndufa12,Ndufs3,Ndufa3,Ndufa9,Uqcr10,Ndufa8,Ndufa7,Sdha,Ndufb4,Sdhb,Cox6b1,Cox8a		0	L4.5.IT
Regulation Of Cell Migration (GO:0030334)	6.53e-06	0.000433471	0.610527	0.511655	1.32544	314	Zmynd8,Ppp3ca,Ephb2,Plxna2,Adarb1,Fgf1,Epha4,Tet1,Tmeff2,Camk2b,Plxna4,Tnr,Mctp1,Tmsb10,Hace1,Cdh13,Cdh11,Phactr1,Fer,Ptk2,Acvrl1,Ptprt,Fgf5,Plxnc1,Dpysl3,Dach1,Serpine2,Cntn1,Slit2,Actg1,Rock2,Carmil1,Nav3,Fyn,Arid4a,Frmd5,Sema5b,Cln3,Cdc42,Acvr1,Sema4a,Mgat5,Ntrk3,Sema6d,Sulf1,Nf1,Sdcbp,Sgk3,Trim32,Rcc2,Scai,Myoc,Plau,Shh,Gper1,Bmp2,Ptk2b,Sod2,Enpp2,Sema7a,Ctnna2,Hgf,Prkca,Lamb1,Mitf,Limch1,Rap…	Zmynd8,Ppp3ca,Ephb2,Plxna2,Adarb1,Epha4	6	L4.5.IT
Generation Of Neurons (GO:0048699)	7.16e-06	0.000459961	0.610527	0.589659	1.48396	116	Myt1l,Atp2b2,Rnf112,Astn2,Il1rapl1,Adgrl3,Nell1,Pou3f2,Sh3rf1,Mapt,Cdk5r1,Tafa1,Mef2c,Brsk2,Runx2,Sema3a,Neo1,Cck,Astn1,Cep85l,Lrp4,Smarca1,Dcc,Pafah1b1,Auts2,Ptprd,Nrcam,Dcx,Shh,Rtn4,Nav1,Acsl4,Casp3,Fzd3,Rapgef2,Fgf13,Wnt9a	Myt1l,Rnf112,Adgrl3,Nell1	4	L4.5.IT
Calcium Ion Transport (GO:0006816)	9.38e-06	0.00058459	0.593325	0.616464	1.5273	86	Atp2b2,Cacna2d1,Cacna1d,Cacna1c,Cacna1a,Ramp1,Cacnb2,Slc8a2,Trpm3,Atp2a2,Grin3a,Orai2,Tpt1,Atp2c1,Trpc4,Ryr2,Slc8a3,Trpm7,Slc8a1,Gas6,Itgav,Cacng3,Fyn,Nalcn,Slc24a5,Slc24a3,Ramp3,Camk2a,Trpc5,Selenok,Cacna1h,P2rx4,Clu,Chrna7,Micu1	Cacna2d1,Cacna1d,Cacna1c,Cacna1a	4	L4.5.IT
Aerobic Electron Transport Chain (GO:0019646)	9.8e-06	0.000592012	0.593325	0.649007	1.58	63	Cox6c,Uqcrb,Cox5a,Ndufa1,Cox7a2,Ndufs4,Ndufb3,Uqcrq,Ndufc1,Ndufs8,Cox7b,Ndufb8,Ndufb2,Ndufa4,Ndufs2,Uqcr11,Ndufs5,Ndufb6,Ndufb9,Ndufb10,Cox4i1,Ndufab1,Uqcrh,Ndufs6,Ndufa2,Ndufv2,Cox7c,Ndufa5,Ndufb5,Cox5b,Sdhd,Ndufc2,Cycs,Ndufb7,Uqcrfs1,Ndufs3,Ndufa3,Ndufa9,Uqcr10,Ndufa8,Ndufa7,Sdha,Ndufb4,Sdhb,Cox6b1,Cox8a		0	L4.5.IT
Sodium Ion Transport (GO:0006814)	1.01e-05	0.000592012	0.593325	0.664066	1.6073	55	Scn1a,Kcnk1,Slc23a2,Asic2,Scn2a,Slc8a2,Slc8a3,Hcn1,Slc8a1,Slc6a17,Nalcn,Slc24a3,Scn2b,Scn7a,Atp1b3,Slc4a4,Scn3b,Atp1b1,Slc6a15,Fgf13,Slc4a8,Slc6a6,Asic1,Sgk1,Ndufa9	Scn1a,Kcnk1	2	L4.5.IT
Positive Regulation Of Synaptic Transmission (GO:0050806)	1.08e-05	0.000615261	0.593325	0.655105	1.58921	60	Clstn2,Ephb2,Cacng2,Nlgn1,Grik2,Syt1,Nrxn1,Adcy8,Slc8a2,Grin2a,Akap5,Slc8a3,Cacng4,Cacng3,Zdhhc2,Grin1,Nalcn,Plk2,Dlg4,Gper1,Ptk2b,Clstn3,App,Lgi1	Clstn2,Ephb2,Cacng2	3	L4.5.IT
Oxidative Phosphorylation (GO:0006119)	1.19e-05	0.000660426	0.593325	0.674193	1.62418	49	Uqcrb,Ndufa1,Ndufs4,Chchd10,Ndufb3,Ndufc1,Ndufs8,Atp5pb,Ndufb8,Ndufb2,Ndufs2,Ndufs5,Ndufb6,Ndufb9,Ndufb10,Ndufa13,Ndufa11,Ndufab1,Uqcrh,Ndufs6,Ndufa2,Ndufv2,Ndufa5,Ndufb5,Sdhd,Ndufc2,Ndufb7,Ndufa12,Ndufs3,Ndufa3,Ndufa9,Ndufa8,Ndufa7,Sdha,Ndufb4,Sdhb,Ndufb11		0	L4.5.IT
Cardiac Muscle Cell Action Potential (GO:0086001)	1.33e-05	0.000714495	0.593325	0.762537	1.77117	26	Scn1a,Cacna2d1,Cacna1d,Fgf12,Cacna1c,Dmd,Slc8a1,Atp1a1,Scn2b,Ywhae,Kcnq1,Scn3b,Atp1b1	Scn1a,Cacna2d1,Cacna1d,Fgf12,Cacna1c	5	L4.5.IT
Regulation Of Neurotransmitter Receptor Activity (GO:0099601)	1.35e-05	0.000714495	0.593325	0.718777	1.70217	36	Cacng2,Cnih3,Nlgn1,Oprm1,Dlgap2,Gsg1l,Dlgap3,Neto1,Mef2c,Cacng4,Cacng3,Dlgap1,Nptx1,Prrt1,Dlg4,Ptk2b,Nptxr,App	Cacng2,Cnih3,Oprm1	3	L4.5.IT
Regulation Of Cell Adhesion (GO:0030155)	2.16e-05	0.00111294	0.57561	0.586653	1.47038	106	Ppp3ca,Ephb2,Plxna2,Nrg1,Epha4,Plxna4,Dscam,Tnr,Cdh13,Ptk2,Ppp1r12a,Acvrl1,Ripor2,Plxnc1,Fbln1,Epha7,Rock2,Itgav,Zdhhc2,Lamc1,Frmd5,Rsu1,Arhgdig,Efna5,Ppp2ca,Plau,Ptk2b,Pkp4,Rnd1,Prkca,Rasa1,Lamb1,Adam10,Atm,Tnc,Rock1,Ppp1cb,Stx3,Tnpo1,Epha8,C2cd4b,C1qbp,Sema5a,Adam22	Ppp3ca,Ephb2,Plxna2,Nrg1,Epha4	5	L4.5.IT
Cellular Response To Calcium Ion (GO:0071277)	2.33e-05	0.00115568	0.57561	0.657765	1.59313	57	Kcnh1,Syt17,Nlgn1,Cacna1a,Syt1,Adcy8,Dmtn,Cpne9,Syt13,Mef2c,Camk2d,Cpne8,Syt9,Syt7,Syt4,Mef2a,Itpka,Neurod2,Prkaa2,Syt10,Braf,Rasa4	Kcnh1,Syt17,Cacna1a	3	L4.5.IT
Cellular Response To Peptide (GO:1901653)	2.36e-05	0.00115568	0.57561	0.709634	1.68343	37	Cyp11a1,Cacna2d1,Cacna1a,Epha4,Arhgef2,Grm5,Grin2a,Fyn,Grin1,Rpl17,Itga4,Gper1,Lrp1,App,Prnp	Cyp11a1,Cacna2d1,Cacna1a,Epha4	4	L4.5.IT
Aerobic Respiration (GO:0009060)	2.89e-05	0.00134694	0.57561	0.65472	1.58488	56	Me3,Uqcrb,Ndufa1,Ndufs4,Chchd10,Ndufb3,Mdh2,Ndufc1,Ndufs8,Ndufb8,Ndufb2,Ndufs2,Ndufs5,Surf1,Ndufb6,Ndufb9,Ndufb10,Ndufa13,Ndufa11,Ndufab1,Uqcrh,Ndufs6,Ndufa2,Ndufv2,Ndufa5,Ndufb5,Ndufc2,Ndufb7,Ndufa12,Ndufs3,Ndufa3,Ndufa9,Ndufa8,Ndufa7,Ndufb4,Oxa1l,Sdhb,Ndufb11		0	L4.5.IT
Cardiac Conduction (GO:0061337)	2.95e-05	0.00134694	0.57561	0.708825	1.6786	36	Cacna2d1,Cacna1d,Cacna1c,Cacnb2,Ctnna3,Kcnj3,Hcn1,Bin1,Camk2d,Mef2a,Scn2b,Ywhae,Sptbn4,Kcnq1,Scn3b	Cacna2d1,Cacna1d,Cacna1c	3	L4.5.IT
Gene Expression (GO:0010467)	2.95e-05	0.00134694	0.57561	0.507914	1.31239	263	Celf2,Adarb1,Rbm5,Rps14,Hnrnpl,Rpl12,Nova1,Rbms1,Rpl23a,Rpl13,Rps4x,Rps3,Rpl24,Rpl5,Rplp1,Rpl3,Rps11,Rpl37a,Rpl28,Hnrnph1,Rpl19,Rpl26,Rpl22,Rplp2,Rps29,Rps13,Rps5,Eef1a1,Rpl8,Rpl14,Rpsa,Rps23,Rpl17,Rpl15,Rbm3,Rps2,Rpl38,Rae1,Hnrnpd,Elavl4,Rpl30,Hnrnpk,Rbm39,Rpl6,Srsf3,Rps7,Rps6,Rpl9,Rpl11,Pabpc4,Snrnp40,Abcf1,Rps28,Rps25,Rpl7a,Rpl39,Igf2bp3,Atxn1,Rpl21,Magoh,Rpl37,Rps17,Rps20,Rpl18a,Casp3,Rps27a,…	Celf2,Adarb1,Rbm5	3	L4.5.IT
Homophilic Cell Adhesion Via Plasma Membrane Adhesion Molecules (GO:0007156)	3.68e-05	0.00164393	0.557332	0.671581	1.61368	47	Cadm2,Robo3,Nectin1,Cadm1,Dscam,Cdh2,Cdh13,Kirrel3,Sdk1,Tenm3,Ptprt,Igsf9,Cadm4,L1cam,Cntn6,Igsf21,Emb	Cadm2,Robo3,Nectin1,Cadm1	4	L4.5.IT
Proton Motive Force-Driven ATP Synthesis (GO:0015986)	4.35e-05	0.00188811	0.557332	0.695321	1.65381	42	Ndufa1,Ndufs4,Ndufb3,Ndufc1,Ndufs8,Atp5pb,Ndufb8,Ndufb2,Ndufs2,Ndufs5,Ndufb6,Ndufb9,Ndufb10,Ndufa13,Ndufa11,Ndufab1,Ndufs6,Ndufa2,Ndufv2,Ndufa5,Ndufb5,Sdhd,Ndufc2,Ndufb7,Ndufa12,Ndufs3,Ndufa3,Ndufa9,Ndufa8,Ndufa7,Sdha,Ndufb4,Sdhb,Ndufb11,Ndufs7,Vps9d1,Ndufa10,Ndufa6		0	L4.5.IT
Cell Junction Assembly (GO:0034329)	4.41e-05	0.00188811	0.557332	0.618062	1.52146	74	Vmp1,Cdh10,Adgrl3,Nlgn1,Cdh22,Cdh12,Nrxn1,Dscam,Cdh2,Farp1,Cdh13,Cdh8,Cdh11,Kirrel3,Sdk1,Zdhhc2,Cdc42,Myo9a,Nrcam,Pkp4,Itga6,Cdh6,Ctnnd2,Tjp1,Spock2,Cdh7,Tln2,Cdk5,Dchs1,Flrt3,Nrxn2,Nlgn2	Vmp1,Cdh10,Adgrl3	3	L4.5.IT
Regulation Of Calcium Ion Transmembrane Transporter Activity (GO:1901019)	4.74e-05	0.00199094	0.557332	0.756215	1.74563	23	Cacnb4,Cacna1a,Calm1,Dmd,Cacnb2,Jph1,Calm2,Camk2d,Ywhae,Jsrp1	Cacnb4,Cacna1a	2	L4.5.IT
Sodium Ion Transmembrane Transport (GO:0035725)	5.19e-05	0.00213584	0.557332	0.659993	1.59247	52	Slc9a9,Kcnk1,Asic2,Scn2a,Slc8a2,Slc8a3,Hcn1,Slc8a1,Slc6a17,Atp1a1,Nalcn,Slc24a3,Scn2b,Atp1b3,Slc4a4,Scn3b,Atp1b1,Slc6a15,Slc4a8,Slc6a6,Asic1	Slc9a9,Kcnk1	2	L4.5.IT
Potassium Ion Transport (GO:0006813)	5.3e-05	0.00213924	0.557332	0.587434	1.462	92	Kcnma1,Slc9a9,Kcnb2,Kcnh1,Kcnk1,Kcnab1,Kcnc2,Kcnh5,Kcnj6,Kcnk2,Kcnj3,Hcn1,Slc17a7,Nalcn,Kcnj10,Kcna6,Kcnh7,Kcnf1,Slc24a3,Kcnh3,Kcnk10,Kcnk9,Kcna1,Kcnmb4,Atp1b3,Kcnq1,Kcnq5,Kcnd2,Slc12a6	Kcnma1,Slc9a9,Kcnb2,Kcnh1,Kcnk1,Kcnab1	6	L4.5.IT
Cellular Response To Amyloid-Beta (GO:1904646)	5.81e-05	0.00229814	0.557332	0.760956	1.75509	22	Cacna2d1,Cacna1a,Epha4,Grm5,Grin2a,Fyn,Grin1,Itga4,Lrp1,App,Prnp	Cacna2d1,Cacna1a,Epha4	3	L4.5.IT
Cardiac Muscle Cell Action Potential Involved In Contraction (GO:0086002)	6.82e-05	0.0026488	0.538434	0.768108	1.76762	21	Scn1a,Cacna2d1,Cacna1d,Fgf12,Cacna1c,Nedd4l,Ryr2,Atp1a1,Scn2b,Kcnq1,Scn3b	Scn1a,Cacna2d1,Cacna1d,Fgf12,Cacna1c,Nedd4l	6	L4.5.IT
Cellular Response To Oxygen-Containing Compound (GO:1901701)	7.05e-05	0.00268569	0.538434	0.501614	1.29659	273	Kcnh1,Syt17,Nlgn1,Cacna1a,Rapgef1,Kcnc2,Syt1,Akap6,Fos,Adcy8,Mapt,Dmtn,Ahr,Cpne9,Dab2ip,Camkk2,Fer,Syt13,Mef2c,Sstr1,Rps3,Hcn1,Slit2,Creb1,Lamtor1,Rock2,Ppm1e,Epha3,Camk2d,Cpne8,Syt9,Jun,Cpeb1,Syt7,Brinp3,Syt4,Mef2a,H2az1,Dhx36,Rraga,Hmgb1,Pde4b,Prdx5,Rara,Sirpa,Ndufa13,Dlg4,Gper1,Itpka,Ptk2b,Neurod2,Actb,Gng2,Mapk1,Kcnq1,Chuk,Prkaa2,Lamtor4,Ramp3,Prkd1,Syt10,Atm,Rapgef2,Wnt9a,Braf,Rasa4,Esr1,Cac…	Kcnh1,Syt17,Cacna1a,Rapgef1	4	L4.5.IT
Positive Regulation Of Filopodium Assembly (GO:0051491)	7.39e-05	0.00276343	0.538434	0.747467	1.72543	23	Tenm2,Nlgn1,Nell1,Tenm1,Ripor2,Dpysl3,Fnbp1l,Plppr5,Cdc42	Tenm2,Nell1	2	L4.5.IT
Calcium Ion Import Across Plasma Membrane (GO:0098703)	8.29e-05	0.00304557	0.538434	0.731858	1.69992	26	Scn1a,Cacna2d1,Cacna1d,Cacna1c,Cacna1a,Cacna1e,Scn2a,Slc8a2,Slc8a3,Slc8a1,Scn7a,Cacna1h,Cacna1b,Clu	Scn1a,Cacna2d1,Cacna1d,Cacna1c,Cacna1a	5	L4.5.IT
Inorganic Cation Import Across Plasma Membrane (GO:0098659)	0.000106602	0.00384702	0.538434	0.626518	1.53055	67	Slc9a9,Scn1a,Cacna2d1,Cacna1d,Cacna1c,Cacna1a,Cacna1e,Scn2a,Slc8a2,Kcnj6,Kcnj3,Slc8a3,Slc8a1,Atp1a1,Kcnj10,Kcnk9,Scn7a,Atp1b3,Atp1b1,Slc12a6,Slc12a5,Kcnj9,Cacna1h,Cacna1b	Slc9a9,Scn1a,Cacna2d1,Cacna1d,Cacna1c,Cacna1a	6	L4.5.IT
Response To Amyloid-Beta (GO:1904645)	0.000109986	0.00390071	0.538434	0.732854	1.69856	25	Cacna2d1,Cacna1a,Epha4,Grm5,Grin2a,Fyn,Grin1,Itga4,Lrp1,App,Ramp3,Prnp,Cacna1b,Chrna7,Cdk5	Cacna2d1,Cacna1a,Epha4	3	L4.5.IT
Heterophilic Cell-Cell Adhesion Via Plasma Membrane Cell Adhesion Molecules (GO:0007157)	0.000114498	0.00399191	0.538434	0.71861	1.68294	29	Tenm2,Il1rapl1,Nlgn1,Nectin1,Cadm1,Tenm1,Tenm3,Cxadr,Alcam,Ptprd,Igsf21	Tenm2,Nectin1,Cadm1	3	L4.5.IT
Positive Regulation Of Neuron Projection Development (GO:0010976)	0.000125834	0.00431402	0.518848	0.599475	1.47748	75	Nlgn1,Rapgef1,Tox,Stmn2,Camk2b,Rit2,Plk5,Apoe,Dab2ip,Cobl,Tenm3,Ror1,Dpysl3,Epha3,Serpini1,Ptn,Plppr5,Dhx36,Ntrk3,Ndrg4,Ptk2b,Camk1d,Pacsin1,Prkd1,Itga6,Vldlr,Lrrc7,Rapgef2	Rapgef1	1	L4.5.IT
Positive Regulation Of Cell Differentiation (GO:0045597)	0.000132636	0.00447266	0.518848	0.521639	1.33619	190	Ppp3ca,Rgcc,Gdpd5,Nell1,Arhgef2,Pparg,Rps6ka3,Sox5,Npnt,Medag,Bmpr1b,Axin2,Ptk2,Akirin1,Mef2c,Acvrl1,Pcp4,Id2,Ripor2,Smad2,Runx2,Dpf1,Boc,Creb1,Cds1,Lmo3,Ptn,Lamc1,Brinp3,Hsp90ab1,Wdfy2,Acvr1,Dhx36,Ccn4,Sdcbp,Trim32,Nrcam,Bmp2,Neurod2,Actb,Hgf,Lamb1,Prkd1,Tcf3,Arid1a,Pa2g4,Rapgef2,Gpc1,Slc6a6,Tmem64,Mmd2,Lrp3,Sfrp1,Nudt21,Arid1b,Sox4,Olfm1,Fbn2,Bmp6,Camk1,Yap1,Tiam1,Wwtr1,Smarca2,Wnt7b,Neurod1,Fe…	Ppp3ca,Rgcc,Gdpd5,Nell1	4	L4.5.IT
Protein Phosphorylation (GO:0006468)	0.00013717	0.00455096	0.518848	0.473525	1.23365	406	Ephb1,Dapk2,Ephb2,Dclk3,Grk5,Cdk17,Mast2,Epha4,Mapk6,Mast3,Camk2b,Lrrk2,Efemp1,Camk4,Rps6ka3,Mast4,Mknk1,Bmpr1b,Prkar1b,Fam20a,Mapk10,Dab2ip,Hipk4,Camkk2,Cdk5r1,Fer,Ptk2,Prag1,Map4k3,Sik2,Srpk1,Acvrl1,Brsk2,Smad2,Camk1g,Map3k10,Epha5,Epha7,Creb1,Pak3,Tnik,Prkg1,Rock2,Gas6,Epha3,Camk2d,Acvr1c,Fyn,Clk3,Stk10,Pdk1,Erc1,Acvr1,Tlk1,Wnk2,Sgk3,Rps6ka5,Csnk1e,Plk2,Jak2,Csf2ra,Csnk2b,Rara,Prrt1,Cdk14,Bmp2…	Ephb1,Dapk2,Ephb2,Dclk3,Grk5,Cdk17,Mast2,Epha4,Mapk6	9	L4.5.IT
Glutamate Receptor Signaling Pathway (GO:0007215)	0.000150774	0.00491884	0.518848	0.712301	1.67154	31	Gria4,Grm8,Grik2,Homer1,Grm5,Gria2,Cdk5r1,Grin2a,Grin3a,Grm3,Grin1,Cln3,Ptk2b,Grik3	Grm8	1	L4.5.IT
Regulation Of Voltage-Gated Calcium Channel Activity (GO:1901385)	0.000153041	0.00491884	0.518848	0.745013	1.72387	24	Ppp3ca,Cacnb4,Cacna1a,Dmd,Cacnb2,Nos1ap,Akap5,Stac2,Pde4b	Ppp3ca,Cacnb4,Cacna1a	3	L4.5.IT
Calcium Ion Transmembrane Transport (GO:0070588)	0.00016211	0.00513016	0.518848	0.612466	1.49499	66	Cacna2d1,Cacna1d,Cacna1c,Cacna1a,Slc8a2,Trpm3,Atp2a2,Grin2a,Slc35g1,Atp2c1,Trpc4,Slc8a3,Trpm7,Slc8a1,Gas6,Itgav,Grin1,Nalcn,Slc24a5,Slc24a3	Cacna2d1,Cacna1d,Cacna1c,Cacna1a	4	L4.5.IT
Positive Regulation Of Signal Transduction By P53 Class Mediator (GO:1901798)	0.000173446	0.00532506	0.518848	0.779159	1.75057	17	Spred1,Ddx5,Spred2,Ubb,Rpl17,Rps7,Eif5a,Rpl37,Rps20,Atm		0	L4.5.IT
Regulation Of Cardiac Muscle Cell Action Potential (GO:0098901)	0.000173446	0.00532506	0.518848	0.742057	1.71704	24	Cacna1c,Dlg1,Calm1,Atp2a2,Ctnna3,Nos1ap,Ryr2,Hcn1,Camk2d,Cxadr	Cacna1c,Dlg1	2	L4.5.IT
Mitochondrial Electron Transport, NADH To Ubiquinone (GO:0006120)	0.000184782	0.00557625	0.518848	0.699462	1.64402	33	Ndufs4,Ndufb3,Ndufc1,Ndufs8,Ndufb8,Ndufb2,Ndufa4,Ndufs2,Ndufs5,Ndufb6,Ndufb9,Ndufb10,Ndufab1,Ndufs6,Ndufa2,Ndufv2,Ndufa5,Ndufb5,Ndufc2,Ndufb7,Ndufs3,Ndufa3,Ndufa9,Ndufa8,Ndufa7,Ndufb4		0	L4.5.IT
Regulation Of Synapse Assembly (GO:0051963)	0.00018705	0.00557625	0.518848	0.658392	1.56731	43	Ephb1,Clstn2,Ephb2,Il1rapl1,Nlgn1,Nrxn1,Snca,Lrfn5,Il1rapl2,Il1rap,Mef2c,Lrrtm3,Ptprd	Ephb1,Clstn2,Ephb2	3	L4.5.IT
Neuron Migration (GO:0001764)	0.000196119	0.00576309	0.518848	0.645806	1.55175	47	Astn2,Nell1,Sh3rf1,Cdk5r1,Mef2c,Sema3a,Neo1,Cck,Astn1,Cep85l,Dcc,Pafah1b1,Auts2,Nrcam,Dcx,Nav1,Rapgef2,Fgf13	Nell1	1	L4.5.IT
Dendrite Morphogenesis (GO:0048813)	0.000200653	0.00581329	0.518848	0.679899	1.59904	32	Ephb1,Ephb2,Farp1,Phactr1,Map2,Klf7,Pak3,Lrp4,Ptn,Cdc42,Mef2a,Btbd3,Dlg4,Ctnna2,Taok2,Ctnnd2,Dip2a,Chrna7,Map6	Ephb1,Ephb2	2	L4.5.IT
Regulation Of Heart Rate By Cardiac Conduction (GO:0086091)	0.000205188	0.0058621	0.518848	0.706812	1.65866	31	Cacna2d1,Cacna1d,Cacna1c,Cacnb2,Ctnna3,Kcnj3,Hcn1,Bin1,Camk2d,Scn2b,Ywhae,Kcnq1,Scn3b	Cacna2d1,Cacna1d,Cacna1c	3	L4.5.IT
Regulation Of Trans-Synaptic Signaling (GO:0099177)	0.000234684	0.00661295	0.518848	0.695988	1.63585	33	Gria4,Ppp3ca,Lrrc4c,Nrg3,Nlgn1,Cacna1a,Grik2,Gria2,Grid1,Grik5,Grin3a,Grik3,Lrrc4,Slc4a8,Fabp5,Cacna1b,Btbd9	Ppp3ca,Lrrc4c,Cacna1a	3	L4.5.IT
Regulation Of Monoatomic Cation Transmembrane Transport (GO:1904062)	0.000262025	0.00728359	0.498493	0.693563	1.63015	33	Cacna1d,Fgf12,Dlg1,Nedd4l,Kcnab1,Homer1,Kcnip3,Grin2a,Hcn1,Grin1,Gnb2,Wnk1	Cacna1d,Fgf12,Dlg1,Nedd4l,Kcnab1	5	L4.5.IT
Regulation Of Cardiac Muscle Contraction By Calcium Ion Signaling (GO:0010882)	0.000293923	0.00795526	0.498493	0.809347	1.79081	15	Cacna1c,Calm1,Dmd,Atp2a2,Ryr2,Calm2,Slc8a1,Camk2d,Atp1b1	Cacna1c	1	L4.5.IT
Regulation Of GTPase Activity (GO:0043087)	0.000293923	0.00795526	0.498493	0.522462	1.33109	166	Plxna2,Rapgef1,Epha4,Plxna4,Lrrk2,Dock9,Lims1,Rapgef5,Fgd3,Dab2ip,Ptk2,Arhgap44,Bcar3,Tbc1d30,Epha5,Rasgef1b,Plxnc1,Rasgrf1,Rgs7,Prkg1,Rasgrp1,Epha3,Rasgef1c,Cpeb2,Arhgap12,Dock7,Rapgef4,Arhgef7,Rsu1,Nf1,Mapre2,Efna5,Rcc2,Rapgefl1,Pkp4,Wnk1,Snx18,Itga6,Hras,Rgs6,Rapgef2,Rack1,Rasa4,Arhgap27,Rab3gap2,Rab11fip2,Vav2,Rgs11,Sfrp1,Rasgef1a,Chn2,Ngef,Tmed2,Rgs10,Rap1gds1,Als2,Sod1,Plxna1,Srgap3,Arhgap1…	Plxna2,Rapgef1,Epha4	3	L4.5.IT
Regulation Of Filopodium Assembly (GO:0051489)	0.000307594	0.00821715	0.498493	0.66967	1.58587	36	Tenm2,Nlgn1,Nell1,Gap43,Tenm1,Dmtn,Arhgap44,Ripor2,Dpysl3,Fnbp1l,Plppr5,Cdc42	Tenm2,Nell1	2	L4.5.IT
Cardiac Muscle Cell Contraction (GO:0086003)	0.000321264	0.00847231	0.498493	0.785765	1.74921	16	Scn1a,Cacna2d1,Cacna1d,Fgf12,Cacna1c,Camk2d,Scn2b,Scn3b	Scn1a,Cacna2d1,Cacna1d,Fgf12,Cacna1c	5	L4.5.IT
Regulation Of Intracellular Signal Transduction (GO:1902531)	0.000362276	0.00931645	0.498493	0.499354	1.28429	230	Dapk2,Arhgap22,Tiam2,Fgf1,Dlg1,Nlgn1,Arhgef2,Arhgap26,Dock3,Akap6,Lrrk2,Mapt,Arhgap20,Sez6l,Arhgef25,Spred1,Fgd3,Rit2,Zfand6,Dab2ip,Arhgap44,Akap5,Mcf2l,Arhgef9,Rpl5,Calm2,Wwc1,Fbxo9,Pak3,Arhgap31,Pip5k1c,Tnik,Itgav,Arhgef11,Ovol2,Sez6l2,Ntrk3,Myo9a,Arhgef12,Traf3,Myoc,Rpl11,Mcf2,Fam13b,Atm,Sgms1,Arhgap39,Rasd2,Arhgap27,Rhou,Sgk1,Vav2,Arhgef3,Lbh,Pak6,Pip5k1a,Phlpp1,Chn2,Ngef,Myo9b,Plekhg1,Map2k6…	Dapk2,Arhgap22,Tiam2,Dlg1	4	L4.5.IT
Calcium Ion Transmembrane Import Into Cytosol (GO:0097553)	0.000366833	0.00931645	0.498493	0.620844	1.50511	58	Scn1a,Cacna2d1,Cacna1d,Cacna1c,Cacna1a,Cacna1e,Scn2a,Slc8a2,Grin2a,Jph1,Htr2c,Ryr2,Slc8a3,Slc8a1,Grin1,Scn7a,Plch1	Scn1a,Cacna2d1,Cacna1d,Cacna1c,Cacna1a	5	L4.5.IT
Positive Regulation Of Dendrite Extension (GO:1903861)	0.00037139	0.00931645	0.498493	0.780874	1.73832	16	Syt17,Nedd4l,Syt1,Cpne9,Syt4	Syt17,Nedd4l	2	L4.5.IT
Regulation Of Dendrite Extension (GO:1903859)	0.00037139	0.00931645	0.498493	0.780874	1.73832	16	Syt17,Nedd4l,Syt1,Cpne9,Syt4	Syt17,Nedd4l	2	L4.5.IT
Regulation Of ERK1 And ERK2 Cascade (GO:0070372)	0.00038506	0.00953709	0.498493	0.52861	1.34463	153	Ephb1,Ephb2,Fgf1,Dlg1,Oprm1,Nrg1,Epha4,Nell1,Npnt,Spred1,Apoe,Dab2ip,Garem1,Spred2,Htr2c,Ror1,Fbln1,Epha7,Rasgrp1,Gas6,Lmo3,Ntrk3,Ndrg4,Wnk2,Hmgb1,Sirpa,Ranbp9,Gper1,Bmp2,Ptk2b,Sema7a,Arrb1,Prkca,App,Ramp3,Syk,Fbxw7,Hras,Rapgef2,Dusp3,Braf,Ddt,Mt3,Nek10,Dusp6,Dusp4,Spry1,Alkal2,Fgf10	Ephb1,Ephb2,Dlg1,Oprm1,Nrg1,Epha4,Nell1	7	L4.5.IT
Central Nervous System Development (GO:0007417)	0.000389617	0.00953709	0.498493	0.502482	1.29177	212	Cadm2,Adgrl3,Sntg2,Cntn5,Slc23a2,Asic2,Rps6ka3,Cdh2,Adam23,Cdk5r2,Il1rapl2,Cntnap2,Shc3,Cdk5r1,Grin2a,Arnt2,Slc8a3,Pbx1,Epha7,Slc6a17,Cntn1,Ndufs4,Smarca1,Meis2,Serpini1,Grin1,Brinp3,Pts,Cox7b,Pou6f2,Apod,Shroom2,Ndrg4,Ufc1,Ier3ip1,Nptx1,Nf1,Aff2,Nrcam,Prkn,Rogdi,Dcx,Adgrl2,Shh,Chd7,Jarid2,Cntn6,Rtn4,Atxn1,App	Cadm2,Adgrl3,Sntg2	3	L4.5.IT
Cell-Cell Adhesion Mediated By Cadherin (GO:0044331)	0.000398731	0.00953709	0.498493	0.763238	1.74064	19	Cdh10,Cdh22,Cdh12,Cdh2,Cdh13,Cdh8,Cdh11,Fer	Cdh10	1	L4.5.IT
Positive Regulation Of Calcium Ion Transmembrane Transporter Activity (GO:1901021)	0.000398731	0.00953709	0.498493	0.713536	1.64711	23	Vmp1,Ppp3ca,Calm1,Akap6,Ryr2,Calm2,Stac2	Vmp1,Ppp3ca	2	L4.5.IT
Phosphorylation (GO:0016310)	0.000412402	0.00975069	0.498493	0.469916	1.21975	366	Ephb1,Dapk2,Ephb2,Grk5,Cdk17,Mast2,Epha4,Mapk6,Camk2b,Lrrk2,Camk4,Mknk1,Bmpr1b,Prkar1b,Fam20a,Mapk10,Dgkh,Camkk2,Fer,Ptk2,Tollip,Prag1,Map4k3,Dgkg,Sik2,Fggy,Srpk1,Acvrl1,Brsk2,Dgkb,Epha5,Epha7,Creb1,Pak3,Tnik,Prkg1,Rock2,Gas6,Epha3,Camk2d,Acvr1c,Fyn,Clk3,Stk10,Pdk1,Acvr1,Tlk1,Wnk2,Sgk3,Rps6ka5,Csnk1e,Plk2,Jak2,Csf2ra,Csnk2b,Rara,Prrt1,Cdk14,Bmp2,Ptk2b,Sik3,Mapk1,Pik3cb,Prkca,Stk25,Wnk1,Chuk,Prkaa…	Ephb1,Dapk2,Ephb2,Grk5,Cdk17,Mast2,Epha4,Mapk6	8	L4.5.IT
Regulation Of Postsynapse Organization (GO:0099175)	0.000421515	0.00985292	0.498493	0.711662	1.64278	23	Arhgap22,Il1rapl1,Epha4,Homer1,Lrrk2,Cdk5r1,Arhgap44,Ppfia2,Tanc2	Arhgap22,Epha4	2	L4.5.IT
Cytoskeleton Organization (GO:0007010)	0.000435186	0.0100582	0.498493	0.564874	1.40585	92	Mast2,Mast3,Mast4,Dst,Fmnl2,Strip2,Dmtn,Fgd3,Mical3,Pclo,Apoe,Sh3bgrl3,Bin1,Tnik,Mical2,Sh3kbp1,Cspg5,Sh3d19,Pacsin3,Diaph1,Ank1,Ranbp9,Epb41l3,Obsl1,Fmnl3,Capzb,Pacsin1,Cntnap1,Rhou,Wdpcp,Pak6,Nedd9,Brwd1,Larp4,Lrch3,Zranb1,Rac3,Fgd1,Tnfaip3,Cfl1,Ppp2r3c,Strip1,Fgd5,Nectin2,Arhgap21,Sipa1l3,Zmym6,Brwd3	Mast2	1	L4.5.IT
Regulation Of Neuronal Synaptic Plasticity (GO:0048168)	0.000453414	0.010363	0.498493	0.690979	1.6215	31	Ephb2,Grik2,Camk2b,Mctp1,Slc8a2,Apoe,Grin2a,Neto1,Zdhhc2,Grin1,Cln3,Rab3a,Dlg4,App,Camk2a	Ephb2	1	L4.5.IT
Cellular Response To Salt (GO:1902075)	0.000471686	0.0106622	0.498493	0.567283	1.40367	83	Kcnh1,Syt17,Nlgn1,Cacna1a,Syt1,Adcy8,Dmtn,Cpne9,Syt13,Mef2c,Rock2,Camk2d,Cpne8,Syt9,Fyn,Syt7,Syt4,Mef2a,Dlg4,Itpka,Neurod2,Prkaa2,Syt10,Braf,Rasa4,Cacna1h,P2rx4,Clu,Alox5ap,Slc12a2	Kcnh1,Syt17,Cacna1a	3	L4.5.IT
Axon Development (GO:0061564)	0.000563273	0.012594	0.477271	0.57425	1.41829	80	Gpm6b,Ephb2,Neurod6,Gap43,Mapt,Klf7,Cdk5r1,Brsk2,Pak3,Cck,Baiap2,Dcc,Dock7,Nmnat2,Rab3a,Nrcam,Sptbn4,L1cam,Neurod2,Ctnna2,Plppr4,Rtn4,App,Mapk8ip3,Rtn4rl2,Taok2,Slitrk4,Rtn4rl1,Camsap2,Sema5a,Svbp,Cdk5,Apbb1,Grm7,Neurod1	Gpm6b,Ephb2	2	L4.5.IT
Membrane Depolarization During Cardiac Muscle Cell Action Potential (GO:0086012)	0.000572432	0.0126612	0.477271	0.795797	1.76083	15	Cacna2d1,Cacna1d,Cacna1c,Cacnb2,Slc8a1,Scn2b,Scn3b	Cacna2d1,Cacna1d,Cacna1c	3	L4.5.IT
Mitochondrial Respiratory Chain Complex I Assembly (GO:0032981)	0.000609066	0.0131879	0.477271	0.625968	1.5076	50	Ndufa1,Ndufs4,Ndufb3,Ndufc1,Ndufs8,Ndufb8,Ndufb2,Ndufs2,Ndufs5,Ndufb6,Ndufb9,Ndufb10,Ndufa13,Ndufa11,Ndufab1,Ndufa2,Ndufaf3,Ndufa5,Ndufb5,Ndufc2,Ndufb7,Bcs1l,Ndufs3,Ndufa3,Ndufa9,Ndufa8,Ndufb4,Oxa1l,Ndufb11,Ecsit,Ndufs7,Ndufa10,Ndufa6		0	L4.5.IT
NADH Dehydrogenase Complex Assembly (GO:0010257)	0.000609066	0.0131879	0.477271	0.625968	1.5076	50	Ndufa1,Ndufs4,Ndufb3,Ndufc1,Ndufs8,Ndufb8,Ndufb2,Ndufs2,Ndufs5,Ndufb6,Ndufb9,Ndufb10,Ndufa13,Ndufa11,Ndufab1,Ndufa2,Ndufaf3,Ndufa5,Ndufb5,Ndufc2,Ndufb7,Bcs1l,Ndufs3,Ndufa3,Ndufa9,Ndufa8,Ndufb4,Oxa1l,Ndufb11,Ecsit,Ndufs7,Ndufa10,Ndufa6		0	L4.5.IT
Transmembrane Receptor Protein Tyrosine Kinase Signaling Pathway (GO:0007169)	0.000691495	0.0148167	0.477271	0.501703	1.28982	210	Ephb1,Ephb2,Fgf1,Rapgef1,Nrg1,Epha4,Nell1,Stmn1,Ptprg,Flrt2,Grb14,Shc3,Cdk5r1,Fer,Ptk2,Bcar3,Gfra2,Ptprt,Fgf5,Epha5,Ror1,Rab14,Epha7,Mtss1,Pak3,Baiap2,Irs2,Epha3,Sulf2,Fyn,Ntrk3,Arhgef7,Shc4,Sulf1,Ghr,Efna5,Jak2,Ptk2b,Efna3,Mapk1,Hgf,Pik3cb,Rasa1,Ap3s1,Prkd1,Syk,Akt2,Casp3,Kif16b,Rapgef2,Shoc2,Dok5,Appl1,Sh2b2,Sort1,Vav2,Epha8,Samd12,Grb10,Alkal2,Nedd9,Vegfd,Ngef,Col4a2,Tiam1,Alk,Flrt3,Efnb2,Kalr…	Ephb1,Ephb2,Rapgef1,Nrg1,Epha4,Nell1	6	L4.5.IT
Synaptic Transmission, Glutamatergic (GO:0035249)	0.000709813	0.0150524	0.477271	0.71683	1.65866	24	Gria4,Grik2,Napa,Gria2,Grid1,Grik5,Grin2a,Grin3a,Slc17a7,Grik3		0	L4.5.IT
Potassium Ion Transmembrane Transport (GO:0071805)	0.00072813	0.0152833	0.477271	0.546563	1.36593	100	Slc9a9,Kcnb2,Kcnh1,Kcnk1,Kcnc2,Kcnh5,Kcnj6,Kcnk2,Kcnj3,Hcn1,Atp1a1,Nalcn,Kcnj10,Kcna6,Kcnh7,Kcnf1,Slc24a3,Kcnh3,Kcnk10,Kcnk9,Kcna1,Atp1b3,Kcnq1,Kcnq5,Kcnt2,Kcnd2,Atp1b1,Slc12a6,Slc12a5,Kcnj9	Slc9a9,Kcnb2,Kcnh1,Kcnk1	4	L4.5.IT
Cellular Response To Hormone Stimulus (GO:0032870)	0.000746448	0.0153544	0.477271	0.598259	1.45755	64	Cyp11a1,Klf9,Ramp1,Thrb,Ctsb,Ncoa2,Mef2c,Nr3c1,Slit2,Atp1a1,Ctsl,Gas2l1,Ghr,Rara,Gper1,Ramp3,Hspa8,Esr1,Cacna1h,Ncoa3,Gpr150,Sfrp1,Inpp5k	Cyp11a1,Klf9	2	L4.5.IT
Regulation Of Anatomical Structure Morphogenesis (GO:0022603)	0.000746448	0.0153544	0.477271	0.550724	1.37628	101	Lrrc4c,Nedd4l,Epha4,Hecw1,Inf2,Lrrk2,Cdh2,Mapt,Fmnl2,Hecw2,Adgrb3,Cdk5r1,Arhgap44,Ppfia2,Mef2c,Rnh1,Brsk2,Pak3,Tnik,Lzts1,Sh3d19,Tanc2,Nf1,Efna5,Myo19,Capzb,Kif1a,Srcin1,Sfrp1,Rufy3,Ets1,Cdk5,Larp4,Zranb1,Fermt2,Clasp2,Ephb3,Lzts3,Chrnb2,Tnfaip3,Cfl1,Stat2,Sema4d,Nsmf,Strip1	Lrrc4c,Nedd4l,Epha4	3	L4.5.IT
Positive Regulation Of Cell Junction Assembly (GO:1901890)	0.000810559	0.0165081	0.477271	0.643171	1.54793	48	Ephb1,Clstn2,Ephb2,Il1rapl1,Nlgn1,Nrg1,Nell1,Nrxn1,Lims1,Cntnap2,Il1rap,Ptprd,Myoc,Clstn3,Rock1,Slitrk4,Sfrp1,Clstn1,Nphp4,Cux2,Flot1,Nlgn2,Fermt2,Vegfa	Ephb1,Clstn2,Ephb2,Nrg1,Nell1	5	L4.5.IT
Positive Regulation Of Cell Migration (GO:0030335)	0.000819718	0.016531	0.477271	0.50623	1.29667	189	Ppp3ca,Ephb2,Fgf1,Epha4,Nell1,Arhgef2,Dmtn,Cdh13,Dab2ip,Fer,Ptk2,Sema3a,Cntn1,Rock2,Carmil1,Sema5b,Cdc42,Acvr1,Sema4a,Ccn4,Mgat5,Ntrk3,Arhgef7,Sema6d,Sdcbp,Trim32,Dock1,Smurf2,Myoc,Plau,Gper1,Bmp2,Ptk2b,Sod2,Enpp2,Sema7a,Hgf,Prkca,Rtn4,Lamb1,Adam10,Akt2,Itga6,Hras,Atm,Rapgef2,Rack1,Adra2a,Hbegf,Mien1,Tjp1,Hif1a,Sema3c,Fgf10,Nedd9,Rufy3,Sema6c,C1qbp,Sema5a,Syne2	Ppp3ca,Ephb2,Epha4,Nell1	4	L4.5.IT
Negative Regulation Of Cell Adhesion (GO:0007162)	0.000856353	0.0171021	0.477271	0.606525	1.46821	56	Ephb2,Plxna2,Nrg1,Epha4,Plxna4,Dscam,Dmtn,Cdh13,Ptk2,Acvrl1,Ripor2,Plxnc1,Fbln1,Arhgdig,Rnd1,Rasa1,Adam10,Ptpro	Ephb2,Plxna2,Nrg1,Epha4	4	L4.5.IT
Cell-Cell Junction Assembly (GO:0007043)	0.000911305	0.0178529	0.477271	0.613058	1.48072	53	Cdh10,Cdh22,Cdh12,Cdh2,Cdh13,Cdh8,Cdh11,Cldn12,Actg1,Pip5k1c,Epb41l3,Pkp4,Prkca,Cntnap1,Pkn2,Cdh6,Ctnnd2,Tjp1,Cd9,Cdh7,Tln2,Ctnna1,Dchs1	Cdh10	1	L4.5.IT
Regulation Of Axonogenesis (GO:0050770)	0.000911305	0.0178529	0.477271	0.652966	1.55075	39	Lrrc4c,Plxna2,Tiam2,Epha4,Plxna4,Cdh2,Brsk2,Plxnc1,Slit2,Pak3,Lrp4	Lrrc4c,Plxna2,Tiam2,Epha4	4	L4.5.IT
Negative Regulation Of Neuron Projection Development (GO:0010977)	0.000920464	0.0178622	0.477271	0.643871	1.53993	45	Nlgn1,Epha4,Stmn2,Tnr,Apoe,Prag1,Ptpn9,Sema3a,Dpysl3,Lrp4,Dcc,Mylip,Lpar1,Mcf2,Ptpro,Rtn4rl2,Rtn4rl1,Itm2c,Mt3,Rufy3,Cbfa2t2,Ngef	Epha4	1	L4.5.IT
Regulation Of Cellular Response To Heat (GO:1900034)	0.000966438	0.0185791	0.477271	0.782628	1.73169	15	Ier5,Mapt,Dnajb6,Crebbp		0	L4.5.IT
Plasma Membrane Bounded Cell Projection Organization (GO:0120036)	0.000984846	0.0187577	0.45506	0.536803	1.35015	113	Nlgn1,Stmn1,Stmn2,Mapt,Unc5a,Cntnap2,Apoe,Map2,Cdk5r1,Hdgfl3,Map4,Bicdl1,Rasgrf1,Carmil1,Rab6b,Fryl,Plekha1,Dock7,Fry,Kifap3,Hmgb1,L1cam,Vapa,Myoc,Prmt1,Lamb1,App,Bloc1s4,Stmn4,Rapgef2,Lgi1,Rock1,Stx3,Tor1a,Ttc17,Wdpcp,Manf,Epha8,Arfip2,Cdk5,Flrt3,Tbc1d24,Cttn,Dtnbp1,Npy		0	L4.5.IT
Myelination (GO:0042552)	0.00100325	0.0187608	0.45506	0.647924	1.53704	37	Gpm6b,Scn2a,Slc8a3,Abcd2,Sbf2,Mal2,Nf1,Myoc,Tnfrsf21,Epb41l3,Ski,Cntnap1,Gpc1	Gpm6b	1	L4.5.IT
Negative Regulation Of Endothelial Cell Migration (GO:0010596)	0.00100325	0.0187608	0.45506	0.68777	1.59751	26	Rgcc,Nrg1,Pparg,Apoe,Dab2ip,Mef2c,Slit2,Adgrb1,Hmgb1,Csnk2b	Rgcc,Nrg1	2	L4.5.IT
Calcium-Mediated Signaling (GO:0019722)	0.00104007	0.0192741	0.45506	0.60845	1.47172	54	Ppp3ca,Cacna1c,Grm5,Lrrk2,Mctp1,Dmtn,Chrm3,Camkk2,Atp2a2,Ncald,Ryr2,Slc8a1,Nudt4,Prnp,Atp1b1,Mcu,P2rx4,Ppp3r1,Clu	Ppp3ca,Cacna1c	2	L4.5.IT
Regulation Of Potassium Ion Transmembrane Transport (GO:1901379)	0.00107689	0.0197782	0.45506	0.672515	1.57498	29	Cacna1d,Dlg1,Nedd4l,Kcnab1,Kcnip3,Nos1ap,Bin1,Ywhae,Gnb2,Kcnq1,Fhl1,Cab39,Dpp10	Cacna1d,Dlg1,Nedd4l,Kcnab1	4	L4.5.IT
Regulation Of Metal Ion Transport (GO:0010959)	0.00120574	0.0217562	0.45506	0.680769	1.5854	27	Nkain2,Cacna2d1,Camk2b,Ywhah,Camk2g,Nkain3,Atp1a1,B2m,Sptbn4,Nkain1,Wnk1,F3,Slc30a6	Cacna2d1	1	L4.5.IT
Regulation Of Release Of Sequestered Calcium Ion Into Cytosol By Sarcoplasmic Reticulum (GO:0010880)	0.00120574	0.0217562	0.45506	0.739607	1.6617	17	Cacna1c,Calm1,Dmd,Ryr2,Calm2,Slc8a1,Camk2d	Cacna1c	1	L4.5.IT
Peptidyl-Serine Modification (GO:0018209)	0.00122415	0.0218456	0.45506	0.523543	1.32708	142	Dclk3,Mast2,Galnt13,Mast3,Camk2b,Lrrk2,Camk4,Rps6ka3,Mast4,Mknk1,Hipk4,Cdk5r1,Srpk1,Camk1g,Map3k10,Rock2,Gas6,Camk2d,Mgat5b,Tlk1,Sgk3,Csnk1e,Plk2,Mapk1,Camk1d,Prkca,Sbk1,Wnk1,Galnt16,Chuk,Prkd1,Camk2a,Akt2,Atm,Pkn2,Nek6,Rock1,Cab39,Ttbk1,Map3k13,Akt3,Top1,Sgk1	Dclk3,Mast2	2	L4.5.IT
Activation Of Protein Kinase B Activity (GO:0032148)	0.00124256	0.0218456	0.45506	0.74767	1.69402	18	Fgf1,Nrg1,Osbpl8,Gas6,Ppia,Park7,Ntrk3	Nrg1	1	L4.5.IT
Negative Regulation Of Cell Projection Organization (GO:0031345)	0.00124256	0.0218456	0.45506	0.638643	1.52743	45	Epha4,Stmn2,Ywhah,Tnr,Apoe,Prag1,Ptpn9,Sema3a,Dpysl3,Fyn,Dcc,Mylip,Lpar1,Prnp,Ptpro,Rtn4rl2,Rapgef2,Rtn4rl1,Itm2c,Mt3	Epha4	1	L4.5.IT
Adherens Junction Organization (GO:0034332)	0.00126096	0.0219814	0.45506	0.680169	1.584	27	Cdh10,Cdh22,Cdh12,Cdh2,Cdh13,Cdh8,Cdh11,Mtss1,Pip5k1c,Cdh6,Tjp1,Cdh7,Dchs1	Cdh10	1	L4.5.IT
Positive Regulation Of Ubiquitin-Dependent Protein Catabolic Process (GO:2000060)	0.00127937	0.0220623	0.45506	0.575901	1.4153	72	Sh3rf3,Sh3rf1,Lrrk2,Axin2,Ptk2,Sumo2,L3mbtl3,Zyg11b,Rnf180,Prickle1,Csnk1e,Rnf217,Prkn,Rbx1,Dnajb2,Gabarap,Fbxw7,Arih1,Pias1,Elob,Sumo1,Rack1,Rnf144b,Vcp,Cbfa2t3,Hspbp1,Clu,Trib2,Bag2,Csnk1a1,Smurf1	Sh3rf3	1	L4.5.IT
Energy Derivation By Oxidation Of Organic Compounds (GO:0015980)	0.00129778	0.0220623	0.45506	0.643972	1.52502	36	Cox6c,Uqcrb,Cox5a,Cox7a2,Ndufs4,Uqcrq,Cox7b,Ndufa4,Uqcr11,Cox4i1,Sdhaf4,Uqcrh,Cox7c,Cox5b,Cycs,Mt3,Gfpt2,Uqcr10,Ppargc1a,Lepr,Cox6b1,Cox8a		0	L4.5.IT
Positive Regulation Of Nervous System Development (GO:0051962)	0.00129778	0.0220623	0.45506	0.650433	1.5469	40	Ephb1,Clstn2,Ephb2,Il1rapl1,Nlgn1,Oprm1,Nrxn1,Il1rap,Trim32,Ptprd,Gper1,Clstn3,Nap1l1,Slitrk4,Clstn1,Cux2,Numbl,Spen,Nlgn2	Ephb1,Clstn2,Ephb2,Oprm1	4	L4.5.IT
Regulation Of Sodium Ion Transmembrane Transport (GO:1902305)	0.00155549	0.0262266	0.45506	0.682366	1.57516	23	Fgf12,Dlg1,Nedd4l,Ywhah,Fxyd7,Camk2d,Scn2b,Fxyd5,Scn3b,Fxyd6,Ptpn3,Snta1,Commd1	Fgf12,Dlg1,Nedd4l	3	L4.5.IT
Negative Regulation Of Blood Vessel Endothelial Cell Migration (GO:0043537)	0.00159231	0.0265059	0.45506	0.700625	1.61594	22	Rgcc,Nrg1,Pparg,Apoe,Mef2c,Hmgb1,Csnk2b	Rgcc,Nrg1	2	L4.5.IT
Neuromuscular Junction Development (GO:0007528)	0.00161071	0.0265059	0.45506	0.700357	1.61533	22	Ppfibp1,Cacnb4,Lrrk2,Cacnb2,Ky,Ppfibp2,Lrp4	Ppfibp1,Cacnb4	2	L4.5.IT
Regulation Of Sodium Ion Transmembrane Transporter Activity (GO:2000649)	0.00161071	0.0265059	0.45506	0.654535	1.54174	34	Fgf12,Nedd4l,Hecw1,Ywhah,Dmd,Hecw2,Fxyd7,Neto1,Camk2d,Scn2b,Wnk2,Fxyd5,Scn3b,Fgf13,Fxyd6,Ptpn3	Fgf12,Nedd4l	2	L4.5.IT
Heparan Sulfate Proteoglycan Biosynthetic Process (GO:0015012)	0.00164753	0.0266515	0.45506	0.729393	1.67409	20	Csgalnact1,Hs3st2,Hs6st2,Ndst3,Hs6st3,Ext1,Hs3st1	Csgalnact1	1	L4.5.IT
Regulation Of Long-Term Synaptic Potentiation (GO:1900271)	0.00164753	0.0266515	0.45506	0.678437	1.57583	26	Ephb2,Epha4,Adcy8,Apoe,Akap5,Cyp46a1,Zdhhc2,Ptn	Ephb2,Epha4	2	L4.5.IT
Regulation Of Neuron Differentiation (GO:0045664)	0.00166594	0.0266515	0.45506	0.584275	1.42139	62	Gdpd5,Nlgn1,Arhgef2,Ywhah,Lrrk2,Mosmo,Disp3,Cdk5r1,Mef2c,Pcp4,Id2,Bin1,Brinp3,Hes1,Trim32,Nrcam,Bmp2,Neurod2,Tcf3,Rock1,Mmd2	Gdpd5	1	L4.5.IT
Regulation Of AMPA Receptor Activity (GO:2000311)	0.00168435	0.0266515	0.45506	0.699607	1.6136	22	Cacng2,Cnih3,Nlgn1,Gsg1l,Mef2c,Cacng4,Cacng3,Prrt1	Cacng2,Cnih3	2	L4.5.IT
Regulation Of Osteoblast Differentiation (GO:0045667)	0.00168435	0.0266515	0.45506	0.582758	1.42119	65	Hdac9,Ppp3ca,Nell1,Pparg,Crim1,Npnt,Bmpr1b,Ddx5,Ptk2,Mef2c,Runx2,Ccn4,Hgf,Ski,Prkd1,Tmem64,Lrp3,Atf4,Fbn2,Bmp6,Ptch1,Yap1,Wwtr1,Wnt7b,Fermt2	Hdac9,Ppp3ca,Nell1	3	L4.5.IT
Neuron Differentiation (GO:0030182)	0.00173957	0.0273152	0.45506	0.530791	1.3338	110	Myt1l,Tenm2,Atp2b2,Rnf112,Il1rapl1,Pou3f2,Dmd,Tenm1,Cdk5r1,Tenm3,Mef2c,Id2,Brsk2,Runx2,Pbx1,Epha5,Smarca1,Brinp3,Ptprd,Shh,Wnk1,Rtn4,Acsl4,Casp3,Fzd3,Wnt9a,Itm2c,Manf,Snph,Sox4,Dtnb,Cdk5,Alk,Vxn,Wnt7b,Pcsk9,Neurod1,Ngrn,Emx1,Vegfa	Myt1l,Tenm2,Rnf112	3	L4.5.IT
Positive Regulation Of Synapse Assembly (GO:0051965)	0.00183161	0.0285426	0.45506	0.67639	1.57837	28	Ephb1,Clstn2,Ephb2,Il1rapl1,Nlgn1,Nrxn1,Il1rap,Sema4a,Ptprd,Clstn3	Ephb1,Clstn2,Ephb2	3	L4.5.IT
Ephrin Receptor Signaling Pathway (GO:0048013)	0.00186843	0.0286817	0.45506	0.637115	1.50878	36	Ephb1,Ephb2,Epha4,Cdk5r1,Ptk2,Epha5,Epha7,Pak3,Epha3,Fyn,Arhgef7,Efna5,Efna3,Rasa1,Epha8,Ngef,Tiam1,Efnb2,Kalrn	Ephb1,Ephb2,Epha4	3	L4.5.IT
Neurotransmitter Secretion (GO:0007269)	0.00186843	0.0286817	0.45506	0.614631	1.46273	41	Syt1,Nrxn1,Snca,Ptprn2,Pclo,Syn3,Lin7b,Pip5k1c,Rph3a,Rab3a,Rph3al,Syn2,Syt10,Doc2b,Hrh3,Snph,Cdk5,Lin7a,Snap25,Nrxn2,Syn1,Ppfia3		0	L4.5.IT
Regulation Of JNK Cascade (GO:0046328)	0.00205341	0.0312879	0.431708	0.547388	1.35359	82	Ephb1,Sh3rf3,Sh3rf1,Dab2ip,Edar,Map3k10,Sema3a,Tnik,Rasgrp1,Hmgb1,Sdcbp,Prkn,Traf3,Sirpa,Ptk2b,Prmt1,App,Hras,Mapk8ip3,Taok2,Dusp3,Mapk8ip1,Fktn,Tpd52l1,Phlpp1,Tgfbr3,Gadd45b,Taok3,Wnt7b	Ephb1,Sh3rf3	2	L4.5.IT
Neural Crest Cell Development (GO:0014032)	0.00212741	0.0321771	0.431708	0.635139	1.5041	36	Nrg1,Nell1,Cdh2,Sema3a,Sema5b,Sema4a,Sema6d,Shh,Fam172a,Sema7a,Radil,Pdcd6,Sema3c,Sema6c,Sema5a	Nrg1,Nell1	2	L4.5.IT
Brain Development (GO:0007420)	0.00216441	0.0322622	0.431708	0.528642	1.33378	127	Cadm2,Adgrl3,Cntn5,Slc23a2,Cdh2,Cdk5r2,Cntnap2,Cdk5r1,Grin2a,Arnt2,Pbx1,Epha7,Slc6a17,Cntn1,Ndufs4,Smarca1,Meis2,Grin1,Pafah1b1,Apod,Shroom2,Ndrg4,Ufc1,Ier3ip1,Nf1,Aff2,Nrcam,Rogdi,Adgrl2,Ctnna2,Rtn4,Atxn1	Cadm2,Adgrl3	2	L4.5.IT
Regulation Of Cell-Matrix Adhesion (GO:0001952)	0.00216441	0.0322622	0.431708	0.593828	1.43427	53	Gpm6b,Cdh13,Ptk2,Actg1,Rock2,Epha3,Fyn,Nf1,Efna5,Cask,Myoc,Plau,Ptk2b,Skap1,Pik3cb,Rasa1,Limch1,Rock1,Dusp3	Gpm6b	1	L4.5.IT
Regulation Of Reactive Oxygen Species Biosynthetic Process (GO:1903426)	0.0022014	0.0325776	0.431708	0.758189	1.67762	15	Snca,Slc25a33,Abcd2,Park7,Grin1,Slc5a3,Adgrb1		0	L4.5.IT
Regulation Of Axon Extension (GO:0030516)	0.0022384	0.0328885	0.431708	0.634348	1.49191	32	Islr2,Mapt,Apoe,Map2,Sema3a,Nrcam,L1cam,Sema7a,Rtn4,Rnf6,Map3k13,Mt3,Rufy3,Olfm1,Cttn,Twf2,Dip2b		0	L4.5.IT
Protein Localization To Membrane (GO:0072657)	0.00238639	0.0348142	0.431708	0.502546	1.27877	157	Kcnb2,Dlg1,Nlgn1,Nrxn1,Ramp1,Cacnb2,Kcnip3,Rab34,Fcho2,Cyp46a1,Lin7b,Tnik,Rock2,Gas6,Zdhhc2,Rab3c,Rab6b,Ptn,Rab3a,Ank1,Sptbn4,Itga4,Zdhhc23,Fyb2,Atp1b3,Epb41l3,Rab8b,Tmem147,Scn3b,Lrrc4,Pacsin1,Ramp3,Atp1b1,Map7,Rapgef2,Myo5a,Rock1,Fgf13,Braf,Dennd4c,Dpp10,Rab40c,Pip5k1a,Inpp5k,Smurf1,Ptch1,Tmed2,Slc9a3r2,Flot1,Lin7a,Cd81,Nrxn2,Tm9sf4,Nlgn2,Fermt2,Rftn1,Clasp2,Sh3pxd2b,Abhd17a,Cacnb3,Psmd10,Arl3,…	Kcnb2,Dlg1	2	L4.5.IT
Epithelial Tube Morphogenesis (GO:0060562)	0.00246039	0.0353917	0.431708	0.666265	1.54756	26	Mef2c,Acvrl1,Ryr2,Mtss1,Slit2,Hes1,Csnk2b,Shh		0	L4.5.IT
Peptidyl-Serine Phosphorylation (GO:0018105)	0.00246039	0.0353917	0.431708	0.518021	1.31079	136	Dclk3,Mast2,Mast3,Camk2b,Lrrk2,Camk4,Rps6ka3,Mast4,Mknk1,Hipk4,Cdk5r1,Srpk1,Camk1g,Map3k10,Rock2,Gas6,Camk2d,Tlk1,Sgk3,Csnk1e,Plk2,Mapk1,Camk1d,Prkca,Sbk1,Wnk1,Chuk,Prkd1,Camk2a,Akt2,Atm,Pkn2,Nek6,Rock1,Cab39,Ttbk1,Map3k13,Akt3,Top1,Sgk1	Dclk3,Mast2	2	L4.5.IT
Plasma Membrane Bounded Cell Projection Morphogenesis (GO:0120039)	0.00260838	0.0372599	0.431708	0.624037	1.48427	42	Nlgn1,Myo16,Lrrk2,Cntnap2,Dab2ip,Tnik,Nyap2,Ubb,Epb41l3,Wasf1,Pacsin1,Cntnap1,Ankrd27,Sgk1,Myo9b,Nckap1,Taok3,Cttn,Srgap3,Dtnbp1		0	L4.5.IT
Regulation Of Dendrite Development (GO:0050773)	0.00271937	0.0385775	0.431708	0.632077	1.48657	32	Nedd4l,Hecw1,Csmd3,Hecw2,Dab2ip,Cobl,Tnik,Lzts1,Dcc,Ptn,Camk1d,Pacsin1,Vldlr	Nedd4l	1	L4.5.IT
Regulation Of Dopamine Secretion (GO:0014059)	0.00279336	0.0393558	0.431708	0.717852	1.61283	17	Syt17,Syt1,Snca,Syt13,Syt9,Syt7,Syt4,Prkn,Syt10	Syt17	1	L4.5.IT
Regulation Of Actin Filament-Based Process (GO:0032970)	0.00301535	0.0421944	0.431708	0.587905	1.42392	57	Gpm6b,Nrg1,Iqgap2,Dmtn,Arhgap44,Epha5,Pak3,Baiap2,Rock2,Epha3,Cdc42,Efna5,Lrp1,Hras,Rock1,Taok2,Nedd9,Coro1a,Rac3,Grhl3,Dapk3,Twf2	Gpm6b,Nrg1,Iqgap2	3	L4.5.IT
Positive Regulation Of Signaling (GO:0023056)	0.00308935	0.0429377	0.431708	0.660101	1.5468	30	Clstn2,Ece1,Grik2,Homer1,Syt1,Snca,Dlg4,Clstn3,Ramp3,Wls,Lgi1	Clstn2,Ece1	2	L4.5.IT
Regulation Of Cell Motility (GO:2000145)	0.00334833	0.0462249	0.431708	0.546342	1.35426	88	Plxna2,Fgf1,Plxna4,Tnr,Tmsb10,Hace1,Prag1,Fgf5,Plxnc1,Fbln1,Serpine2,Rock2,Fyn,Frmd5,Ccdc25,Sgk3,Trim32,Rcc2,Cadm4,Enpp2,Akt2,Pkn2,Nexn,Tnc,Rock1,Sgk1,Srcin1,Spock2,Amot,Tmsb4x,Plxna1,Sst	Plxna2	1	L4.5.IT
Heart Development (GO:0007507)	0.00338533	0.0464241	0.431708	0.524225	1.3145	107	Ece1,Hdac9,Heg1,Fgf12,Cacna1c,Flrt2,Kdm6b,Scube1,Ptk2,Mef2c,Acvrl1,Id2,Fbn1,Mical2,Mef2a,Cxadr,Ntrk3,Ndrg4,Nf1,Pdlim1,Shh,Bmp2,Chd7,Prmt1,Ndufv2,Tcap,Gpc3,Sox4,Dand5,Cdkn1a,Tgfbr3,Kdm6a,Flrt3,Akap13,Ift122,Vegfa,Sri,Sh3pxd2b,Uty,Oxsr1,Pou6f1,Pcsk5,Cdkn1b	Ece1,Hdac9,Heg1,Fgf12,Cacna1c	5	L4.5.IT
Regulation Of Nervous System Process (GO:0031644)	0.00349632	0.0476287	0.431708	0.708099	1.59092	17	Dlgap2,Slc8a2,Dlgap3,Htr2c,Slc8a3,Rock2,Dlgap1,Nptx1,Nptxr,App,Begain,Chrna7		0	L4.5.IT
Mitochondrial Respiratory Chain Complex Assembly (GO:0033108)	0.00357032	0.0483167	0.431708	0.547131	1.35131	80	Uqcc2,Slc25a33,Ndufa1,Ndufs4,Ndufb3,Coa3,Ndufc1,Ndufs8,Ndufb8,Ndufb2,Ndufs2,Ndufs5,Surf1,Ndufb6,Ndufb9,Ndufb10,Ndufa13,Cox17,Ndufa11,Ndufab1,Sdhaf4,Ndufa2,Ndufaf3,Ndufa5,Ndufb5,Pet100,Ndufc2,Ndufb7,Samm50,Uqcrfs1,Bcs1l,Ndufs3,Ndufa3,Ndufa9,Ndufa8,Ndufb4,Oxa1l,Ndufb11,Ecsit,Ndufs7,Ndufa10,Sdhaf3,Ndufa6,Cox14,Sdhaf2		0	L4.5.IT
Cytoplasmic Translation (GO:0002181)	2.82e-10	5.49e-07	0.814036	0.627323	1.75864	89	Rps21,Rpl12,Rps29,Rps13,Rps5,Rpl28,Rpl38,Eif4a2,Rps2,Rpl23a,Rpl3,Rpl37,Rpl36,Rpl24,Rps8,Rps14,Rps7,Rplp1,Rps23,Rpl35,Rpl41,Rpl10,Rpsa,Rpl37a,Rps24,Rpl34,Rps11,Rps19,Rpl30,Rplp0,Rpl27,Rps6,Rpl26,Rpl13,Rplp2,Rpl18,Rpl15,Rpl32,Rpl5,Rack1,Rps3,Rpl39,Rpl35a,Rps9,Rps27,Eif4a1,Rps25,Rpl7a,Rpl7,Eif3m,Eif2b3,Rpl6,Rps15a,Rps4x,Zc3h15,Rpl19,Eif3i,Rpl11,Rpl8		0	L5.6.NP
Nervous System Development (GO:0007399)	8.97e-08	8.75e-05	0.704976	0.469756	1.38644	320	Myt1l,Ephb2,Nav2,Nrxn1,Rbfox3,Fgf12,Shh,Spock2,Atxn1,Nrgn,Pou3f2,Cdh2,Grik1,Mef2c,Btbd3,Reln,Nav3,Hes1,Enc1,Fktn,Fbxl17,Nptx1,Ephb1,Tenm1,Nf1,Cox7b,Ahi1,Irf2bpl,Crmp1,Rbfox1,Nrg1,Fgf14,Ptn,Efna5,Nrxn2,Zbtb16,Mobp,Chrm2,Dyrk1a,Dscam,Limk1,L1cam,Adgrb2,Hdac4,Vegfa,Dpysl5,Mbd5,Prkn,Srrm4,Naglu,Mdga1,Zmynd8,Shc3,Sema6b,Cdon,Cdk5,Mark4,Ndufv2,Drd1,Ep300,Rita1,Emx1,Lgi1,Gmfb,Nlgn1,Adora1,Dner,Serpini1,…	Myt1l,Ephb2,Nav2,Rbfox3,Fgf12	5	L5.6.NP
Modulation Of Chemical Synaptic Transmission (GO:0050804)	1.78e-07	0.000108477	0.690132	0.565496	1.59803	102	Gria2,Cacna1a,Grm5,Gria4,Nrg3,Grm8,Cdh2,Grik1,Cplx2,Slc4a8,Dlgap1,Mef2c,Syt1,Homer1,Reln,Nptx1,Clstn1,Lrrc4c,Syn1,Usp46,Lrrk2,Iqsec2,Clstn2,Btbd9,Grik2,Rims4,Kcnmb4,Lrp8,Cdk5,Grm1,Lgi1,Grik4,Mapk8ip2,Nlgn1,Grm2,Cplx3,Rnf167,Clstn3,Slc8a3,Ophn1	Gria2,Cacna1a	2	L5.6.NP
Cellular Respiration (GO:0045333)	2.22e-07	0.000108477	0.690132	0.594895	1.65883	81	Me3,Ndufa1,Cox5a,Ndufv3,Ndufa4,Cox7b,Ndufb2,Sdhaf4,Cox8a,Uqcrb,Uqcr11,Ndufb8,Ndufa6,Uqcrq,Ndufs6,Cox7a2,Cox5b,Ndufb5,Uqcrfs1,Ndufc2,Ndufa8,Ppargc1a,Ndufs5,Ndufb7,Cox6c,Ndufb3,Ndufv2,Ndufa11,Ndufs7,Cox6a1,Sdhb,Ndufa7,Cycs,Ndufa13,Ndufs1,Uqcr10,Cox7c,Ndufa2,Etfa,Sdha,Cox15,Ndufa5,Ndufb10,Cox4i1,Ndufs8,Ndufs2,Ndufa3,Ndufs4,Uqcrh,Mdh2,Ndufb9,Ndufb6		0	L5.6.NP
Mitochondrial ATP Synthesis Coupled Electron Transport (GO:0042775)	1.38e-06	0.000431643	0.643552	0.608097	1.66911	64	Ndufa1,Cox5a,Ndufv3,Ndufa4,Cox7b,Ndufb2,Cox8a,Uqcrb,Uqcr11,Ndufb8,Ndufa6,Uqcrq,Ndufs6,Cox7a2,Cox5b,Ndufb5,Uqcrfs1,Ndufc2,Ndufa8,Ndufs5,Ndufb7,Cox6c,Ndufb3,Ndufv2,Ndufs7,Cox6a1,Sdhb,Ndufa7,Cycs,Ndufs1,Uqcr10,Cox7c,Ndufa2,Coa6,Sdha,Cox15,Ndufa5,Ndufb10,Cox4i1,Ndufs8,Ndufs2,Ndufa3,Ndufs4,Uqcrh,Ndufb9,Ndufb6		0	L5.6.NP
Regulation Of Trans-Synaptic Signaling (GO:0099177)	1.41e-06	0.000431643	0.643552	0.706696	1.83909	33	Gria2,Cacna1a,Gria4,Nrg3,Grik1,Slc4a8,Reln,Lrrc4c,Iqsec2,Btbd9,Grik2,Fabp5,Lrp8,Grik4,Nlgn1	Gria2,Cacna1a	2	L5.6.NP
Aerobic Electron Transport Chain (GO:0019646)	1.55e-06	0.000431643	0.643552	0.609866	1.67217	63	Ndufa1,Cox5a,Ndufv3,Ndufa4,Cox7b,Ndufb2,Cox8a,Uqcrb,Uqcr11,Ndufb8,Ndufa6,Uqcrq,Ndufs6,Cox7a2,Cox5b,Ndufb5,Uqcrfs1,Ndufc2,Ndufa8,Ndufs5,Ndufb7,Cox6c,Ndufb3,Ndufv2,Ndufs7,Cox6a1,Sdhb,Ndufa7,Cycs,Ndufs1,Uqcr10,Cox7c,Ndufa2,Sdha,Cox15,Ndufa5,Ndufb10,Cox4i1,Ndufs8,Ndufs2,Ndufa3,Ndufs4,Uqcrh,Ndufb9,Ndufb6		0	L5.6.NP
Positive Regulation Of Cell Junction Assembly (GO:1901890)	3.35e-06	0.000817821	0.627257	0.648036	1.73127	45	Ephb2,Nrxn1,Syndig1,Il1rapl1,Ephb1,Clstn1,Rock1,Nrg1,Col16a1,Thy1,Clstn2,Ptprd,Vegfa,Ptprj,Tek,Lims1,Nlgn1,Cntnap2,Clstn3	Ephb2	1	L5.6.NP
Regulation Of Synaptic Transmission, Glutamatergic (GO:0051966)	8.41e-06	0.00182221	0.593325	0.633493	1.69587	46	Nrxn1,Grm5,Grm8,Cdh2,Grik1,Mef2c,Syt1,Homer1,Reln,Lrrk2,Cacng2,Cacng3,Cdk5,Grm1,Drd1,Mapk8ip2,Nlgn1,Grm2,Rnf167,Ophn1,Unc13a,Slc38a2,Dgkz		0	L5.6.NP
Generation Of Neurons (GO:0048699)	1.49e-05	0.00291481	0.593325	0.5221	1.47731	106	Atp2b2,Myt1l,Astn2,Shh,Rapgef2,Pou3f2,Fut9,Sh3rf1,Mef2c,Il1rapl1,Rnf112,Reln,Itm2c,Mapt,Runx2,Cdk6,Wnt10a,Ngrn,Cit,Ptprd,Mdga1,Cdk5,Emx1,Smarca1,Auts2,Dner,Gpm6a,Rtn4,Ophn1,Sox11,Pafah1b1,Ascl1,Astn1,Rtn3,Cck,Dcx,Trim46,Tafa1	Atp2b2,Myt1l,Astn2	3	L5.6.NP
Response To Calcium Ion (GO:0051592)	2.89e-05	0.004882	0.57561	0.545014	1.52158	83	Cacna1a,Cpne4,Rasgrp2,Mef2c,Syt1,Homer1,Anxa11,Ryr2,Adcy8,Kcnh1,Dmtn,Calm1,Kcnmb4,Itpr3,Cpne7,Kcnmb2,Cpne6,Calm2,Nlgn1,Syt4,Syt6,Mef2a,Calm3,Nedd4,Lgmn,Adgrv1,Alox5ap,Cpne2,Syt11,Smpd1,Clic4,Ppif,Neurod2,Syt10,Syt9	Cacna1a	1	L5.6.NP
Macromolecule Biosynthetic Process (GO:0009059)	3e-05	0.004882	0.57561	0.484593	1.39927	165	Fut9,Rps21,Rpl12,Rps29,Eef1g,Rps13,Rps5,Rpl28,Rpl38,Eef1b2,Rps2,Rpl23a,Rpl3,Eef2,Rpl37,Rpl36,Rpl24,Rps8,Rps14,Rps7,Rplp1,Rps23,Eif4g2,Rpl35,Zar1l,Rpl41,Rpl10,Rpsa,Rpl37a,Rps24,Rpl34,Mrps33,Rps11,Rps19,Rpl30,Rplp0,Rpl27,Rps6,Rpl26,Rpl13,Rplp2,Rpl18,Rpl15,Rpl32,Rpl5,Mrpl42,Rps3,Tsfm,Apoe,Mrps18b,Rpl39,Rpl35a,Rps9,Rps27,Rps25,Rpl7a,Eif5a,Rpl7,Rpl6,Rps15a,Rps4x,Rpl19,Mrps7,Pabpc4,Rpl11,Mrpl13,Tyms,Rp…		0	L5.6.NP
Anterograde Trans-Synaptic Signaling (GO:0098916)	3.28e-05	0.00492761	0.557332	0.496828	1.42237	143	Cacnb4,Gria2,Nrxn1,Cacna1a,Syn2,Grik1,Gabrb1,Dlgap1,Syt1,Kcnq3,Homer1,Htr4,Unc13c,Nptx1,Cacnb3,Exoc4,Gabbr2,Slc1a2,Gabrd,Syn1,Nrxn2,Slc12a6,Chrm2,Gabrb3,Grik2,Kcnmb4,Htr2a,Gabrb2,Glra2,Cdk5,Dlg2,Rps6ka1,Grik4,Nlgn1,Grm2,Apba2,Sst,Atxn3,Gabarap,Uts2,Bsn,Slc12a5,Pafah1b1,Unc13b,Pcdhb11,Htr1f,Apba1,Chrna3,Syt10,Kcna1	Cacnb4,Gria2,Cacna1a	3	L5.6.NP
Axon Guidance (GO:0007411)	3.56e-05	0.00496671	0.557332	0.503506	1.43386	126	Ephb2,Nrxn1,Shh,Cntn5,Epha7,Sema7a,Robo3,Reln,Ephb1,Ptk2,Plxna4,Tnr,Ntn1,Epha5,Plxna2,Sema5b,Efna5,Epha4,Plxna3,Mypn,Plxna1,Dscam,L1cam,Sema3c,Vegfa,Dpysl5,Unc5c,Chn1,Efna3,Scn1b,Nell2,Sema6b,Ncam1,Lgi1,Notch3,Plxnc1,Efnb2,Cntn2,Nrxn3,Ophn1,Efnb3,Ptprm,Dscaml1,Alcam,Sema4b,Sema4d,Gap43,Ephb6,Cdk5r1,Rnf165,Sema4f,Lgr6,Sema5a,Kalrn,Ntn3,Emb,Cntn6,Kif5b,Vasp,Sos1,Sema6d,Arhgef25	Ephb2	1	L5.6.NP
Positive Regulation Of CREB Transcription Factor Activity (GO:0032793)	4.29e-05	0.0055846	0.557332	0.773741	1.86817	15	Reln,Adcy8,Epha5,Vegfa,Prkd1,Lrp8,Rps6ka4,Cd200,Oprd1		0	L5.6.NP
Translation (GO:0006412)	4.85e-05	0.00591994	0.557332	0.456035	1.32665	212	Rps21,Rpl12,Rps29,Eef1g,Rps13,Rps5,Rpl28,Rpl38,Eef1b2,Rps2,Rpl23a,Rpl3,Eef2,Rpl37,Rpl36,Mtg1,Rpl24,Rps8,Rps14,Rps7,Rplp1,Rps23,Rpl35,Zar1l,Rpl41,Rpl10,Rpsa,Rpl37a,Rps24,Rpl34,Mrps33,Rps11,Mrpl16,Rps19,Rpl30,Rplp0,Mrpl20,Rpl27,Rps6,Rpl26,Rpl13,Mrpl46,Rplp2,Rpl18,Rpl15,Rpl32,Rpl5,Rack1,Mrpl22,Mrpl42,Aurkaip1,Mrpl21,Ndufa7,Rps3,Chchd1,Tsfm,Mrpl48,Mrps18b,Rpl39,Rpl35a,Rps9,Rps27,Rps25,Rpl7a,Eif5a,Rpl…		0	L5.6.NP
Aerobic Respiration (GO:0009060)	6.49e-05	0.00739735	0.538434	0.586967	1.59613	55	Me3,Ndufa1,Ndufv3,Ndufb2,Uqcrb,Ndufb8,Chchd10,Ndufa6,Ndufs6,Ndufb5,Ndufc2,Ndufa8,Ndufs5,Ndufb7,Ndufb3,Ndufv2,Ndufa11,Ndufs7,Sdhb,Ndufa7,Ndufa13,Ndufs1,Ndufa2,Ndufa5,Ndufb10,Ndufs8,Ndufs2,Ndufa3,Ndufs4,Uqcrh,Mdh2,Ndufb9,Nipsnap2,Ndufb6,Uqcrc1,Ndufab1		0	L5.6.NP
Oxidative Phosphorylation (GO:0006119)	6.82e-05	0.00739735	0.538434	0.594684	1.60176	49	Ndufa1,Ndufv3,Ndufb2,Atp5pb,Uqcrb,Ndufb8,Chchd10,Ndufa6,Ndufs6,Ndufb5,Ndufc2,Ndufa8,Ndufs5,Ndufb7,Ndufb3,Ndufv2,Ndufa11,Ndufs7,Sdhb,Ndufa7,Ndufa13,Ndufs1,Ndufa2,Sdha,Ndufa5,Ndufb10,Ndufs8,Ndufs2,Ndufa3,Ndufs4,Uqcrh,Ndufb9,Nipsnap2,Ndufb6,Uqcrc1,Ndufab1,Uqcrc2,Ndufc1,Ndufa10,Ndufa12,Ndufs3,Sdhc		0	L5.6.NP
Proton Motive Force-Driven ATP Synthesis (GO:0015986)	8.18e-05	0.008398	0.538434	0.607872	1.61755	42	Ndufa1,Ndufv3,Ndufb2,Atp5pb,Ndufb8,Ndufa6,Ndufs6,Ndufb5,Ndufc2,Ndufa8,Ndufs5,Ndufb7,Ndufb3,Ndufv2,Ndufa11,Ndufs7,Sdhb,Ndufa7,Ndufa13,Ndufs1,Ndufa2,Sdha,Ndufa5,Ndufb10,Ndufs8,Ndufs2,Ndufa3,Ndufs4,Ndufb9,Ndufb6		0	L5.6.NP
Positive Regulation Of Focal Adhesion Assembly (GO:0051894)	9.19e-05	0.00875555	0.538434	0.759297	1.83329	15	Rock1,Nrg1,Col16a1,Thy1,Vegfa,Ptprj,Tek,Lims1		0	L5.6.NP
Positive Regulation Of Tumor Necrosis Factor Superfamily Cytokine Production (GO:1903557)	9.98e-05	0.00875555	0.538434	0.644463	1.67159	32	Ephb2,C1qtnf4,Arhgef2,Rasgrp1,Ddt,Lcp1,Sphk2,Frmd8,Jak2,Ptprj,Bcl10	Ephb2,C1qtnf4	2	L5.6.NP
Positive Regulation Of Axon Extension (GO:0045773)	0.00010209	0.00875555	0.538434	0.739619	1.81275	18	Sema7a,Map3k13,Ntn1,Islr2,Mapt,Dscam,Limk1,L1cam,Vegfa		0	L5.6.NP
Synapse Organization (GO:0050808)	0.000103218	0.00875555	0.538434	0.505462	1.4331	109	Cacnb4,Nrxn1,Spock2,Grm5,Ppfia2,Cdh2,Unc13c,Cx3cl1,Cacnb3,Lrrc4c,Mapt,Pak3,Chchd10,Nrxn2,Lrrk2,Agrn,Dscam,L1cam,Ptprd,Gpc4,Cdc42,Cdk5,Drd1,Lrfn5,Ank3,Nlgn1,Dner,Ctnnd2,Cntn2,Dctn1,Gpm6a,Nedd4,Pdzrn3,Slc8a3,Unc13b,Pcdhb11,Unc13a,Elfn1,Ptprf,Sdf4	Cacnb4	1	L5.6.NP
Proton Motive Force-Driven Mitochondrial ATP Synthesis (GO:0042776)	0.000128102	0.0104136	0.518848	0.614143	1.63106	41	Ndufa1,Ndufv3,Ndufb2,Atp5pb,Ndufb8,Ndufa6,Ndufs6,Ndufb5,Ndufc2,Ndufa8,Ndufs5,Ndufb7,Ndufb3,Ndufv2,Ndufa11,Ndufs7,Sdhb,Ndufa7,Ndufa13,Ndufs1,Ndufa2,Sdha,Ndufa5,Ndufb10,Ndufs8,Ndufs2,Ndufa3,Ndufs4,Ndufb9,Ndufb6		0	L5.6.NP
Regulation Of Anatomical Structure Morphogenesis (GO:0022603)	0.000141705	0.0110587	0.518848	0.508574	1.4334	98	Inf2,Ppfia2,Cdh2,Srcin1,Mef2c,Nf1,Lrrc4c,Mapt,Tnik,Hecw1,Pak3,Efna5,Epha4,Lrrk2,Zmym6,Adgrb3,Tanc2,Chn1,Phldb2,Capzb,Sipa1l1,Tspan12,Cdk5,Pid1,Kndc1,Pdzd8,Hecw2,Nedd4,Arhgap44,Fitm2,Vash1,Clasp1,Sdc2,Lzts3,Stat2,Sema4d,Egln1,Chrna3,Rc3h1	Inf2	1	L5.6.NP
Peptide Biosynthetic Process (GO:0043043)	0.000159843	0.0119944	0.518848	0.481937	1.37813	139	Rps21,Rpl12,Rps29,Rps13,Rps5,Rpl28,Rpl38,Rps2,Rpl23a,Rpl3,Rpl37,Rpl36,Rpl24,Rps8,Rps14,Rps7,Rplp1,Rps23,Rpl35,Zar1l,Rpl41,Rpl10,Rpsa,Rpl37a,Rps24,Rpl34,Mrps33,Rps11,Rps19,Rpl30,Rplp0,Rpl27,Rps6,Rpl26,Rpl13,Rplp2,Rpl18,Rpl15,Rpl32,Rpl5,Mrpl42,Rps3,Mrps18b,Rpl39,Rpl35a,Rps9,Rps27,Rps25,Rpl7a,Rpl7,Rpl6,Rps15a,Rps4x,Rpl19,Mrps7,Pabpc4,Rpl11,Mrpl13,Rpl8,Mrps21,Mrps17,Dmd,Rps18,Rpl9,Mrpl23,Rps26,Eef1a2…		0	L5.6.NP
Regulation Of Focal Adhesion Assembly (GO:0051893)	0.000225593	0.0160349	0.518848	0.580036	1.56462	50	Acvrl1,Ptk2,Rock1,Dmtn,Nrg1,Col16a1,Slc9a1,Efna5,Thy1,Rock2,Vegfa,Fam107a,Ptprj,Phldb2,Tek,Lims1,Ptpra,Actg1,Clasp1,Peak1		0	L5.6.NP
Positive Regulation Of Tumor Necrosis Factor Production (GO:0032760)	0.000230127	0.0160349	0.518848	0.634246	1.64409	31	Ephb2,C1qtnf4,Arhgef2,Rasgrp1,Ddt,Lcp1,Sphk2,Frmd8,Jak2,Ptprj	Ephb2,C1qtnf4	2	L5.6.NP
Negative Regulation Of Cell Adhesion (GO:0007162)	0.000243798	0.0164017	0.518848	0.578161	1.55956	50	Ephb2,Acvrl1,Cx3cl1,Ptk2,Plxna4,Arhgdig,Sipa1,Dmtn,Plxna2,Nrg1,Epha4,Plxna3,Plxna1,Dscam,Tbcd,Ripor2,Plxnc1,Rnd1,Mia3,Dusp1,Mdk,Sema4d,Jam3,Adam10,Sema5a	Ephb2	1	L5.6.NP
Chemical Synaptic Transmission (GO:0007268)	0.000284809	0.0184982	0.498493	0.450698	1.30835	203	Cacnb4,Gria2,Nrxn1,Cacna1a,Syn2,Gria4,Grik1,Gabrb1,Dlgap1,Syt1,Kcnq3,Homer1,Htr4,Unc13c,Nptx1,Cacnb3,Exoc4,Gabbr2,Slc1a2,Lin7b,Gabrd,Syn1,Gabra4,Nrxn2,Slc12a6,Chrm2,Fchsd2,Hapln4,Gabrb3,Grik2,Kcnmb4,Htr2a,Gabrb2,Glra2,Gabra2,Slc1a4,Cdh8,Cdk5,Dlg2,Rps6ka1,Grik4,Nlgn1,Grm2,Apba2,Napa,Apoe,Sst,Atxn3,Gabarap,Uts2,Bsn,Slc12a5,Gabrg3,Lin7a,Pafah1b1,Unc13b,Pcdhb11,Unc13a,Shisa6,Htr1f,Apba1,Chrna3,Syt10,…	Cacnb4,Gria2,Cacna1a	3	L5.6.NP
Regulation Of Cell Adhesion (GO:0030155)	0.000293923	0.0184982	0.498493	0.509947	1.43494	95	Ephb2,Prkca,Epha7,Acvrl1,Epb41l4b,Ptk2,Plxna4,Tnr,Arhgdig,Rock1,Sipa1,Plxna2,Nrg1,Efna5,Epha4,Rock2,Plxna3,C1qbp,Plxna1,Dscam,Vegfa,Ppp2ca,Rsu1,Ptprj,Plaur,Ripor2,Plxnc1,Tgm2,Rnd1,Fut2,Atxn3,Mia3,Dusp1,Mdk,Sema4d,Src	Ephb2	1	L5.6.NP
Regulation Of Alternative mRNA Splicing, Via Spliceosome (GO:0000381)	0.000316707	0.0193093	0.498493	0.576102	1.55171	49	Rbfox3,Khdrbs3,Celf4,Celf2,Khdrbs2,Rbfox1,Zbtb7a,Hnrnpl,Khdrbs1,Srrm4,Ddx5,Magoh,Hnrnpa0	Rbfox3	1	L5.6.NP
Positive Regulation Of Axonogenesis (GO:0050772)	0.000366833	0.0213112	0.498493	0.625982	1.62904	33	Tiam2,Sema7a,Map3k13,Plxna4,Ntn1,Islr2,Mapt,Plxna2,Plxna3,Plxna1,Limk1,L1cam		0	L5.6.NP
Mitochondrial Electron Transport, NADH To Ubiquinone (GO:0006120)	0.00037139	0.0213112	0.498493	0.625749	1.62844	33	Ndufv3,Ndufa4,Ndufb2,Ndufb8,Ndufa6,Ndufs6,Ndufb5,Ndufc2,Ndufa8,Ndufs5,Ndufb7,Ndufb3,Ndufv2,Ndufs7,Ndufa7,Ndufs1,Ndufa2,Ndufa5,Ndufb10,Ndufs8,Ndufs2,Ndufa3,Ndufs4,Ndufb9,Ndufb6		0	L5.6.NP
Neuromuscular Junction Development (GO:0007528)	0.000448857	0.0250206	0.498493	0.711109	1.74287	18	Cacnb4,Unc13c,Cacnb3,Lrrk2,Dnaja3,Dctn1,Nedd4,Pdzrn3,Unc13b,Unc13a	Cacnb4	1	L5.6.NP
Neuron Projection Guidance (GO:0097485)	0.000517479	0.0280445	0.477271	0.483525	1.36816	106	Ephb2,Nrxn1,Shh,Cntn5,Epha7,Sema7a,Robo3,Reln,Ephb1,Ptk2,Tnr,Epha5,Sema5b,Efna5,Epha4,Plxna3,Mypn,Dscam,L1cam,Sema3c,Dpysl5,Unc5c,Efna3,Scn1b,Nell2,Sema6b,Lgi1,Notch3,Efnb2,Cntn2,Nrxn3,Ophn1,Efnb3,Dscaml1,Sema4b,Sema4d,Ephb6,Cdk5r1,Sema4f,Lgr6,Sema5a,Kalrn,Ntn3,Emb,Cntn6,Kif5b,Vasp,Sos1,Sema6d,Arhgef25	Ephb2	1	L5.6.NP
Mitochondrion Organization (GO:0007005)	0.000590749	0.0303303	0.477271	0.468725	1.34012	135	Slc25a33,Higd1a,Atpaf1,Mpv17,Chchd10,Slc25a4,Bnip3,Lrrk2,Cox7a2,Dnm1l,Timm17a,Prkn,Tomm20,Tomm5,Ppargc1a,Timm8b,Tomm7,Slc25a46,Akt3,Higd2a,Atp7a,Dnaja3,Chchd2,Cxadr,Pid1,Timm23,Bax,Thg1l,Timm13,Tmem11,Rcc1l,Msto1,Opa1,Vps13c,Ndufs1,Mef2a,Rab5if,Hsd17b10,Stoml2,Chchd3,Bcap31,Cav2,Ptcd2,Cox7a2l,Wasf1,Tomm40,Fancg,Pld6,Sfi1,Bid,Bnip3l,Timm44,Tomm34,Nipsnap2,Fbxo7,Sirt4,Rhot2,Aifm1,Mtx2,Timm10		0	L5.6.NP
Positive Regulation Of Release Of Sequestered Calcium Ion Into Cytosol (GO:0051281)	0.000590749	0.0303303	0.477271	0.690986	1.70155	19	Npsr1,Cx3cl1,Calm1,Thy1,Htt,Calm2,Drd1,Calm3,Gsto1		0	L5.6.NP
Regulation Of GTPase Activity (GO:0043087)	0.00065486	0.0327598	0.477271	0.456269	1.31462	159	Dock6,Rapgef2,Rasgrp2,Rasgrf1,Rasgrp1,Cpeb2,Cx3cl1,Nf1,Ptk2,Plxna4,Asap3,Epha5,Plxna2,Rap1gds1,Rasgef1b,Rgs11,Rgs7,Efna5,Epha4,Thy1,Lrrk2,Chn2,Plxna3,Agrn,Plxna1,Vav3,Rdx,Tbc1d30,Gpsm1,Rsu1,Chn1,Sipa1l1,Sgsm3,Adrb1,Rack1,Ric1,Lims1,Prex2,Plxnc1,Rapgef4,Hras,Tgm2,Srgap3,Arhgap44,Arhgap15,Ezh2,Cav2,Rap1gap,Rab3gap2,Sema4d,Zc3h15,Fgd1,Tbc1d20,Sgsm2,Stmn3,Pkp4,Ccl25,Vav2,Gsk3b,Ralgds,Snx9,Arfgef1,Tme…		0	L5.6.NP
Potassium Ion Transmembrane Transport (GO:0071805)	0.000682336	0.032905	0.477271	0.494144	1.38588	90	Kcng1,Atp1a3,Kcnq3,Kcnk9,Kcnh7,Kcnt2,Kcnb2,Kcnh1,Kcnb1,Kcnk12,Slc9a1,Lrrc55,Ghitm,Slc12a6,Kcnn3,Kcnv1,Kcnc1,Kcnh5,Kcnn2,Atp1a1,Kcnc2,Kcnq4,Atp1b1,Kcnj4,Slc12a5,Kcns3,Slc24a2,Hcn4,Kcna2,Kcnd3,Kcna5,Atp1b2,Hcn3,Kcna1,Kcnc3		0	L5.6.NP
Positive Regulation Of Synaptic Transmission (GO:0050806)	0.000691495	0.032905	0.477271	0.534471	1.46035	61	Ephb2,Nrxn1,Syt1,Dtnbp1,Reln,Adcy8,Clstn1,Clstn2,Grik2,Rims4,Cacng2,Cacng3,Nptn,Drd1,Lgi1,Nlgn1,Shisa7,Clstn3,Lgmn,Slc8a3,Slc24a2	Ephb2	1	L5.6.NP
Positive Regulation Of Hydrolase Activity (GO:0051345)	0.000737289	0.0342488	0.477271	0.471171	1.34177	126	Dock6,Rapgef2,Ctsl,Rasgrp2,Rasgrf1,Rasgrp1,Cx3cl1,Nf1,Asap3,Rock1,Rap1gds1,Rasgef1b,Rgs11,Calm1,Fnta,Rgs7,Thy1,Agrn,Tbc1d30,Rsu1,Sgsm3,Calm2,Cd200,Adrb1,Rack1,Ric1,Lims1,Prex2,Ndufa13,Rapgef4,Rps3,Hras,Psap,Calm3,Tgm2,Srgap3,Hmgb2,Ezh2,Cav2,Ctsk,Rap1gap,Sema4d,Zc3h15		0	L5.6.NP
Regulation Of Cell-Substrate Adhesion (GO:0010810)	0.000755606	0.0342834	0.477271	0.630012	1.6222	29	Cx3cl1,Nf1,Ptk2,Dmtn,Npnt,Thy1,Rsu1,Jak2,Tbcd,Lims1,Atxn3		0	L5.6.NP
Positive Regulation Of Cell-Matrix Adhesion (GO:0001954)	0.0008014	0.0355348	0.477271	0.619265	1.60035	30	Enc1,Cx3cl1,Rock1,Nrg1,Col16a1,Cdk6,Thy1,Vegfa,Ptprj,Skap1,Tek,Lims1		0	L5.6.NP
Regulation Of Synapse Assembly (GO:0051963)	0.00087467	0.0366883	0.477271	0.57223	1.52418	43	Ephb2,Nrxn1,Syndig1,Mef2c,Il1rapl1,Ephb1,Clstn1,Clstn2,Ptprd,Gpc4,Mdga1,Lrfn5,Nlgn1,Lrrtm3,Clstn3	Ephb2	1	L5.6.NP
Cellular Response To Calcium Ion (GO:0071277)	0.000883829	0.0366883	0.477271	0.551079	1.5008	56	Cacna1a,Cpne4,Rasgrp2,Mef2c,Syt1,Adcy8,Kcnh1,Dmtn,Cpne7,Cpne6,Nlgn1,Syt4,Syt6,Mef2a,Lgmn,Adgrv1,Alox5ap,Cpne2,Syt11,Smpd1,Clic4,Ppif,Neurod2,Syt10,Syt9	Cacna1a	1	L5.6.NP
Cellular Response To Salt (GO:1902075)	0.000883829	0.0366883	0.477271	0.505666	1.40655	79	Cacna1a,Cpne4,Rasgrp2,Mef2c,Syt1,Adcy8,Hsp90b1,Kcnh1,Dmtn,Rock2,Cpne7,Cpne6,Dlg2,Nlgn1,Syt4,Egr1,Syt6,Mef2a,Tgm2,Lgmn,Adgrv1,Alox5ap,Cpne2,Syt11,Smpd1,Clic4,Ppif,Neurod2,Syt10,Syt9	Cacna1a	1	L5.6.NP
Glutamate Receptor Signaling Pathway (GO:0007215)	0.000911305	0.0370408	0.477271	0.609528	1.58002	31	Gria2,Grm5,Gria4,Grm8,Grik1,Homer1,Kcnb1,Grik2,Grm1,Grik4,Grm2,Cpeb4	Gria2	1	L5.6.NP
Regulation Of Heart Contraction (GO:0008016)	0.000984846	0.039213	0.45506	0.5584	1.49484	46	Atp2b2,Atp2b1,Celf2,Ryr2,Cacna1c,Slc8a1,Calm1,Tmem65,Scn1b,Sptbn4,Calm2,Ank2,Slc4a3,Mef2a,Calm3,Slc8a3,Hcn4	Atp2b2	1	L5.6.NP
Ephrin Receptor Signaling Pathway (GO:0048013)	0.00102166	0.0398652	0.45506	0.590218	1.55044	36	Ephb2,Epha7,Anks1b,Ephb1,Ptk2,Epha5,Pak3,Efna5,Epha4,Chn1,Efna3,Sipa1l1	Ephb2	1	L5.6.NP
Positive Regulation Of Cell-Substrate Junction Organization (GO:0150117)	0.00124256	0.0475339	0.45506	0.664509	1.64584	20	Rock1,Nrg1,Col16a1,Thy1,Vegfa,Ptprj,Iqsec1,Tek,Lims1		0	L5.6.NP
Cellular Response To Metal Ion (GO:0071248)	0.00131619	0.0493824	0.45506	0.487702	1.36781	90	Cacna1a,Cpne4,Rasgrp2,Mef2c,Syt1,Adcy8,Kcnh1,Dmtn,Bnip3,Lrrk2,Prkn,Cpne7,Tigar,Glra2,B2m,Cpne6,Dlg2,Ank3,Nlgn1,Syt4,Syt6,Mef2a,Lgmn,Adgrv1,Alox5ap,Cpne2,Syt11,Smpd1,Clic4,Ppif,Neurod2,Syt10,Kcna1,Syt9,Bmp6	Cacna1a	1	L5.6.NP
Regulation Of Cellular Component Biogenesis (GO:0044087)	0.001353	0.0495486	0.45506	0.616357	1.58704	29	Rapgef2,Rock1,Nrg1,Rock2,Hspa8,Tjp1,Rdx,Gfap,Rap1b,Apoe,Hsp90aa1		0	L5.6.NP
Regulation Of Tumor Necrosis Factor Production (GO:0032680)	0.00137141	0.0495486	0.45506	0.531875	1.45013	59	Ephb2,C1qtnf4,Arhgef2,Rasgrp1,Gas6,Cx3cl1,Foxp1,Cd47,Ddt,Lcp1,Sphk2,Frmd8,Jak2,Ptprj,Cidea	Ephb2,C1qtnf4	2	L5.6.NP
Nervous System Development (GO:0007399)	5.31e-11	1.1e-07	0.851339	0.562357	1.45008	341	Ephb1,Myt1l,Nav2,Gpm6b,Nrxn1,Rbfox1,Nrg1,Rbfox3,Ephb2,Nell1,Nrgn,Crim1,Ly6h,Mef2c,Fgf12,Nlgn1,Zmynd8,Asic2,Arhgap26,Chrm3,Ptn,Pou3f2,Cyp46a1,Dclk1,Lpar1,Rps6ka3,Il1rapl2,Efna5,Farp1,St8sia2,Tenm1,Apba2,Hdac4,Zdhhc2,Dscam,Mdga2,Prkn,Spock2,Shc3,Adgrl3,Daglb,Plppr1,L1cam,Cspg5,Fgf5,Adam23,Aplp1,Nptx1,Neurod2,Cox7b,Tyro3,Cdh2,Lgi1,Adgrb1,Boc,Mylip,Fbxl17,Pcdh1,Kirrel3,Spock1,Hes1,Scn2a,Fgf13,Srrm4,N…	Ephb1,Myt1l,Nav2,Gpm6b,Rbfox1,Nrg1,Rbfox3,Ephb2,Nell1,Crim1,Mef2c,Fgf12,Zmynd8,Arhgap26	14	L5.IT
Cell-Cell Adhesion Via Plasma-Membrane Adhesion Molecules (GO:0098742)	2.07e-10	2.15e-07	0.826657	0.670855	1.67974	115	Cadm2,Tenm2,Robo3,Cdh12,Cdh4,Cdh11,Il1rapl1,Cdh10,Nlgn1,Nectin1,Cadm1,Cadm4,Lrfn5,Tenm1,Ptprd,Dscam,Adgrl3,Cdh22,L1cam,Cdh13,Tenm3,Nptn,Lrrc4c,Ptprf,Cdh18,Alcam,Cldn12,Cdh2,Igsf21,Kirrel3,Ptprm,Nexn,Igsf9,Lrrc4,Cdh9,Tgfb2,Cxadr,Dchs1,Sdk2,Igsf11,Atp2c1,Cdh6,Gpc4,Cadm3,Crb2,Dscaml1,Slitrk1,Sdk1	Cadm2,Tenm2,Robo3,Cdh4,Cdh11,Cdh10	6	L5.IT
Axon Guidance (GO:0007411)	1.07e-09	7.44e-07	0.788187	0.644498	1.62078	127	Ephb1,Lrtm1,Nrxn1,Ephb2,Robo3,Plxna2,Unc5c,Nell1,Plxna4,Gap43,Cntn5,Epha4,Efna5,Epha3,Unc5a,Sema4a,Dscam,Tnr,L1cam,Arhgef25,Notch3,Ptk2,Sema7a,Alcam,Klf7,Lgi1,Ncam1,Boc,Fyn,Epha6,Rnf165,Slit2,Ptprm,Nexn,Igsf9,Sema6c,Sema3c,Plxnc1,Cntn1,Sema4b,Rac3,Efna3,Plxnd1,Nfib,Nrcam,Nfasc,Neo1,Dscaml1,Fez2,Epha5,Rps6ka5,Sema6d,Tubb3,Sema3f,Cyfip2,Sema3a	Ephb1,Lrtm1,Ephb2,Robo3,Plxna2,Unc5c,Nell1,Plxna4,Gap43,Cntn5	10	L5.IT
Modulation Of Chemical Synaptic Transmission (GO:0050804)	7.56e-09	3.93e-06	0.74774	0.656393	1.63964	104	Clstn2,Dlgap2,Nrg3,Syn3,Cacna1a,Dgki,Homer1,Mef2c,Grm8,Gria4,Syt1,Nlgn1,Grik5,Ppp3ca,Lrrk2,Rims1,Grik2,Slc8a2,Grid1,Tmem108,Nptx1,Lrrc4c,Grm5,Clstn3,Cdh2,Lgi1,Mctp1,Lrrc4,Nptxr,Kcnmb4,Chrna7,Grm3,Gria2,Syn1,Rims4,Cdkl5,Cln3,Cplx2,Usp46,Rims3,Plppr4,Grik4,Bcr,Slc4a8,App,Nptx2,Gria3,Mctp2	Clstn2,Dlgap2,Nrg3,Syn3,Dgki,Mef2c,Grm8,Grik5,Ppp3ca	9	L5.IT
Cytoplasmic Translation (GO:0002181)	8.55e-08	3.54e-05	0.704976	0.660038	1.63579	89	Rps14,Rpl13,Rplp1,Rpsa,Rpl12,Rpl3,Eif4a2,Rps29,Rps7,Rps9,Rps5,Rps13,Rpl38,Rps4x,Rpl15,Rpl36,Rpl37a,Rps8,Rplp0,Rpl13a,Rpl11,Rps3,Rpl36al,Rpl28,Rpl37,Rps11,Rps18,Rpl5,Rps15,Rps25,Rpl35,Rplp2,Rpl8,Rps15a,Rps27a,Rps21,Rpl18a,Rpl9,Rpl26,Rpl17,Rps19,Rpl34,Rpl24,Rpl6,Rps24,Eif4a1,Rps2,Rpl41,Rps27,Rpl10a,Rps16,Rpl27,Rpl4,Rpl10,Rpl32,Rpl21,Rpl22l1,Rpl23a,Rpl19,Rpl7,Rack1,Rpl18,Eif3m,Rpl14,Rpl29,Rpl31,Rpl3…		0	L5.IT
Regulation Of Synapse Assembly (GO:0051963)	1.02e-07	3.54e-05	0.704976	0.741669	1.76117	45	Clstn2,Ephb1,Nrxn1,Ephb2,Il1rapl1,Mef2c,Nlgn1,Lrrtm3,Il1rapl2,Lrfn5,Ptprd,Syndig1,Clstn3,Il1rap	Clstn2,Ephb1,Ephb2,Mef2c,Lrrtm3	5	L5.IT
Positive Regulation Of Synapse Assembly (GO:0051965)	2.27e-07	6.73e-05	0.690132	0.790193	1.82098	30	Clstn2,Ephb1,Nrxn1,Ephb2,Il1rapl1,Nlgn1,Ptprd,Sema4a,Syndig1,Clstn3,Il1rap	Clstn2,Ephb1,Ephb2	3	L5.IT
Metal Ion Transport (GO:0030001)	2.86e-07	7.43e-05	0.674963	0.610633	1.5341	124	Atp2b2,Kcnk1,Kcnb2,Kcnh1,Kcnma1,Slc23a2,Scn1a,Cacna1d,Cacna2d1,Ndfip2,Kcnj6,Ryr2,Slc4a4,Tpt1,Kcnj3,Tusc3,Slc17a7,Kcnab1,Cacng7,Cacng3,Trpm7,Ramp1,Fyn,Trpc4,Scn2a,Scn3b,Fgf13,Clu,Kcnmb4,Chrna7,Scn4b,Chp1,Atp2c1,Kcns2,Ndufa9,Slc5a12,Kcna6,Magt1,Kcna3,Slc41a2,Kcnk9,Chrna4	Atp2b2,Kcnk1,Kcnb2,Kcnh1,Kcnma1,Slc23a2,Scn1a,Cacna1d,Cacna2d1,Ndfip2,Kcnj6	11	L5.IT
Positive Regulation Of Nervous System Development (GO:0051962)	3.83e-07	8.85e-05	0.674963	0.741397	1.7526	42	Clstn2,Ephb1,Nrxn1,Ephb2,Il1rapl1,Oprm1,Nlgn1,Ptprd,Syndig1,Clstn3,Il1rap	Clstn2,Ephb1,Ephb2	3	L5.IT
Neuron Projection Guidance (GO:0097485)	4.56e-07	9.25e-05	0.674963	0.621044	1.5537	108	Ephb1,Lrtm1,Nrxn1,Ephb2,Robo3,Unc5c,Nell1,Cntn5,Epha4,Efna5,Epha3,Sema4a,Dscam,Tnr,L1cam,Arhgef25,Notch3,Ptk2,Sema7a,Klf7,Lgi1,Boc,Fyn,Epha6,Slit2,Nexn,Igsf9,Sema6c,Sema3c,Cntn1,Sema4b,Efna3,Nrcam,Nfasc,Neo1,Dscaml1,Fez2,Epha5,Rps6ka5,Sema6d,Tubb3,Sema3f,Cyfip2,Sema3a,Kif5a,Trio,Sema3d,Slit1,Efnb1,Emb,Cdk5r1,Plxna3,Cntn2	Ephb1,Lrtm1,Ephb2,Robo3,Unc5c,Nell1,Cntn5	7	L5.IT
Axonogenesis (GO:0007409)	4.9e-07	9.25e-05	0.659444	0.583524	1.47966	165	Ephb1,Lrtm1,Nrxn1,Ephb2,Robo3,Unc5c,Nell1,Cntn5,Epha4,Efna5,Epha3,Sema4a,Dscam,Sptbn4,Tnr,L1cam,Arhgef25,Notch3,Aplp1,Ptk2,Dock7,Sema7a,Klf7,Lgi1,Ctnna2,Boc,Fyn,Cck,Epha6,Slit2,Baiap2,Nexn,Auts2,Igsf9,Map1a,Sema6c,Sema3c,Cntn1,Sema4b,Efna3,Atl1,Plppr4,Map1s,Usp9x,Nrcam,Pak3,Nfasc,Map1b,Neo1,Dscaml1,Fez2,Slitrk1,App,Epha5,Rps6ka5,Ank3,Taok2,Sema6d,Aplp2,Pard3,Tubb3,Sema3f,Cyfip2,Sema3a,Rab10,Kif5a…	Ephb1,Lrtm1,Ephb2,Robo3,Unc5c,Nell1,Cntn5	7	L5.IT
Positive Regulation Of Cell Projection Organization (GO:0031346)	7.11e-07	0.000123112	0.659444	0.627524	1.56539	101	Tiam2,Plxna2,Il1rapl1,Rapgef1,Plxna4,Nlgn1,Ptn,Camk2b,Rit2,Stmn2,Tox,Epha3,Ptprd,Ptk2b,Apoe,Tenm3,Nptn,Nedd9,Dab2ip,Dpysl3,Carmil1,Fut9,Slit2,Magi2,Ncoa2,Plxnc1,Camk1,Atp1b2,Ndrg4,Map3k13,Cdkl5,Camk1d,Plxnd1,Cbfa2t2,Prkd1,Serpini1,Obsl1,Itga6,Slitrk1,Plk5,Lrrc7,Twf1	Tiam2,Plxna2,Rapgef1,Plxna4	4	L5.IT
Positive Regulation Of Cell Junction Assembly (GO:1901890)	8.64e-07	0.000138139	0.659444	0.713316	1.69948	49	Clstn2,Ephb1,Nrxn1,Nrg1,Ephb2,Nell1,Il1rapl1,Lims1,Cntnap2,Nlgn1,Ptprd,Syndig1,Clstn3,Il1rap,Flot1,Rock1,Ptprj,Nphp4,Slitrk1	Clstn2,Ephb1,Nrg1,Ephb2,Nell1,Lims1	6	L5.IT
Homophilic Cell Adhesion Via Plasma Membrane Adhesion Molecules (GO:0007156)	1.43e-06	0.000212091	0.643552	0.711993	1.69337	47	Cadm2,Robo3,Cdh4,Nectin1,Cadm1,Cadm4,Dscam,L1cam,Cdh13,Tenm3,Nptn,Cdh2,Igsf21,Kirrel3,Ptprm,Nexn,Igsf9,Sdk2,Igsf11,Cadm3,Dscaml1,Sdk1	Cadm2,Robo3,Cdh4	3	L5.IT
Regulation Of Synaptic Transmission, Glutamatergic (GO:0051966)	2.05e-06	0.000283505	0.627257	0.711403	1.6893	45	Nrxn1,Dgki,Homer1,Mef2c,Hcn1,Grm8,Syt1,Nlgn1,Lrrk2,Ptk2b,Cacng2,Cacng7,Cacng3,Grm5,Cdh2,Grm3,Cln3,Plppr4	Dgki,Mef2c,Hcn1,Grm8	4	L5.IT
Chemical Synaptic Transmission (GO:0007268)	2.7e-06	0.000350657	0.627257	0.548325	1.39658	206	Dlgap2,Nrxn1,Syn3,Cacna1a,Homer1,Dtna,Gabra2,Gria4,Cacnb4,Rimbp2,Syt1,Nlgn1,Asic2,Grik5,Chrm3,Hcrtr1,Gabra4,Cacnb2,Rps6ka3,Rit2,Apba2,Grik2,Gabrb1,Dlg1,Grid1,Apoe,Slc17a7,Fchsd2,Nptx1,Scn2b,Ptprn2,Napa,Septin9,Gabarap,Gabra3,Lin7b,Kcnq3,Kcnmb4,Chrna7,Cort,Grm3,Htr1b,Gria2,Gabra5,Ptchd1,Syn1,Erc2,Shisa6,Cacna1e,Slc17a6,Mapk1,Exoc4,Grik4,Lin7a,Rps6ka2,Chrm1,Syt5,Nrxn2,Syt10,Snca,Grin1,Chrna4,Slc1a2…	Dlgap2,Syn3,Dtna,Gabra2,Cacnb4,Rimbp2,Grik5	7	L5.IT
Synapse Organization (GO:0050808)	3.84e-06	0.000468974	0.610527	0.600152	1.50271	115	Nrxn1,Cacnb4,Nlgn1,Lrrk2,Cacnb2,Lrfn5,Farp1,Zdhhc2,Ptprd,Dscam,Ky,Slc8a2,Spock2,Adgrl3,Ppfibp1,L1cam,Chchd10,Apbb2,Lrrc4c,Ptprf,Mapt,Grm5,Cdh2,Ppfia2,Kirrel3,Lrp4,Arhgap39,Lrrc4,Chrna7,Sdk2,Plxnd1,Gpc4,Nrcam,Pak3,Nrxn2,Ppfibp2,Nedd4,Slitrk1,Snca,App,Sdk1,Ank3,Ptprs,Flrt3	Cacnb4	1	L5.IT
Positive Regulation Of Synaptic Transmission (GO:0050806)	4.11e-06	0.000474842	0.610527	0.665434	1.60979	61	Clstn2,Nrxn1,Ephb2,Syt1,Nlgn1,Rims1,Zdhhc2,Grik2,Adcy8,Slc8a2,Ptk2b,Cacng2,Nptn,Cacng7,Cacng3,Clstn3,Lgi1,Akap5,Nalcn,Flot1,Chrna7,Rims4,Rims3	Clstn2,Ephb2	2	L5.IT
Transmembrane Receptor Protein Tyrosine Kinase Signaling Pathway (GO:0007169)	5.7e-06	0.000623738	0.610527	0.5431	1.38348	210	Ephb1,Nrg1,Ephb2,Blnk,Nell1,Rapgef1,Fgf1,Dok5,Ptprg,Epha4,Efna5,Syk,Epha3,Shc3,Sort1,Ptk2b,Fgf5,Ubash3b,Stmn1,Ptk2,Fer,Nedd9,Vegfd,Tyro3,Flrt2,Ap3s1,Fyn,Epha6,Shc4,Sulf1,Baiap2,Bcar3,Ghr,Mtss1,Grb10,Gfra2,Shoc2,Pdgfb,Jak2,Grb14,Efna3,Mapk1,Arhgef7,Rasa1,Galnt3,Kif16b,Vav2,Pak3,Ptprj,Prkd1,Fgfr1,Irs2,Igf1r,Rab14,Epha5,Fgf23,Gigyf1,Samd12,Col4a2,Flrt3,Slc39a14,Pik3r1,Pik3cb,Tiam1,Ptpn11,Dok6,Trim71…	Ephb1,Nrg1,Ephb2,Blnk,Nell1,Rapgef1,Dok5	7	L5.IT
Generation Of Neurons (GO:0048699)	6.95e-06	0.000721834	0.610527	0.597293	1.49624	116	Astn2,Myt1l,Atp2b2,Rnf112,Sh3rf1,Nell1,Il1rapl1,Mef2c,Tafa1,Pou3f2,Ptprd,Adgrl3,Smarca1,Mapt,Cck,Cep85l,Fut9,Spock1,Lrp4,Rtn1,Astn1,Auts2,Fgf13,Runx2,Cit,Tgfb2,Cdkl5,Wnt9a,Usp9x,Nrcam,Map1b,Fgfr1,Neo1	Astn2,Myt1l,Atp2b2,Rnf112,Sh3rf1,Nell1,Mef2c	7	L5.IT
Regulation Of Cardiac Muscle Cell Action Potential (GO:0098901)	8.82e-06	0.000873027	0.593325	0.79914	1.80302	22	Hcn1,Ctnna3,Ryr2,Calm1,Cacna1c,Nos1ap,Dlg1,Atp2a2,Camk2d,Fgf13,Cxadr	Hcn1	1	L5.IT
Neuron Projection Morphogenesis (GO:0048812)	1.15e-05	0.00108269	0.593325	0.576659	1.45018	127	Ephb1,Ephb2,Cntnap2,Nlgn1,Lrrk2,Nrn1,Dclk1,Epha4,Myo16,Farp1,Tnik,Dip2a,Sptbn4,Cntnap1,Aplp1,Dock7,Dab2ip,Alcam,Epb41l3,Klf7,Adgrb1,Ctnna2,Cck,Srgap3,Baiap2,Lrp4,Map1a,Cttn,Rock1,Map2,Mef2a,Atl1,Plppr4,Map1s,Nckap1,Nrcam,Pak3,Map1b,Dscaml1,Slitrk1,App,Ank3,Flrt3,Taok2,Aplp2,Taok3,Pard3,Rab10,Trio,Fgfr2,Nbl1,Ubb,Dlg4,Pacsin1,Wnt7a	Ephb1,Ephb2	2	L5.IT
Heterophilic Cell-Cell Adhesion Via Plasma Membrane Cell Adhesion Molecules (GO:0007157)	1.41e-05	0.00119406	0.593325	0.740912	1.70556	29	Tenm2,Il1rapl1,Nlgn1,Nectin1,Cadm1,Tenm1,Ptprd,Tenm3,Alcam,Igsf21,Cxadr,Dchs1,Cadm3,Crb2	Tenm2	1	L5.IT
Peptide Biosynthetic Process (GO:0043043)	1.44e-05	0.00119406	0.593325	0.56551	1.42661	140	Rps14,Rpl13,Rplp1,Rpsa,Rpl12,Rpl3,Rps29,Rps7,Pabpc4,Pcsk1,Rps9,Rps5,Rps13,Rpl38,Rps4x,Rpl15,Rpl36,Eef1a1,Rpl37a,Rps8,Rplp0,Rpl13a,Rpl11,Rps3,Rpl36al,Rpl28,Rpl37,Rps11,Rps18,Rpl5,Rps15,Rps25,Rpl35,Rplp2,Rpl8,Rps15a,Rps27a,Rps21,Rpl18a,Rpl9,Rpl26,Mrpl18,Rpl17,Rps19,Rpl34,Rpl24,Rpl6,Rps24,Rps2,Rpl41,Rps27,Rpl10a,Rps16,Mrps21,Rpl27,Rpl4,Rpl10,Rpl32,Mrpl43,Rpl21,Rpl23a,Dmd,Mrps16,Mrps18c,Rpl19,Rpl7,Rp…		0	L5.IT
Negative Regulation Of Cell Adhesion (GO:0007162)	1.49e-05	0.00119406	0.593325	0.663014	1.59032	54	Nrg1,Ephb2,Plxna2,Plxna4,Epha4,Adam10,Dscam,Arhgdig,Cdh13,Dmtn,Ptk2,Ripor2,Spock1,Plxnc1,Plxnd1,Rasa1,Rnd1	Nrg1,Ephb2,Plxna2,Plxna4	4	L5.IT
Regulation Of Monoatomic Ion Transmembrane Transporter Activity (GO:0032412)	1.49e-05	0.00119406	0.593325	0.653331	1.58051	61	Cacna1d,Oprm1,Homer1,Mef2c,Hcn1,Fgf12,Nlgn1,Ywhah,Chrm3,Cnih3,Ptk2b,Cacng2,Fxyd7,Scn2b,Cacng7,Cacng3,Nedd4l,Fxyd6,Scn3b,Scn4b,Shisa6,Fxyd5,Shisa9,Nedd4,Fxyd1,App	Cacna1d,Mef2c,Hcn1,Fgf12	4	L5.IT
Macromolecule Biosynthetic Process (GO:0009059)	2.95e-05	0.00226782	0.57561	0.549082	1.39258	167	Apoe,Rps14,Rpl13,Eef1g,Rplp1,Rpsa,Rpl12,Rpl3,Rps29,Rps7,Pabpc4,Fut9,Rps9,Rps5,Ext1,Rps13,Rpl38,Rps4x,Eef2,Rpl15,Rpl36,Eef1a1,Rpl37a,Rps8,Rplp0,Rpl13a,Rpl11,Rps3,Rpl36al,Rpl28,Rpl37,Rps11,Rps18,Rpl5,Rps15,Rps25,Rpl35,Rplp2,Rpl8,Rps15a,Rps27a,Rps21,Rpl18a,Rpl9,Rpl26,Mrpl18,Rpl17,Rps19,Rpl34,Large1,Rpl24,Rpl6,Alas1,Eif5a,Rps24,Rps2,Rpl41,Rps27,Rpl10a,Rps16,Mrps21,Rpl27,Abcf1,Rpl4,Rpl10,Rpl32,Mrpl43,…		0	L5.IT
Cell-Cell Adhesion Mediated By Cadherin (GO:0044331)	3.12e-05	0.00227229	0.557332	0.785472	1.7574	20	Cdh12,Cdh4,Cdh11,Cdh10,Cdh22,Cdh13,Fer,Cdh18,Cdh2,Plekha7,Cdh9,Dchs1,Cdh6	Cdh4,Cdh11,Cdh10	3	L5.IT
Calcium-Dependent Cell-Cell Adhesion Via Plasma Membrane Cell Adhesion Molecules (GO:0016339)	3.17e-05	0.00227229	0.557332	0.73013	1.68074	29	Cdh12,Cdh4,Cdh11,Cdh10,Nlgn1,Cdh22,Cdh13,Cdh18,Cdh2,Cdh9,Dchs1,Cdh6	Cdh4,Cdh11,Cdh10	3	L5.IT
Neuron Projection Development (GO:0031175)	4.01e-05	0.00277969	0.557332	0.549855	1.39292	159	Ephb1,Gpm6b,Ephb2,Cntnap2,Nlgn1,Map4,Lrrk2,Dclk1,Epha4,Myo16,Stmn2,Tnik,Dip2a,Unc5a,Bicdl1,Tmem108,Apoe,Hdgfl3,L1cam,Cntnap1,Neurod2,Stmn1,Dock7,Mapt,Dab2ip,Epb41l3,Lgi1,Srgap3,Nmnat2,Ptprm,Cttn,Neurod6,Rock1,Map2,Map1s,Tbc1d24,Nckap1,Mapk8ip3,Ppp1r9a,Pak3,Map1b,Rb1,Prmt1,Nedd4,Rasgrf1,App	Ephb1,Gpm6b,Ephb2	3	L5.IT
Calcium Ion Transport (GO:0006816)	4.85e-05	0.00309246	0.557332	0.601875	1.49004	88	Atp2b2,Cacna1a,Cacna1d,Cacna2d1,Ryr2,Cacna1c,Orai2,Slc8a1,Cacnb2,Tpt1,Slc8a2,Atp2a2,Cacng7,Cacng3,Trpm7,Slc24a3,Micu1,Ramp1,Fyn,Gas6,Trpc4,Nalcn,Atp2b4,Clu,Chrna7,Atp2c1,Stim2,Stim1,Chrna4,Trpm3	Atp2b2,Cacna1d,Cacna2d1	3	L5.IT
Cell Junction Assembly (GO:0034329)	4.91e-05	0.00309246	0.557332	0.614543	1.51151	78	Nrxn1,Vmp1,Cdh12,Cdh4,Cdh11,Cdh10,Nlgn1,Farp1,Zdhhc2,Dscam,Spock2,Adgrl3,Cdh22,Cdh13,Cdh18,Cdh2,Kirrel3,Cdh9,Dchs1,Sdk2,Plxnd1,Cdh6,Nrcam,Nrxn2,Myo9a,Itga6,Slitrk1,Sdk1	Vmp1,Cdh4,Cdh11,Cdh10	4	L5.IT
Mitochondrial ATP Synthesis Coupled Electron Transport (GO:0042775)	4.91e-05	0.00309246	0.557332	0.63317	1.53853	64	Ndufs4,Cox5a,Cox7a2,Cox6c,Cox7b,Ndufa1,Cox5b,Uqcrb,Cox8a,Uqcrq,Ndufc1,Ndufb2,Ndufs5,Ndufa4,Ndufb5,Cox6b1,Cycs,Ndufb8,Ndufa9,Cox4i1,Uqcrh,Sdhd,Cox7c,Uqcr10,Ndufb6,Cox6a1,Ndufs3,Uqcc3,Ndufa12,Ndufb10,Ndufa10,Ndufa6,Ndufab1,Ndufa3,Uqcr11,Sdhb,Ndufs8,Uqcrfs1,Ndufb7,Coa6,Ndufa5,Ndufb3,Ndufs1,Ndufa2,Cyc1		0	L5.IT
Response To Calcium Ion (GO:0051592)	5.25e-05	0.00320732	0.557332	0.611204	1.50916	83	Kcnh1,Cacna1a,Kcnma1,Homer1,Mef2c,Syt1,Nlgn1,Ppp3ca,Ryr2,Calm1,Adcy8,Cpne9,Dmtn,Neurod2,Camk2d,Syt13,Syt9,Calm2,Syt4,Clu,Cpne7,Kcnmb4,Mef2a,Itpka,Rasgrp2,Syt5,Syt10,Nedd4,Rasa4,Braf,Stim1	Kcnh1,Kcnma1,Mef2c,Ppp3ca	4	L5.IT
Regulation Of Cell Adhesion (GO:0030155)	6.6e-05	0.00383297	0.538434	0.581311	1.45209	104	Nrg1,Ephb2,Plxna2,Plxna4,Ppp3ca,Epha4,Efna5,Adam10,Zdhhc2,Dscam,Ptk2b,Tnr,Arhgdig,Lamc1,Cdh13,Rock2,Ptk2,Tesc,Ripor2,Nuak1,Plau,Ppp1r12a,Plxnc1,Prkca,Rock1,Rsu1,Plxnd1,Rasa1,Rnd1,Plaur,Ptprj	Nrg1,Ephb2,Plxna2,Plxna4,Ppp3ca	5	L5.IT
Cellular Respiration (GO:0045333)	6.82e-05	0.00383297	0.538434	0.607537	1.49631	81	Me3,Ndufs4,Cox5a,Cox7a2,Cox6c,Cox7b,Ndufa1,Cox5b,Uqcrb,Cox8a,Uqcrq,Ndufc1,Ndufb2,Ndufs5,Ndufa4,Oxa1l,Ndufb5,Cox6b1,Cycs,Ndufb8,Ndufa9,Cox4i1,Uqcrh,Cox7c,Uqcr10,Ndufb6,Cox6a1,Ndufs3,Ndufb11,Ndufa12,Ndufb10,Ndufa10,Ndufa6,Ndufab1,Ndufa3,Uqcr11,Mtln,Ndufa11,Sdhaf4,Sdhb,Mdh2,Ndufs8,Ndufa13,Uqcrfs1,Ndufb7,Ndufa5,Ndufb3,Etfa,Ndufs1	Me3	1	L5.IT
Protein Phosphorylation (GO:0006468)	6.82e-05	0.00383297	0.538434	0.480896	1.24398	410	Ephb1,Ephb2,Dapk2,Fam20a,Mast3,Efemp1,Srpk1,Hipk4,Camkk2,Mapk10,Cdk17,Camk2b,Lrrk2,Rara,Dclk3,Grk5,Mknk1,Dclk1,Epha4,Rps6ka3,Syk,Adam10,Mast2,Tnik,Epha3,Bmp2,Clk4,Map4k3,Ptk2b,Clk3,Camk1g,Prkar1b,Bmpr1b,Tlk1,Stk10,Mapk6,Rock2,Ptk2,Fer,Prkcb,Mast4,Camk2d,Dab2ip,Prkag2,Tyro3,Hipk2,Nuak1,Camk4,Sbk1,Fyn,Gas6,Epha6,Smad2,Pkn2,Prag1,Tgfb2,Cdk19,Stk4,Camk1,Prkca,Pdgfb,Pdk3,Rock1,Map3k13,Stk25,Jak2,Acvr1…	Ephb1,Ephb2,Dapk2,Fam20a,Mast3,Efemp1,Srpk1,Hipk4,Camkk2	9	L5.IT
Protein O-linked Glycosylation (GO:0006493)	0.00010209	0.00547936	0.538434	0.604761	1.48431	76	Tet1,Tmtc2,Galnt9,Galnt13,St6gal1,Galnt17,B3glct,Tet3,Gcnt4,Galnt7,Tmtc1,Fut9,Galnt11,Galnt12,Galnt16,Ogt,Trak1,Galntl6,Fktn,B3galt1,Galnt3,Large1,Mgat5b,Galnt18,St6galnac2,B3galnt1,Oga,Galnt1,B4galt5	Tet1,Tmtc2,Galnt9,Galnt13	4	L5.IT
Regulation Of Trans-Synaptic Signaling (GO:0099177)	0.000103218	0.00547936	0.538434	0.707266	1.63951	33	Nrg3,Cacna1a,Gria4,Nlgn1,Grik5,Ppp3ca,Grik2,Grid1,Lrrc4c,Fabp5,Lrrc4,Gria2,Cdkl5,Grik4,Bcr,Slc4a8,Gria3,Gria1,Iqsec2	Nrg3,Grik5,Ppp3ca	3	L5.IT
Neuron Development (GO:0048666)	0.000105474	0.00547936	0.538434	0.553574	1.39213	127	Tenm2,Myt1l,Mef2c,Cntnap2,Nlgn1,Map4,Pou3f2,Stmn2,Etv1,Tenm1,Unc5a,Bicdl1,Tmem108,Apoe,Hdgfl3,L1cam,Tenm3,Stmn1,Pbx1,Dock7,Mapt,Lgi1,Ptprm,Srrm4,Tgfb2,Rock1,Map2,Tbc1d24,Ppp1r9a,Map1b,Rb1,Prmt1,Nedd4,Ppt1,Rasgrf1,App,Epha5,Flrt3,Lgi4,Fry,Gba2,Dmd,Lrp12,Alk	Tenm2,Myt1l,Mef2c	3	L5.IT
Regulation Of Neuron Projection Development (GO:0010975)	0.000109986	0.00557441	0.538434	0.542466	1.37192	149	Il1rapl1,Rapgef1,Nlgn1,Ptn,Camk2b,Lrrk2,Csmd3,Lpar1,Epha4,Rit2,Stmn2,Tox,Epha3,Ptpn9,Ptk2b,Apoe,Tanc2,Tnr,Tenm3,Nptn,Lrrc4c,Dab2ip,Dpysl3,Cdh2,Ctnna2,Mylip,Ppfia2,Fut9,Camk2g,Spock1,Magi2,Ncs1,Lzts3,Prag1,Camk1,Atp1b2,Ndrg4,Mt3,Cdkl5,Camk1d,Pak3,Cbfa2t2,Prkd1,Serpini1,Itga6,Srcin1,Rtn4r,Ptprs,Plk5,Lrrc7,Twf1	Rapgef1	1	L5.IT
Cardiac Conduction (GO:0061337)	0.00011337	0.00560912	0.538434	0.705527	1.63548	33	Cacna1d,Cacna2d1,Hcn1,Ctnna3,Cacna1c,Cacnb2,Sptbn4,Kcnj3,Scn2b,Camk2d,Scn3b,Slc9a1,Scn4b,Mef2a	Cacna1d,Cacna2d1,Hcn1	3	L5.IT
Regulation Of Monoatomic Cation Transmembrane Transport (GO:1904062)	0.000132636	0.00640971	0.518848	0.715003	1.65203	31	Cacna1d,Homer1,Hcn1,Fgf12,Kcnip3,Dlg1,Kcnab1,Kcnip4,Nedd4l,Dpp6,Dpp10	Cacna1d,Hcn1,Fgf12	3	L5.IT
Aerobic Electron Transport Chain (GO:0019646)	0.000150774	0.00712064	0.518848	0.629317	1.52647	63	Ndufs4,Cox5a,Cox7a2,Cox6c,Cox7b,Ndufa1,Cox5b,Uqcrb,Cox8a,Uqcrq,Ndufc1,Ndufb2,Ndufs5,Ndufa4,Ndufb5,Cox6b1,Cycs,Ndufb8,Ndufa9,Cox4i1,Uqcrh,Sdhd,Cox7c,Uqcr10,Ndufb6,Cox6a1,Ndufs3,Uqcc3,Ndufb10,Ndufa10,Ndufa6,Ndufab1,Ndufa3,Uqcr11,Sdhb,Ndufs8,Uqcrfs1,Ndufb7,Ndufa5,Ndufb3,Ndufs1,Ndufa2,Cyc1		0	L5.IT
Axon Development (GO:0061564)	0.000159843	0.00738119	0.518848	0.598536	1.47414	81	Gpm6b,Ephb2,Gap43,Sptbn4,L1cam,Aplp1,Neurod2,Dock7,Mapt,Nrep,Klf7,Ctnna2,Cck,Nmnat2,Baiap2,Map1a,Neurod6,Atl1,Plppr4,Map1s,Nrcam,Mapk8ip3,Pak3,Map1b,Dscaml1,Slitrk1,App,Ank3,Taok2,Aplp2,Pard3,Rtn4,Rab10,Camsap2,Fgfr2	Gpm6b,Ephb2,Gap43	3	L5.IT
Negative Regulation Of Endothelial Cell Migration (GO:0010596)	0.000164377	0.00742556	0.518848	0.725833	1.66109	27	Nrg1,Pparg,Rgcc,Mef2c,Apoe,Dab2ip,Adgrb1,Slit2,Ptprm,Atp2b4	Nrg1,Pparg,Rgcc,Mef2c	4	L5.IT
Cardiac Muscle Cell Action Potential Involved In Contraction (GO:0086002)	0.000198386	0.00877119	0.518848	0.754343	1.68776	20	Scn1a,Cacna1d,Cacna2d1,Fgf12,Ryr2,Cacna1c,Scn2b,Nedd4l,Scn3b,Scn4b	Scn1a,Cacna1d,Cacna2d1,Fgf12	4	L5.IT
Regulation Of Heart Rate By Cardiac Conduction (GO:0086091)	0.000225593	0.00976629	0.518848	0.714064	1.63993	28	Cacna1d,Cacna2d1,Hcn1,Ctnna3,Cacna1c,Cacnb2,Kcnj3,Scn2b,Camk2d,Scn3b,Scn4b	Cacna1d,Cacna2d1,Hcn1	3	L5.IT
Central Nervous System Development (GO:0007417)	0.000234684	0.00995252	0.518848	0.512073	1.30445	210	Cadm2,Slc23a2,Cntnap2,Asic2,Cntn5,Dclk1,Rps6ka3,Il1rapl2,Ndufs4,Synj2,Prkn,Shc3,Adgrl3,Smarca1,Adam23,Aplp1,Nptx1,Flnb,Pbx1,Cox7b,Apod,Cdh2,Spock1,Cdk5r2,Rtn1,Slc6a17,Shroom2,Nf1,Cntn1,Rnf103,Pafah1b2,Ndrg4,Jarid2,Ufc1,Brinp3,Nfib,Rogdi,Adgrl2,Map1s,Nckap1,Marcks,Nrcam,Nfasc,Pou6f1,Arnt2,Serpini1,Ppt1,Dscaml1,Grin1,Sntg2,Git1,App,Smg9,Emx1,Pou6f2,Ptprz1,Aplp2,Sox12,Dnajc30,Ugp2,Rtn4,Pts,Atxn1,Aff…	Cadm2,Slc23a2,Cntn5	3	L5.IT
Regulation Of Cation Channel Activity (GO:2001257)	0.000248355	0.0103216	0.498493	0.656367	1.55571	44	Cacna1a,Homer1,Hcn1,Cacnb4,Fgf12,Calm1,Cacnb2,Dlg1,Kcnab1,Camk2d,Calm2,Fgf13,Kcns2,Fgf14,Pde4d,Ank3,Nos1,Jph4,Fgf11,Dmd	Hcn1,Cacnb4,Fgf12	3	L5.IT
Cellular Response To Peptide (GO:1901653)	0.000266582	0.0105884	0.498493	0.675347	1.58062	37	Cyp11a1,Cacna1a,Cacna2d1,Arhgef2,Lrp1,Epha4,Grm5,Fyn,Prnp,Rpl17,Itga4,Igf1r,Grin1,App	Cyp11a1,Cacna2d1,Arhgef2	3	L5.IT
Regulation Of Cell Migration (GO:0030334)	0.000266582	0.0105884	0.498493	0.484328	1.24549	307	Adarb1,Ephb2,Tet1,Plxna2,Cdh11,Tmsb10,Plxna4,Fgf1,Zmynd8,Ppp3ca,Tmeff2,Camk2b,Mgat5,Dach1,Epha4,Adam10,Bmp2,Sema4a,Ptk2b,Tnr,Cdh13,Fgf5,Hace1,Rock2,Ptk2,Fer,Scai,Nedd9,Sema7a,Lamc2,Dpysl3,Ctnna2,Fyn,Srgap3,Carmil1,Plau,Mctp1,Slit2,Magi2,Sulf1,Nexn,Sema6c,Nf1,Sema3c,Cort,Syne2,Plxnc1,Ogt,Prkca,Cntn1,Pdgfb,Sema4b,Rock1,Cln3,Actg1,Sorl1,Plxnd1,Mitf,Acvr1,Phactr1,Ldb2,Rap2b,Sod2,Ptprj,Limch1,Sgk3,Igf…	Adarb1,Ephb2,Tet1,Plxna2,Cdh11,Plxna4,Zmynd8,Ppp3ca	8	L5.IT
Adherens Junction Organization (GO:0034332)	0.000275696	0.0105884	0.498493	0.695184	1.60029	29	Cdh12,Cdh4,Cdh11,Cdh10,Cdh22,Cdh13,Cdh18,Cdh2,Mtss1,Cdh9,Dchs1,Cdh6	Cdh4,Cdh11,Cdh10	3	L5.IT
Regulation Of Long-Term Synaptic Potentiation (GO:1900271)	0.000275696	0.0105884	0.498493	0.707852	1.60549	25	Ephb2,Ptn,Cyp46a1,Epha4,Zdhhc2,Adcy8,Apoe,Akap5,Chrna7	Ephb2	1	L5.IT
Cardiac Muscle Cell Contraction (GO:0086003)	0.000280253	0.0105884	0.498493	0.787821	1.70844	15	Scn1a,Cacna1d,Cacna2d1,Fgf12,Cacna1c,Scn2b,Camk2d,Scn3b,Scn4b	Scn1a,Cacna1d,Cacna2d1,Fgf12	4	L5.IT
Calcium-Mediated Signaling (GO:0019722)	0.000307594	0.0114139	0.498493	0.622029	1.49969	58	Ncald,Camkk2,Ppp3ca,Chrm3,Ryr2,Cacna1c,Lrrk2,Slc8a1,Atp2a2,Dmtn,Grm5,Mctp1,Clu,Slc9a1,Prnp,Ppp1r9a,Ptprj,Atp1b1,Mctp2	Ncald,Camkk2,Ppp3ca	3	L5.IT
Negative Regulation Of Neuron Projection Development (GO:0010977)	0.000316707	0.0115459	0.498493	0.643634	1.52838	45	Nlgn1,Lpar1,Epha4,Stmn2,Ptpn9,Apoe,Tnr,Dpysl3,Mylip,Spock1,Mcf2,Lrp4,Bcl11a,Prag1,Mt3,Cbfa2t2,Rtn4r,Ptprs,Sema3a		0	L5.IT
Regulation Of Focal Adhesion Assembly (GO:0051893)	0.000325821	0.011636	0.498493	0.637359	1.52164	50	Gpm6b,Nrg1,Nell1,Lims1,Efna5,Epha3,Dmtn,Rock2,Ptk2,Apod,Fyn,Slc9a1,Rock1,Actg1,Ptprj,Ptpra,Limch1	Gpm6b,Nrg1,Nell1,Lims1	4	L5.IT
Sodium Ion Transmembrane Transport (GO:0035725)	0.000330378	0.011636	0.498493	0.629583	1.50885	52	Kcnk1,Slc9a9,Hcn1,Asic2,Slc8a1,Slc4a4,Slc8a2,Scn2b,Slc24a3,Scn2a,Slc6a17,Nalcn,Scn3b,Slc9a1,Scn4b,Atp1b2,Slc9a3,Slc4a8,Slc6a6,Atp1b1	Kcnk1,Slc9a9,Hcn1	3	L5.IT
Neuron Migration (GO:0001764)	0.000357719	0.0121859	0.498493	0.643349	1.53011	47	Astn2,Sh3rf1,Nell1,Mef2c,Cck,Cep85l,Spock1,Astn1,Auts2,Fgf13,Cdkl5,Usp9x,Nrcam,Map1b,Fgfr1,Neo1	Astn2,Sh3rf1,Nell1,Mef2c	4	L5.IT
Regulation Of Cell-Substrate Junction Assembly (GO:0090109)	0.000357719	0.0121859	0.498493	0.735663	1.65279	21	Gpm6b,Efna5,Epha3,Rock2,Ptk2,Fyn,Slc9a1,Rock1,Ptpra,Limch1	Gpm6b	1	L5.IT
Protein Localization To Membrane (GO:0072657)	0.000375947	0.0126003	0.498493	0.528401	1.33857	159	Nrxn1,Kcnb2,Nlgn1,Kcnip3,Ptn,Rab34,Cyp46a1,Cacnb2,Tnik,Zdhhc2,Dlg1,Zdhhc23,Sptbn4,Rab3c,Rock2,Tesc,Kcnip4,Epb41l3,Ramp1,Dpp6,Gas6,Dpp10,Magi2,Lin7b,Scn3b,Fcho2,Fgf13,Lrrc4,Smurf1,Flot1,Rock1,Pacs1,Flot2,Rab8b,Lin7a,Rab40c,Nrxn2,Itga4,Ank1,Braf,Tspan5,Fyb2,Atp1b1,Ank3,Myo5a,Emp2,Tm9sf2,Rftn1,Rab3d,Rab10,Fermt2,Rabep1,Slc9a3r2,Abhd17a,Zdhhc22,Map7,Pacsin1,Ezr,Nlgn2,Efr3a,Rab38,Pkp2,Ttc7b,Lrpap1,Rap…	Kcnb2	1	L5.IT
Potassium Ion Transport (GO:0006813)	0.000439743	0.0145045	0.498493	0.566147	1.40506	92	Kcnk1,Kcnb2,Kcnh1,Kcnma1,Slc9a9,Kcnh7,Hcn1,Kcnj6,Kcnc2,Kcnj3,Slc17a7,Kcnab1,Slc24a3,Nalcn,Slc9a1,Kcnq3,Kcnmb4,Kcnq5,Kcnk10,Chp1,Kcns2,Kcna6,Slc9a3,Kcna3,Kcnh5,Kcnk9,Kcnq1,Kcnn3,Kcnc1	Kcnk1,Kcnb2,Kcnh1,Kcnma1,Slc9a9,Kcnh7,Hcn1,Kcnj6	8	L5.IT
Protein Localization To Plasma Membrane (GO:0072659)	0.00045797	0.0148697	0.498493	0.547328	1.36986	112	Kcnb2,Kcnip3,Rab34,Cacnb2,Tnik,Zdhhc2,Dlg1,Zdhhc23,Sptbn4,Rab3c,Rock2,Tesc,Kcnip4,Epb41l3,Ramp1,Dpp6,Gas6,Dpp10,Scn3b,Fcho2,Fgf13,Smurf1,Flot1,Rock1,Pacs1,Flot2,Rab8b,Rab40c,Ank1,Tspan5,Gorasp1,Fyb2,Atp1b1,Ank3,Myo5a,Emp2,Rab3d,Rab10,Slc9a3r2,Zdhhc22,Map7,Pacsin1,Ezr,Efr3a,Pkp2,Ttc7b,Lrpap1,Rapgef2,Ramp2,Cacnb3,Rab3a,S100a10,Ramp3,Ptch1,Pacs2	Kcnb2	1	L5.IT
Cellular Response To Metal Ion (GO:0071248)	0.000471686	0.0150794	0.498493	0.565217	1.40586	96	Kcnh1,Cacna1a,Mef2c,Syt1,Nlgn1,Lrrk2,B2m,Fos,Adcy8,Cpne9,Prkn,Dmtn,Neurod2,Camk2d,Syt13,Syt9,Syt4,Clu,Cpne7,Mt3,Mapk1,Mef2a,Itpka,Prnp,Rasgrp2,Syt5,Syt10,Rasa4,Braf,Snca,Tigar,Ank3,Chuk,Ryr3,Cpne6,Itpkb,Mapk8,Cpne2,Syt3,Dlg4,Dlg2,Cpne8,Glra1,Adcy1,Adgrv1,Hsf1,Cacna1h	Kcnh1,Mef2c	2	L5.IT
Energy Derivation By Oxidation Of Organic Compounds (GO:0015980)	0.000490003	0.0154277	0.477271	0.680041	1.58727	36	Ndufs4,Cox5a,Cox7a2,Cox6c,Cox7b,Cox5b,Uqcrb,Cox8a,Uqcrq,Ndufa4,Cox6b1,Cycs,Mt3,Cox4i1,Uqcrh,Gfpt2,Cox7c,Uqcr10,Lepr,Cox6a1,Uqcr11,Mtln,Sdhaf4		0	L5.IT
Regulation Of Heart Contraction (GO:0008016)	0.000508321	0.0157655	0.477271	0.634361	1.50728	46	Atp2b2,Celf2,Ryr2,Calm1,Cacna1c,Slc8a1,Slc8a2,Sptbn4,Atp2a2,Camk2d,Calm2,Atp2b1,Atp2b4,Tgfb2,Mef2a,Atp2b3,Pde4d,Fxyd1,Kcnq1,Nos1	Atp2b2,Celf2	2	L5.IT
Response To Amyloid-Beta (GO:1904645)	0.000563273	0.017213	0.477271	0.69695	1.58076	25	Cacna1a,Cacna2d1,Lrp1,Epha4,Grm5,Fyn,Chrna7,Prnp,Itga4,Igf1r,Grin1,App	Cacna2d1	1	L5.IT
Regulation Of Dendrite Morphogenesis (GO:0048814)	0.000572432	0.0172393	0.477271	0.674845	1.55516	30	Il1rapl1,Hecw1,Ywhah,Tnik,Ptprd,Nedd4l,Lzts1,Cdkl5,Hecw2,Nedd4,Obsl1,Gorasp1		0	L5.IT
Neurogenesis (GO:0022008)	0.00058159	0.0172649	0.477271	0.647577	1.52462	40	Ephb1,Lpar1,Daglb,Mapt,Spock1,Lrp4,Cit,Tgfb2,Dchs1,Btbd1,Trak1,Rogdi	Ephb1	1	L5.IT
Regulation Of Vascular Endothelial Growth Factor Signaling Pathway (GO:1900746)	0.000590749	0.0172898	0.477271	0.772751	1.68696	16	Nrg1,Cadm4,Jcad,Smoc2,Dab2ip	Nrg1	1	L5.IT
Cellular Response To Amyloid-Beta (GO:1904646)	0.000599908	0.017314	0.477271	0.72423	1.634	22	Cacna1a,Cacna2d1,Lrp1,Epha4,Grm5,Fyn,Prnp,Itga4,Igf1r,Grin1,App	Cacna2d1	1	L5.IT
Sodium Ion Transport (GO:0006814)	0.000627384	0.0176365	0.477271	0.619664	1.49129	56	Kcnk1,Slc23a2,Scn1a,Hcn1,Asic2,Slc8a1,Slc4a4,Slc8a2,Scn2b,Slc24a3,Scn2a,Slc6a17,Nalcn,Scn3b,Fgf13,Scn4b,Ndufa9,Slc5a12,Slc4a8,Slc6a6,Atp1b1	Kcnk1,Slc23a2,Scn1a,Hcn1	4	L5.IT
Peptidyl-Tyrosine Modification (GO:0018212)	0.000636543	0.0176365	0.477271	0.6447	1.51886	41	Ephb2,Efemp1,Epha4,Syk,Epha3,Clk4,Ptk2b,Ptk2,Fer,Fyn,Pdgfb,Jak2	Ephb2,Efemp1	2	L5.IT
Positive Regulation Of Neuron Projection Development (GO:0010976)	0.000636543	0.0176365	0.477271	0.582405	1.42732	75	Rapgef1,Nlgn1,Ptn,Camk2b,Rit2,Stmn2,Tox,Epha3,Ptk2b,Apoe,Tenm3,Nptn,Dab2ip,Dpysl3,Fut9,Magi2,Camk1,Atp1b2,Vldlr,Ndrg4,Camk1d,Cbfa2t2,Prkd1,Serpini1,Itga6,Cobl,Plk5,Lrrc7,Twf1	Rapgef1	1	L5.IT
Positive Regulation Of Biomineral Tissue Development (GO:0070169)	0.000645701	0.0176548	0.477271	0.672475	1.5497	30	Gpm6b,Nell1,Mef2c,Ptn,Slc8a1,Bmp2,Bmpr1b,Atp2b1	Gpm6b,Nell1,Mef2c	3	L5.IT
Negative Regulation Of Endothelial Cell Proliferation (GO:0001937)	0.00065486	0.0176727	0.477271	0.69764	1.59144	26	Pparg,Rgcc,Mef2c,Apoe,Sulf1,Ptprm,Nf1	Pparg,Rgcc,Mef2c	3	L5.IT
Anterograde Trans-Synaptic Signaling (GO:0098916)	0.000664019	0.0176901	0.477271	0.528124	1.33384	146	Nrxn1,Cacna1a,Homer1,Dtna,Cacnb4,Syt1,Nlgn1,Asic2,Chrm3,Hcrtr1,Cacnb2,Rps6ka3,Rit2,Apba2,Grik2,Gabrb1,Dlg1,Nptx1,Scn2b,Gabarap,Kcnq3,Kcnmb4,Cort,Grm3,Htr1b,Gria2,Ptchd1,Syn1,Cacna1e,Mapk1,Exoc4,Grik4,Rps6ka2,Chrm1,Syt5,Nrxn2,Syt10,Snca,Grin1,Chrna4,Slc1a2,Nptx2,Htr7,Hrh2,Slc1a3,Gria1,Syn2,Amph,Kif5a,Htr2c,Gipc1,Snap25,Dlg4,Penk,Dlg2,Nlgn2,Pcdhb2,Glra1,Sncb,Slc18a2,Rps6ka1,Cacnb3,Apba3,Gad1,Dlgap1	Dtna,Cacnb4	2	L5.IT
Phosphorylation (GO:0016310)	0.000700654	0.0181995	0.477271	0.470258	1.2145	368	Ephb1,Ephb2,Dapk2,Fam20a,Dgki,Srpk1,Camkk2,Mapk10,Cdk17,Camk2b,Lrrk2,Rara,Grk5,Mknk1,Dclk1,Epha4,Syk,Adam10,Mast2,Tnik,Epha3,Bmp2,Map4k3,Ptk2b,Clk3,Prkar1b,Bmpr1b,Tlk1,Stk10,Mapk6,Rock2,Ptk2,Fer,Prkcb,Camk2d,Prkag2,Hipk2,Nuak1,Camk4,Dgkb,Fyn,Fggy,Gas6,Epha6,Pkn2,Prag1,Tgfb2,Cdk19,Stk4,Camk1,Prkca,Pdgfb,Pdk3,Tollip,Rock1,Map3k13,Stk25,Jak2,Acvr1c,Csnk1a1,Cdkl5,Pdk1,Map3k5,Mapk1,Pim2,Acvr1,Ern1,Uvr…	Ephb1,Ephb2,Dapk2,Fam20a,Dgki,Srpk1,Camkk2	7	L5.IT
Regulation Of Intracellular Signal Transduction (GO:1902531)	0.000700654	0.0181995	0.477271	0.492905	1.25823	231	Tiam2,Arhgap22,Dock3,Dapk2,Arhgef9,Arhgef2,Fgf1,Nlgn1,Arhgap26,Akap6,Traf3,Lrrk2,Rit2,Spred1,Tnik,Dlg1,Wwc1,Arhgef25,Fam13a,Sez6l2,Zfand6,Arhgap21,Mapt,Dab2ip,Arhgef11,Arhgap20,Hipk2,Mcf2l,Nuak1,Srgap3,Mcf2,Calm2,Akap5,Pex5l,Rasd2,Fam13b,Arhgap39,Lbh,Stk4,Phlpp1,Sez6l,Rpl11,Fbxo9,Arhgap32,Rpl5,Vav3,Ovol2,Arhgap31,Optn,Fgd1,Vav2,Pak3,Araf,Myo9a,Arhgef17,Traf5,Ppp1r16b,Kat6a,Bcr	Tiam2,Arhgap22,Dock3,Dapk2,Arhgef9,Arhgef2,Arhgap26	7	L5.IT
Positive Regulation Of Signaling (GO:0023056)	0.000737289	0.0189146	0.477271	0.68547	1.58379	31	Clstn2,Ece1,Homer1,Syt1,Rims1,Grik2,Clstn3,Lgi1,Rims4,Rims3	Clstn2,Ece1	2	L5.IT
Cellular Response To Calcium Ion (GO:0071277)	0.0008014	0.0203087	0.477271	0.613657	1.47842	57	Kcnh1,Cacna1a,Mef2c,Syt1,Nlgn1,Adcy8,Cpne9,Dmtn,Neurod2,Camk2d,Syt13,Syt9,Syt4,Clu,Cpne7,Mef2a,Itpka,Rasgrp2,Syt5,Syt10,Rasa4,Braf	Kcnh1,Mef2c	2	L5.IT
Regulation Of Voltage-Gated Calcium Channel Activity (GO:1901385)	0.000828876	0.0207519	0.477271	0.705168	1.59377	24	Cacna1a,Cacnb4,Ppp3ca,Stac2,Nos1ap,Cacnb2,Akap5	Cacnb4,Ppp3ca	2	L5.IT
Negative Regulation Of Cell Projection Organization (GO:0031345)	0.000966438	0.0239078	0.477271	0.625375	1.48502	45	Ywhah,Lpar1,Epha4,Stmn2,Ptpn9,Apoe,Tnr,Dpysl3,Fyn,Mylip,Spock1,Prag1,Mt3,Prnp,Cbfa2t2,Rtn4r,Gorasp1,Ptprs,Sema3a		0	L5.IT
Ras Protein Signal Transduction (GO:0007265)	0.000984846	0.0240766	0.45506	0.52842	1.3278	123	Rapgef1,Dok5,Rasgrp1,Rit2,Ctnnal1,Rasgef1b,Rasgef1a,Rapgef4,Mras,Arhgdig,Rras2,Cdh13,Hace1,Rock2,Arhgef11,Nkiras1,Rit1,Ralgps1,Sgsm3,Nf1,Brk1,Shoc2,Rapgef5,Rac3,Rock1,Nckap1,Rasgrp2,Rap2b,Rb1,Park7,Rasgrf1,Plk2,Hras,Arhgap6,Wasf1,Cfl1,Tiam1,Dok6,Rapgefl1,Myo9b,Fgf2,Crkl,Limk1	Rapgef1,Dok5	2	L5.IT
Protein Localization To Cell Periphery (GO:1990778)	0.00100325	0.0242414	0.45506	0.541215	1.35664	118	Kcnb2,Kcnip3,Rab34,Cacnb2,Tnik,Zdhhc2,Dlg1,Zdhhc23,Sptbn4,Rab3c,Rock2,Tesc,Kcnip4,Epb41l3,Ramp1,Dpp6,Gas6,Dpp10,Lin7b,Scn3b,Fcho2,Fgf13,Smurf1,Flot1,Rock1,Pacs1,Flot2,Rab8b,Lin7a,Rab40c,Ank1,Tspan5,Fyb2,Atp1b1,Ank3,Myo5a,Emp2,Rab3d,Rab10,Rabep1,Slc9a3r2,Zdhhc22,Map7,Pacsin1,Ezr,Efr3a,Pkp2,Ttc7b,Lrpap1,Rapgef2,Ramp2,Cacnb3,Rab3a,S100a10,Ramp3,Ptch1,Pacs2	Kcnb2	1	L5.IT
Positive Regulation Of Cell Communication (GO:0010647)	0.00104007	0.0245598	0.45506	0.715135	1.6164	23	Clstn2,Homer1,Syt1,Rims1,Grik2,Clstn3,Lgi1,Rims4,Rims3	Clstn2	1	L5.IT
Regulation Of Cardiac Muscle Contraction By Calcium Ion Signaling (GO:0010882)	0.00104007	0.0245598	0.45506	0.762686	1.65394	15	Ryr2,Calm1,Cacna1c,Slc8a1,Atp2a2,Camk2d,Calm2,Slc9a1,Atp1b1,Dmd		0	L5.IT
Brain Development (GO:0007420)	0.00107689	0.0251435	0.45506	0.530662	1.33457	126	Cadm2,Slc23a2,Cntnap2,Cntn5,Ndufs4,Synj2,Adgrl3,Smarca1,Flnb,Pbx1,Apod,Cdh2,Ctnna2,Cdk5r2,Rtn1,Slc6a17,Shroom2,Nf1,Cntn1,Pafah1b2,Ndrg4,Ufc1,Nfib,Fbxw11,Rogdi,Adgrl2,Map1s,Nrcam,Nfasc,Pou6f1,Arnt2,Ppt1,Dscaml1,Grin1,Git1,Smg9,Emx1,Dnajc30,Ugp2,Rtn4,Atxn1,Aff2,Ptpn11	Cadm2,Slc23a2,Cntn5	3	L5.IT
Translation (GO:0006412)	0.0011137	0.0257141	0.45506	0.497564	1.26845	213	Rps14,Rpl13,Eef1g,Rplp1,Rpsa,Rpl12,Rpl3,Rps29,Rps7,Pabpc4,Rps9,Rps5,Rps13,Rpl38,Rps4x,Eef2,Rpl15,Rpl36,Eef1a1,Rpl37a,Aurkaip1,Rps8,Rplp0,Rpl13a,Rpl11,Rps3,Rpl36al,Mrpl57,Rpl28,Rpl37,Rps11,Rps18,Rpl5,Rps15,Rps25,Rpl35,Rplp2,Rpl8,Rps15a,Rps27a,Rps21,Rpl18a,Rpl9,Rpl26,Mrpl18,Rpl17,Rps19,Rpl34,Rpl24,Rpl6,Mrps34,Eif5a,Rps24,Mrps9,Rps2,Rpl41,Rps27,Rpl10a,Rps16,Mrps21,Rpl27,Abcf1,Rpl4,Rpl10,Rpl32,Mrpl43…		0	L5.IT
Positive Regulation Of Bone Mineralization (GO:0030501)	0.00115052	0.0262722	0.45506	0.680882	1.56373	28	Gpm6b,Nell1,Mef2c,Ptn,Slc8a1,Bmp2,Bmpr1b,Atp2b1	Gpm6b,Nell1,Mef2c	3	L5.IT
Oxidative Phosphorylation (GO:0006119)	0.00118733	0.0268182	0.45506	0.608737	1.45032	49	Ndufs4,Chchd10,Ndufa1,Uqcrb,Atp5pb,Ndufc1,Ndufb2,Ndufs5,Ndufb5,Ndufb8,Ndufa9,Uqcrh,Sdhd,Ndufb6,Ndufs3,Ndufb11,Ndufa12,Ndufb10,Ndufa10,Ndufa6,Ndufab1,Ndufa3,Ndufa11,Sdhb,Ndufs8,Ndufa13,Nipsnap2,Ndufb7,Ndufa5,Ndufb3,Ndufs1		0	L5.IT
Regulation Of GTPase Activity (GO:0043087)	0.00120574	0.0269412	0.45506	0.512515	1.29984	167	Plxna2,Rapgef1,Plxna4,Lims1,Lrrk2,Rasgrp1,Sh3bp4,Dock9,Epha4,Tbc1d30,Efna5,Rasgef1b,Epha3,Rasgef1a,Rapgef4,Rab3gap2,Snx18,Ptk2,Dock7,Dab2ip,Srgap3,Bcar3,Ralgps1,Rgs11,Arhgap12,Sgsm3,Nf1,Evi5l,Plxnc1,Rapgef5,Rsu1,Cdkl5,Plxnd1,Tbc1d15,Arhgef7,Usp6nl,Vav3,Rap1gap,Rasgrp2,Gpsm1,Fgd1,Vav2,Dock11,Rasa4,Rasgrf1,Itga6,Epha5,Rtn4r,Picalm,Rgs6,Hras,Pkp4,Rap1gds1,Cpeb2,Prkg1,Rapgefl1,Fermt2,Tbc1d2	Plxna2,Rapgef1,Plxna4,Lims1	4	L5.IT
Cell-Cell Junction Assembly (GO:0007043)	0.00127937	0.0279846	0.45506	0.60327	1.44702	54	Cdh12,Cdh4,Cdh11,Cdh10,Cdh22,Cdh13,Cntnap1,Cdh18,Cldn12,Cdh2,Epb41l3,Pkn2,Cdh9,Dchs1,Prkca,Actg1,Cdh6	Cdh4,Cdh11,Cdh10	3	L5.IT
Regulation Of Neuron Differentiation (GO:0045664)	0.00127937	0.0279846	0.45506	0.585207	1.41571	61	Gdpd5,Mef2c,Arhgef2,Mosmo,Nlgn1,Ywhah,Disp3,Lrrk2,Pcp4,Bmp2,Neurod2,Nrep,Hes1,Rock1,Brinp3,Nrcam,Fgfr1,Trim32,Tcf4,Id2,Tiam1,Alk,Nbl1,Brinp2,Hey1,Cdk5r1,Bin1	Gdpd5,Mef2c,Arhgef2,Mosmo	4	L5.IT
Positive Regulation Of Axonogenesis (GO:0050772)	0.0013346	0.0288884	0.45506	0.667981	1.54845	33	Tiam2,Plxna2,Plxna4,L1cam,Islr2,Mapt,Sema7a,Slit2,Plxnc1,Map3k13,Cdkl5,Plxnd1,Slitrk1	Tiam2,Plxna2,Plxna4	3	L5.IT
Synapse Assembly (GO:0007416)	0.00137141	0.0293793	0.45506	0.588285	1.42227	60	Nrxn1,Gabra2,Nlgn1,Farp1,Zdhhc2,Ptprd,Dscam,Spock2,Adgrl3,Cdh2,Srgap3,Kirrel3,Fgf13,Lrrc4,Sdk2,Plxnd1,Nrcam,Nrxn2,Slitrk1,Sdk1,Flrt3	Gabra2	1	L5.IT
Regulation Of Calcium Ion Transmembrane Transport (GO:1903169)	0.00138982	0.0294698	0.45506	0.757663	1.64304	15	Cacna2d1,Nos1ap,Ptk2b,Ubash3b,Camk2d,Fyn,Diaph1,Prnp,Nos1	Cacna2d1	1	L5.IT
Regulation Of Metal Ion Transport (GO:0010959)	0.00144504	0.0303313	0.45506	0.680679	1.55275	26	Nkain2,Cacna2d1,Ywhah,Camk2b,B2m,Sptbn4,Nkain3,Camk2g,Epb41,Stim1,Slc30a6,Ank3,Nos1	Nkain2,Cacna2d1	2	L5.IT
Aerobic Respiration (GO:0009060)	0.00151867	0.0315581	0.45506	0.60393	1.45342	56	Me3,Ndufs4,Chchd10,Ndufa1,Uqcrb,Ndufc1,Ndufb2,Ndufs5,Oxa1l,Ndufb5,Ndufb8,Ndufa9,Uqcrh,Ndufb6,Ndufs3,Ndufb11,Ndufa12,Ndufb10,Ndufa10,Ndufa6,Ndufab1,Ndufa3,Ndufa11,Sdhb,Mdh2,Ndufs8,Ndufa13,Nipsnap2,Ndufb7,Ndufa5,Ndufb3,Ndufs1	Me3	1	L5.IT
Regulation Of Synapse Organization (GO:0050807)	0.00155549	0.0320031	0.45506	0.697609	1.57394	22	Arhgap22,Il1rapl1,Mef2c,Camk2b,Epha4,Ctnna2,Cdkl5,Cln3,Nedd4	Arhgap22,Mef2c	2	L5.IT
Regulation Of Peptidyl-Tyrosine Phosphorylation (GO:0050730)	0.00161071	0.0328144	0.45506	0.602407	1.44976	56	Nrg1,Nell1,Arhgef2,Cadm4,Efna5,Ptk2b,Dmtn,Fyn,Ghr,Pdgfb,Jak2,Acvr1,Prnp,Bank1,Rap2b,Ptprj,App	Nrg1,Nell1,Arhgef2	3	L5.IT
Neurotransmitter Secretion (GO:0007269)	0.00164753	0.0329189	0.45506	0.629465	1.48297	41	Nrxn1,Syn3,Pclo,Syt1,Rims1,Rph3a,Ptprn2,Lin7b,Syn1,Cplx2,Lin7a,Nrxn2,Syt10,Snca,Syn2,Rph3al,Dnajc5,Snap25,Vamp2,Rims2,Pip5k1c	Syn3,Pclo	2	L5.IT
Regulation Of Cell-Matrix Adhesion (GO:0001952)	0.00164753	0.0329189	0.45506	0.601476	1.44372	53	Gpm6b,Efna5,Epha3,Ptk2b,Cdh13,Rock2,Ptk2,Fyn,Plau,Plekha2,Nf1,Slc9a1,Rock1,Actg1,Rasa1,Ptpra,Limch1,Nexmif,Emp2,Pik3cb	Gpm6b	1	L5.IT
Activation Of Protein Kinase B Activity (GO:0032148)	0.00168435	0.033334	0.45506	0.732692	1.61703	18	Nrg1,Osbpl8,Fgf1,Gas6,Pdgfb,Mt3,Ppia,Park7	Nrg1,Osbpl8	2	L5.IT
Regulation Of Microtubule Depolymerization (GO:0031114)	0.00170276	0.0333804	0.45506	0.699191	1.57085	21	Arhgef2,Stmn2,Hdgfl3,Fgf13,Map1a,Map1s,Map1b,Atxn7,Camsap2	Arhgef2	1	L5.IT
Negative Regulation Of Microtubule Polymerization Or Depolymerization (GO:0031111)	0.00177639	0.0344984	0.45506	0.672156	1.54368	28	Arhgef2,Stmn2,Hdgfl3,Stmn1,Fgf13,Map2,Snca,Atxn7,Clip3,Camsap2	Arhgef2	1	L5.IT
Peptidyl-Tyrosine Phosphorylation (GO:0018108)	0.0017948	0.0345332	0.45506	0.600388	1.43043	49	Ephb2,Efemp1,Epha4,Syk,Epha3,Clk4,Ptk2b,Ptk2,Fer,Fyn,Pdgfb,Jak2,Abi2,Fgfr1,Igf1r	Ephb2,Efemp1	2	L5.IT
Vascular Endothelial Growth Factor Receptor Signaling Pathway (GO:0048010)	0.00185002	0.0352692	0.45506	0.704367	1.59206	23	Nell1,Ptk2b,Ptk2,Dab2ip,Vegfd,Fyn,Sulf1,Vav2,Prkd1,Src,Pdcd6	Nell1	1	L5.IT
SMAD Protein Signal Transduction (GO:0060395)	0.00190542	0.0359952	0.45506	0.68045	1.55723	27	Nup93,Bmp2,Fos,Smad3,Hipk2,Magi2,Smad2,Ski,Inhbb,Bmp3,Runx2,Tgfb2		0	L5.IT
Positive Regulation Of Axon Extension (GO:0045773)	0.00194242	0.0360389	0.45506	0.729381	1.60972	18	Nell1,Dscam,L1cam,Islr2,Mapt,Sema7a,Map3k13	Nell1	1	L5.IT
Regulation Of Sodium Ion Transmembrane Transporter Activity (GO:2000649)	0.00194242	0.0360389	0.45506	0.644648	1.50003	34	Fgf12,Hecw1,Ywhah,Fxyd7,Scn2b,Camk2d,Nedd4l,Fxyd6,Scn3b,Fgf13,Scn4b,Hecw2,Fxyd5,Nedd4,Fgf14,Fxyd1,Wnk2,Fgf11,Dmd	Fgf12	1	L5.IT
Cardiac Muscle Cell Action Potential (GO:0086001)	0.00197942	0.0364003	0.431708	0.68457	1.54722	24	Scn1a,Cacna1d,Cacna2d1,Fgf12,Cacna1c,Slc8a1,Scn2b,Scn3b,Scn4b,Atp1b1,Kcnq1	Scn1a,Cacna1d,Cacna2d1,Fgf12	4	L5.IT
Regulation Of Postsynapse Organization (GO:0099175)	0.00209041	0.0381042	0.431708	0.699855	1.58186	23	Arhgap22,Il1rapl1,Homer1,Lrrk2,Epha4,Tanc2,Ppfia2,Lzts3,Cdkl5,Srcin1,Cfl1,Kif1a,Cdk5r1	Arhgap22	1	L5.IT
Protein Localization To Cell Junction (GO:1902414)	0.00216441	0.0391099	0.431708	0.697276	1.56008	20	Pclo,Stau2,Nlgn1,Nectin1,Heg1	Pclo,Stau2	2	L5.IT
Calcium Ion Import Across Plasma Membrane (GO:0098703)	0.00242339	0.0430175	0.431708	0.669438	1.52711	26	Cacna1a,Scn1a,Cacna1d,Cacna2d1,Cacna1c,Slc8a1,Slc8a2,Scn2a,Clu,Cacna1e	Scn1a,Cacna1d,Cacna2d1	3	L5.IT
Regulation Of Cytosolic Calcium Ion Concentration (GO:0051480)	0.00242339	0.0430175	0.431708	0.665781	1.52904	28	Atp2b2,Ryr2,Hcrtr1,Slc35g1,Slc8a2,Trpc4,Atp2b1,Atp2b4,Cln3,Atp2b3	Atp2b2	1	L5.IT
Cell Morphogenesis Involved In Neuron Differentiation (GO:0048667)	0.00246039	0.0430175	0.431708	0.577343	1.40923	67	Mef2c,Farp1,Sptbn4,Aplp1,Dock7,Klf7,Adgrb1,Ctnna2,Cck,Baiap2,Lrp4,Map1a,Map2,Mef2a,Atl1,Plppr4,Map1s,Nrcam,Pak3,Map1b,Rb1,Dscaml1,Slitrk1,App,Ank3,Taok2,Aplp2,Pard3,Rab10,Fgfr2,Wnt7a,Celsr2	Mef2c	1	L5.IT
Cortical Cytoskeleton Organization (GO:0030865)	0.00249738	0.0430175	0.431708	0.665795	1.5101	25	Nlgn1,Dlg1,Fmnl2,Rock2,Epb41l3,Fhod3,Rac3,Rock1,Nckap1		0	L5.IT
Cardiac Muscle Cell Differentiation (GO:0055007)	0.00253438	0.0430175	0.431708	0.693839	1.55239	20	Nrg1,Mef2c,Slc8a1,Kdm6b,Bmp2,Cxadr	Nrg1,Mef2c	2	L5.IT
Peptidyl-Serine Modification (GO:0018209)	0.00257138	0.0430175	0.431708	0.511583	1.29207	146	Mast3,Srpk1,Hipk4,Galnt13,Camk2b,Lrrk2,Dclk3,Mknk1,Rps6ka3,Mast2,Camk1g,Tlk1,Rock2,Prkcb,Mast4,Camk2d,Hipk2,Camk4,Sbk1,Gas6,Pkn2,Galnt16,Stk4,Camk1,Prkca,Pdgfb,Pdk3,Rock1,Map3k13,Csnk1a1,Camk1d,Mapk1,Galnt3,Prkd1,Sgk3,Mgat5b,Ulk3,Srpk2,Chuk,Plk2,Map3k10,Stk32c,Csnk2a1,Prkacb,Hipk3,Galnt1,Mapk8,Pkn1,Cab39,Cdk5r1,Dgkq,Mknk2,Akt2,Ulk2,Galnt2,Tnks,Srpk3,Brsk1,Rps6kb1,Dyrk2,Tbk1,Wnk1	Mast3,Srpk1,Hipk4,Galnt13	4	L5.IT
Plasma Membrane Bounded Cell Projection Morphogenesis (GO:0120039)	0.00257138	0.0430175	0.431708	0.617212	1.45847	43	Cntnap2,Nlgn1,Lrrk2,Dclk1,Myo16,Tnik,Cntnap1,Dab2ip,Epb41l3,Srgap3,Cttn,Map1s,Nckap1,Taok3,Wasf1,Trio,Myo9b,Nbl1,Ubb,Pacsin1		0	L5.IT
Negative Regulation Of Plasma Membrane Bounded Cell Projection Assembly (GO:0120033)	0.00260838	0.0430175	0.431708	0.675293	1.52625	24	Nrg1,Mphosph9,Tbc1d30,Slit2,Evi5l,Evl,Rap1gap	Nrg1	1	L5.IT
Positive Regulation Of Calcium Ion Transmembrane Transporter Activity (GO:1901021)	0.00260838	0.0430175	0.431708	0.695358	1.5717	23	Vmp1,Ppp3ca,Ryr2,Calm1,Akap6,Stac2,Calm2,Slc9a1	Vmp1,Ppp3ca	2	L5.IT
Positive Regulation Of MAPK Cascade (GO:0043410)	0.00260838	0.0430175	0.431708	0.494818	1.25707	188	Nrg1,Npnt,Nell1,Oprm1,Mef2c,Fgf1,Dok5,Lrrk2,Rasgrp1,Lpar1,Rit2,Tenm1,Bmp2,Ptk2b,Adra1b,Apoe,Jcad,Wwc1,Rock2,Dab2ip,Sema7a,Klhdc10,Garem1,Gas6,Ddt,Bcar3,Ghr,Tgfb2,Chrna7,Prkca,Pdgfb,Rock1,Ndrg4,Stk25,Mt3,Arrb1,Ptprj,Ppia,Fgfr1,Braf,Avpi1,Igf1r,App,Lamtor1,Mturn,Pla2g5,Taok2,Hras,Taok3,Ptpn11,Dok6,Fermt2,Fgfr2,Fgf2,Htr2c,Crkl	Nrg1,Npnt,Nell1,Mef2c,Dok5	5	L5.IT
Regulation Of Bone Mineralization (GO:0030500)	0.00260838	0.0430175	0.431708	0.619772	1.45916	40	Gpm6b,Nell1,Mef2c,Ptn,Slc8a1,Bmp2,Ptk2b,Bmpr1b,Atp2b1	Gpm6b,Nell1,Mef2c	3	L5.IT
Organic Substance Transport (GO:0071702)	0.00268237	0.0438895	0.431708	0.517547	1.30159	126	Atp2b2,Nrg1,Slc23a2,Cacna1d,Cacna2d1,Ryr2,Abcb9,Tpt1,Snx18,Cacng7,Cacng3,Trpm7,Ramp1,Fyn,Scamp2,Abcc1,Trpc4,Clu,Chrna7,Spns2,Atp2c1,Scamp5,Cmtm6,Slco2a1,Ppt1,Snx7,Slc29a1,Chrna4,Abca12,Ryr3,Abca2,Itpr1,Abca5,Vamp2,Lrp1b,Slc3a2,Abca3,Rab38,Scamp1,Grin3a,Ramp2,Slc18a2,Cacnb3,Trpc3,Chmp1a,Mfsd12,Trpc1,Chka,Ramp3,Cd320,Ndc1,Ryr1,Arrdc1,Psen1,Rufy1,Abcd1	Atp2b2,Nrg1,Slc23a2,Cacna1d,Cacna2d1	5	L5.IT
Regulation Of Dendrite Development (GO:0050773)	0.00271937	0.0441473	0.431708	0.648689	1.50264	32	Hecw1,Ptn,Csmd3,Tnik,Dab2ip,Nedd4l,Lzts1,Bcl11a,Vldlr,Cdkl5,Camk1d,Hecw2,Nedd4,Cobl,Alk,Camsap2,Pacsin1,Rtn4ip1		0	L5.IT
Inorganic Cation Transmembrane Transport (GO:0098662)	0.00275637	0.044401	0.431708	0.486724	1.23803	195	Kcnk1,Kcnb2,Kcnh1,Cacna1a,Cacna1d,Slc9a9,Kcnh7,Hcn1,Asic2,Cacna1c,Kcnc2,Slc8a1,Slc4a4,Slc39a10,Slc8a2,Atp2a2,Scn2b,Trpm7,Slc24a3,Gas6,Trpc4,Scn2a,Slc6a17,Nalcn,Scn3b,Atp2b4,Clu,Slc9a1,Kcnq3,Kcnq5,Scn4b,Kcnk10,Atp2c1,Kcns2,Atp6v1e1,Kcna6,Slc9a3,Kcna3,Slc41a2,Atp6v1f,Slc4a8,Kcnh5,Slc6a6,Kcnk9,Trpm3,Atp1b1,Kcnq1,Kcnn3,Slc39a14,Kcnc1,Ryr3,Slc1a3,Slc36a1,Slc39a6,Atp6ap2,Ano6,Kcnk2,Kcng3,Atp6v0d1,Kcnj2…	Kcnk1,Kcnb2,Kcnh1,Cacna1d,Slc9a9,Kcnh7,Hcn1	7	L5.IT
Dendrite Morphogenesis (GO:0048813)	0.00279336	0.0446509	0.431708	0.648887	1.50419	33	Ephb1,Ephb2,Ptn,Farp1,Dip2a,Klf7,Ctnna2,Lrp4,Chrna7,Map2,Mef2a,Phactr1,Pak3	Ephb1,Ephb2	2	L5.IT
Regulation Of Endothelial Cell Migration (GO:0010594)	0.00283036	0.0448969	0.431708	0.57306	1.38804	62	Nell1,Fgf1,Ptn,Ptk2b,Apoe,Smoc2,Rock2,Ptk2,Dab2ip,Adgrb1,Slit2,Ptprm,Foxp1,Nf1,Prkca,Scarb1,Glul	Nell1	1	L5.IT
Negative Regulation Of Kinase Activity (GO:0033673)	0.00294136	0.0463041	0.431708	0.59164	1.42011	53	Ppm1e,Ephb2,Deptor,Spred1,Ubash3b,Cdkn1c,Mapt,Prkag2,Nf1,Chp1,Camk2n1,Rb1,Ppia,Park7,Trib2,Irs2,Snca,Dbndd2	Ppm1e,Ephb2	2	L5.IT
Positive Regulation Of Ossification (GO:0045778)	0.00308935	0.0482681	0.431708	0.645647	1.49559	32	Gpm6b,Nell1,Mef2c,Ptn,Slc8a1,Bmp2,Bmpr1b,Atp2b1	Gpm6b,Nell1,Mef2c	3	L5.IT
Myotube Differentiation (GO:0014902)	0.00320034	0.0494646	0.431708	0.730074	1.59379	16	Kcnh1,Mef2c,Adgrb3,Sort1,Pld3,Dock1,Ski	Kcnh1,Mef2c	2	L5.IT
Signal Release From Synapse (GO:0099643)	0.00323734	0.0494646	0.431708	0.63725	1.48739	36	Nrxn1,Syn3,Pclo,Syt1,Rims1,Ptprn2,Lin7b,Syn1,Cplx2,Lin7a,Nrxn2,Syt10,Snca,Syn2,Dnajc5,Snap25,Vamp2,Pip5k1c	Syn3,Pclo	2	L5.IT
Striated Muscle Cell Differentiation (GO:0051146)	0.00323734	0.0494646	0.431708	0.71201	1.56121	17	Nrg1,Mef2c,Kdm6b,Bmp2,Sort1,Pld3,Ski,Cby1,Mtln,Popdc3	Nrg1,Mef2c	2	L5.IT
Modulation Of Chemical Synaptic Transmission (GO:0050804)	6.42e-12	1.37e-08	0.887075	0.668704	1.74316	106	Grm8,Cacna1a,Dlgap2,Grik2,Syt1,Rims1,Syn3,Mef2c,Grm1,Nrg3,Dgki,Clstn3,Lrrc4c,Grm5,Mctp1,Grm3,Plppr4,Homer1,Nlgn1,Slc8a2,Dlgap1,Lrrk2,Grik5,Pten,Cntnap4,Rims2,Slc38a1,Gria2,Syn1,Slc4a8,Cplx2,Tmem108,Gria3,Chrna7,Cdkl5,Dlgap4,Nptxr,Unc13a,Btbd9,Dgkz,Grm4,Dysf,Begain,Grm7	Grm8,Cacna1a,Dlgap2,Grik2,Syt1,Syn3,Mef2c,Grm1,Nrg3,Dgki,Clstn3	11	L5.PT
Axon Guidance (GO:0007411)	5.58e-10	5.96e-07	0.801216	0.623401	1.63925	132	Robo3,Gap43,Ephb2,Cntn6,Nrxn1,Efna5,Cntn4,Nell2,Cntn5,Tnr,Plxna2,Sema6d,Ptk2,Notch3,Shh,Emb,Nfib,Sema4a,Epha3,Sema6c,Epha4,Kalrn,Ncam1,L1cam,Sema7a,Rnf165,Dpysl5,Fez2,Cntn1,Epha5,Unc5c,Nrcam,Sema3c,Dscaml1,Bdnf,Sema4b,Plxna4,Ptprm,Boc,Robo2,Alcam,Efnb2,Nfasc,Klf7,Usp33,Ephb1,Epha7,Plxnc1,Nell1,Lrtm1	Robo3,Ephb2,Cntn6,Nrxn1,Efna5,Cntn4,Nell2,Cntn5,Tnr,Plxna2	10	L5.PT
Positive Regulation Of Synaptic Transmission (GO:0050806)	1.74e-09	1.24e-06	0.788187	0.715999	1.82128	61	Grik2,Ephb2,Syt1,Rims1,Cacng2,Nrxn1,Ptk2b,Dtnbp1,Clstn3,Nlgn1,Slc8a2,Grin2a,Grin1,Rims2,Nptn,Cacng8,Cacng7,Flot1,Akap5,Chrna7,Eif2ak4,Plk2	Grik2,Ephb2,Syt1,Cacng2,Nrxn1,Ptk2b,Dtnbp1,Clstn3	8	L5.PT
Regulation Of Synaptic Transmission, Glutamatergic (GO:0051966)	2.06e-08	1.1e-05	0.733762	0.737412	1.84245	46	Grm8,Syt1,Cacng2,Nrxn1,Mef2c,Ptk2b,Grm1,Dgki,Grm5,Grm3,Plppr4,Homer1,Nlgn1,Lrrk2,Grin2a,Grin1,Cacng8,Cacng7,Hcn1	Grm8,Syt1,Cacng2,Nrxn1,Mef2c,Ptk2b,Grm1,Dgki	8	L5.PT
Neuron Projection Guidance (GO:0097485)	5.51e-08	2.19e-05	0.719513	0.615497	1.60939	112	Robo3,Ephb2,Cntn6,Nrxn1,Efna5,Cntn4,Nell2,Cntn5,Tnr,Sema6d,Ptk2,Notch3,Shh,Emb,Sema4a,Epha3,Sema6c,Epha4,Kalrn,L1cam,Sema7a,Dpysl5,Fez2,Cntn1,Epha5,Unc5c,Nrcam,Sema3c,Dscaml1,Bdnf,Sema4b,Boc,Robo2,Efnb2,Nfasc,Klf7,Usp33,Ephb1,Epha7,Nell1,Lrtm1,Mycbp2,Cntn2,Ptpro,Kif5b,Trio,Sema3f,Epha10,Dscam,Ophn1,Arhgef25,Sema4g	Robo3,Ephb2,Cntn6,Nrxn1,Efna5,Cntn4,Nell2,Cntn5,Tnr	9	L5.PT
Cell-Cell Adhesion Via Plasma-Membrane Adhesion Molecules (GO:0098742)	6.13e-08	2.19e-05	0.704976	0.602566	1.57723	119	Robo3,Tenm2,Cadm2,Cntn6,Igsf11,Cdh11,Il1rapl1,Cntn4,Cdh4,Cadm1,Cdh22,Lrrc4c,Emb,Ptprt,Nlgn1,Lrfn5,Robo1,L1cam,Cadm4,Nptn,Tenm3,Cdh8,Cdh7,Cdh13,Dscaml1,Flrt3,Ptprm,Tenm1,Ntng1,Robo2,Dsg2,Alcam,Ptprf,Tenm4,Cldn12,Cadm3,Igsf21,Pkd1,Cntn2,Atp2c1,Cxadr,Celsr2	Robo3,Tenm2,Cadm2,Cntn6,Igsf11,Cdh11,Cntn4,Cdh4,Cadm1,Cdh22	10	L5.PT
Axonogenesis (GO:0007409)	1e-07	3.06e-05	0.704976	0.564697	1.50261	170	Robo3,Ephb2,Cntn6,Nrxn1,Efna5,Cntn4,Nell2,Cntn5,Tnr,Sema6d,Ptk2,Notch3,Plppr4,Shh,Emb,Sema4a,Epha3,Sema6c,Epha4,Kalrn,Pten,L1cam,Baiap2,Ntng2,Sema7a,Aplp1,Dpysl5,Pak3,Fez2,Cntn1,Epha5,Unc5c,Nrcam,Sema3c,Dscaml1,Bdnf,Sema4b,Boc,Sptbn4,Ntng1,Robo2,Auts2,Efnb2,Nfasc,Klf7,Slc9a6,Usp33,Ephb1,Epha7,Atl1,Map1a,Nell1,Lrtm1,Dock7,Mycbp2,Cntn2,Usp9x,Nefh,Ptpro,Rab10,Kif5b,Trio,Sema3f,Epha10,Dscam,Ophn1,Arh…	Robo3,Ephb2,Cntn6,Nrxn1,Efna5,Cntn4,Nell2,Cntn5,Tnr	9	L5.PT
Regulation Of Monoatomic Ion Transmembrane Transporter Activity (GO:0032412)	1.28e-07	3.41e-05	0.690132	0.681998	1.73848	62	Chrm3,Cacna1d,Cacng2,Fgf12,Mef2c,Ptk2b,Cnih3,Homer1,Oprm1,Nlgn1,Utrn,Cacng8,Cacng7,Scn3b,Fxyd6,Ank2,Nedd4,Stk39,Hcn1,Ywhah,Phb2,Shisa9,Prrt1,Fxyd7,Gsg1l	Chrm3,Cacna1d,Cacng2,Fgf12,Mef2c,Ptk2b	6	L5.PT
Chemical Synaptic Transmission (GO:0007268)	2.94e-07	6.99e-05	0.674963	0.535311	1.43378	213	Cacna1a,Chrm3,Dlgap2,Grik2,Syt1,Dlg1,Gabra2,Rimbp2,Syn3,Nrxn1,Hrh3,Asic2,Htr4,Grm3,Homer1,Gabrg3,Kcnq3,Nlgn1,Dlgap1,Grik5,Rit2,Pten,Grin2a,Grin1,Slc1a1,Fchsd2,Gabrb1,Snap25,Htr7,Gria2,Cacnb4,Gabbr2,Glra2,Syn1,Gpr176,Cacna1e,Napa,Gabra4,Gabrd,Unc119,Cdh8,Gabbr1,Gria3,Slc12a5,Chrna7,Snca,Gabra1,Htr2c,Dtna,Cort,Slc12a6,Apoe,Dhx8,Dlg2,Lin7b,Cacnb1,Gabrb2,Unc13a	Cacna1a,Chrm3,Dlgap2,Grik2,Syt1,Dlg1,Gabra2,Rimbp2,Syn3,Nrxn1,Hrh3	11	L5.PT
Nervous System Development (GO:0007399)	4.38e-07	9.37e-05	0.674963	0.50113	1.35575	346	Gpm6b,Chrm3,Rbfox3,Myt1l,Rbfox1,Ephb2,Cntn6,Crim1,Mylip,Fgf12,Nrxn1,Nrgn,Efna5,Mef2c,Spock1,Cntn4,Asic2,Nav3,Ly6h,Adam22,Shc3,Nav2,Shh,Nrg1,Hdac4,Zmynd8,Nlgn1,Jarid2,Prkn,Hes1,Cox7b,Robo1,Kalrn,Dcx,Neurod2,Pten,L1cam,Scn2a,Cspg5,Rapgef5,Pou6f2,Pou3f2,Aplp1,Dpysl5,Nf1,Atxn1,Ahi1,Gpm6a,Hpcal4,Unc119,Daglb,Fbxl17,Trpc5,Fez2,Nrcam,Marcks,Tyro3,Dscaml1,Dpf2,Bdnf,Flrt3,Boc,Tenm1,Robo2,Enc1,Met,Sox4,Mog…	Gpm6b,Chrm3,Rbfox3,Myt1l,Rbfox1,Ephb2,Cntn6,Crim1,Mylip,Fgf12,Nrxn1,Efna5,Mef2c,Spock1,Cntn4	15	L5.PT
Positive Regulation Of Excitatory Postsynaptic Potential (GO:2000463)	1.34e-06	0.000260975	0.643552	0.805062	1.9004	22	Rims1,Nrxn1,Ptk2b,Nlgn1,Pten,Grin2a,Grin1,Rims2,Neto1	Nrxn1,Ptk2b	2	L5.PT
Homophilic Cell Adhesion Via Plasma Membrane Adhesion Molecules (GO:0007156)	1.81e-06	0.000321568	0.643552	0.68398	1.71607	50	Robo3,Cadm2,Cntn6,Igsf11,Cntn4,Cdh4,Cadm1,Emb,Ptprt,Robo1,L1cam,Cadm4,Nptn,Tenm3,Cdh13,Dscaml1,Ptprm,Robo2,Dsg2,Cadm3,Igsf21,Pkd1,Cntn2,Celsr2	Robo3,Cadm2,Cntn6,Igsf11,Cntn4,Cdh4,Cadm1	7	L5.PT
Calcium Ion Import Across Plasma Membrane (GO:0098703)	2.15e-06	0.00033863	0.627257	0.770428	1.851	27	Cacna1a,Cacna2d1,Cacna1d,Scn1a,Cacna1h,Cacna1c,Slc8a2,Slc8a1,Scn2a,Cacna1e,Cacna1i,Slc24a4	Cacna1a,Cacna2d1,Cacna1d,Scn1a	4	L5.PT
Modulation Of Excitatory Postsynaptic Potential (GO:0098815)	2.22e-06	0.00033863	0.627257	0.764122	1.85421	29	Rims1,Nrxn1,Ptk2b,Nlgn1,Slc8a2,Lrrk2,Pten,Grin2a,Grin1,Rims2,Tmem108,Chrna7,Neto1	Nrxn1,Ptk2b	2	L5.PT
Cellular Response To Amyloid-Beta (GO:1904646)	4.32e-06	0.000615533	0.610527	0.777343	1.84482	24	Cacna1a,Cacna2d1,Prnp,Grm5,Epha4,Grin2a,Grin1,Lrp1,Itga4,Igf1r	Cacna1a,Cacna2d1,Prnp	3	L5.PT
Regulation Of Cation Channel Activity (GO:2001257)	5.15e-06	0.000687856	0.610527	0.680811	1.70104	46	Cacna1a,Dlg1,Fgf12,Kcng1,Kcnab1,Pde4d,Homer1,Jph4,Calm2,Dmd,Cacnb4,Ank2,Hcn1,Fkbp1a,Calm1,Stac,Fgf11,Neto1,Cacnb1,Kcns2	Cacna1a,Dlg1,Fgf12,Kcng1	4	L5.PT
Response To Calcium Ion (GO:0051592)	5.84e-06	0.000734292	0.610527	0.598616	1.54625	88	Cacna1a,Syt1,Rasgrp2,Mef2c,Syt4,Stim1,Homer1,Nlgn1,Dmtn,Neurod2,Anxa11,Ryr2,Calm2,Braf,Kcnma1,Syt7,Pdcd6,Itpka,Adcy1,Syt9,Nedd4,Trpc3,Calm1,Syt17,Kcnh1,Kcnmb2,Ahcyl1,Syt11,Pkd2,Clu,Cpne5,Slc25a12,Trpc1,Syt13,Ryr3,Syt3,Itpkc,Add1	Cacna1a,Syt1,Rasgrp2,Mef2c	4	L5.PT
Response To Amyloid-Beta (GO:1904645)	7.16e-06	0.000849511	0.610527	0.750642	1.81131	28	Cacna1a,Cacna2d1,Prnp,Grm5,Epha4,Grin2a,Grin1,Lrp1,Itga4,Igf1r,Chrna7	Cacna1a,Cacna2d1,Prnp	3	L5.PT
Regulation Of Monoatomic Cation Transmembrane Transport (GO:1904062)	8.96e-06	0.00100795	0.593325	0.718893	1.76223	34	Cacna1d,Dlg1,Fgf12,Kcnip4,Kcnab1,Dpp10,Homer1,Grin2a,Grin1,Dpp6,Kcnn2,Hcn1,Kcnip3	Cacna1d,Dlg1,Fgf12	3	L5.PT
Cellular Respiration (GO:0045333)	1.1e-05	0.00109993	0.593325	0.598128	1.53923	83	Me3,Ndufb2,Cox7b,Uqcrh,Cox7a2,Ndufs4,Uqcrb,Uqcrq,Cox5a,Ndufb10,Ppargc1a,Ndufa10,Cox6c,Cox7c,Ndufb3,Ndufb9,Cox8a,Ndufa6,Uqcr11,Ndufs1,Cycs,Ndufa5,Ndufb6,Oxa1l,Ndufb7,Ndufa13,Ndufa4,Ndufs5,Mdh2,Cox6a1,Cox6b1,Ndufc1,Mtln,Ndufs7,Ndufa9,Cox5b,Sdhb,Ndufb8,Ndufab1,Ndufa11,Ndufs3,Uqcrc2,Uqcrc1,Uqcr10,Nr4a3,Ndufv1,Uqcrfs1,Ndufc2,Ndufa2,Ndufb5,Cyc1,Ndufv2,Etfa,Ndufv3,Sdha,Ndufb4,Ndufa1,Mtfr1l	Me3	1	L5.PT
Cellular Response To Peptide (GO:1901653)	1.12e-05	0.00109993	0.593325	0.695678	1.72216	40	Cacna1a,Cacna2d1,Cyp11a1,Prnp,Grm5,Arhgef2,Epha4,Grin2a,Grin1,Lrp1,Itga4,Igf1r	Cacna1a,Cacna2d1,Cyp11a1,Prnp	4	L5.PT
Neuron Projection Morphogenesis (GO:0048812)	1.13e-05	0.00109993	0.593325	0.5563	1.45836	126	Ephb2,Tnik,Cntn4,Dtnbp1,Dab2ip,Plppr4,Sgk1,Nlgn1,Lrrk2,Pak1,Cntnap2,Epha4,Pten,Ctnnd2,Baiap2,Ntng2,Aplp1,Cntnap1,Gpm6a,Pak3,Nrcam,Dscaml1,Myo16,Bdnf,Flrt3,Pacsin1,Sptbn4,Ntng1,Alcam,Eif2ak4,Gas7,Klf7,Slc9a6,Map2,Ephb1,Adgrb1,Nckap1,Atl1,Map1a,Btbd3,Dock7,Ctnnb1,Dock10,Celsr2,Nefh,Map6,Dnm2,Rab10,Slc39a12,Trio,Spag6,Als2,Nrn1,Map1b,Fgfr2,Cdc42,Dcc,Cttn,Taok2,Dclk1,Nckap1l,Ank3,Brsk2,Nyap1,Aplp2	Ephb2,Tnik,Cntn4,Dtnbp1,Dab2ip	5	L5.PT
Aerobic Electron Transport Chain (GO:0019646)	1.24e-05	0.00115538	0.593325	0.619375	1.57978	64	Ndufb2,Cox7b,Uqcrh,Cox7a2,Ndufs4,Uqcrb,Uqcrq,Cox5a,Ndufb10,Ndufa10,Cox6c,Cox7c,Ndufb3,Ndufb9,Cox8a,Ndufa6,Uqcr11,Ndufs1,Cycs,Ndufa5,Ndufb6,Ndufb7,Ndufa4,Ndufs5,Cox6a1,Cox6b1,Ndufc1,Sdhd,Ndufs7,Ndufa9,Cox5b,Sdhb,Ndufb8,Ndufab1,Ndufs3,Uqcrc2,Uqcrc1,Uqcr10,Ndufv1,Uqcrfs1,Ndufc2,Ndufa2,Ndufb5,Cyc1		0	L5.PT
Negative Regulation Of Cell Adhesion (GO:0007162)	1.38e-05	0.00123095	0.593325	0.644304	1.62889	55	Ephb2,Spock1,Plxna2,Ptk2,Adam22,Rnd1,Nrg1,Dmtn,Nexmif,Epha4,Adam10,Cdh13,Gcnt2,Rasa1,Plxna4,Podxl,Dusp1,Spint2,Arhgdig,Cx3cl1,Ripor2,Plxnc1	Ephb2,Spock1,Plxna2	3	L5.PT
Mitochondrial ATP Synthesis Coupled Electron Transport (GO:0042775)	1.69e-05	0.00144417	0.57561	0.619385	1.5791	65	Ndufb2,Cox7b,Uqcrh,Cox7a2,Ndufs4,Uqcrb,Uqcrq,Cox5a,Ndufb10,Ndufa10,Cox6c,Cox7c,Ndufb3,Ndufb9,Cox8a,Ndufa6,Uqcr11,Ndufs1,Cycs,Ndufa5,Ndufb6,Ndufb7,Ndufa4,Ndufs5,Cox6a1,Cox6b1,Ndufc1,Sdhd,Coa6,Ndufs7,Ndufa9,Cox5b,Sdhb,Ndufb8,Ndufab1,Ndufs3,Uqcrc2,Uqcrc1,Uqcr10,Ndufv1,Uqcrfs1,Ndufc2,Ndufa2,Ndufb5,Cyc1		0	L5.PT
Calcium Ion Transmembrane Import Into Cytosol (GO:0097553)	1.77e-05	0.00145748	0.57561	0.628845	1.60301	63	Cacna1a,Cacna2d1,Cacna1d,Scn1a,Cacna1h,Cacna1c,Slc8a2,Slc8a1,Jph4,Grin2a,Grin1,Ryr2,Scn2a,Plcb4,Cacna1e,Cacna1i,Slc24a4,Itpr1,Htr2c	Cacna1a,Cacna2d1,Cacna1d,Scn1a	4	L5.PT
Regulation Of Neuron Projection Development (GO:0010975)	2.08e-05	0.00158781	0.57561	0.53527	1.4187	156	Mylip,Spock1,Ptk2b,Il1rapl1,Tnr,Fut9,Dab2ip,Lrrc4c,Ppfia2,Nlgn1,Epha3,Lrrc7,Lrrk2,Pak1,Rufy3,Epha4,Rit2,Pten,Ptpn9,Nptn,Tenm3,Stmn2,Ntng2,Camk2g,Plppr5,Tox,Kif1a,Pak3,Rapgef1,Bdnf,Rtn4rl1,Ntrk3,Ntng1,Rapgef2,Cdkl5,Tanc2,Efnb2,Apoe,Cx3cl1,Magi2,Tbr1,Ccdc88a,P3h1,Ptn,Itga6,Camk2b,Dbn1,Mycbp2,Prkd1,Ptpro,Rtn4r,Sipa1l1,Camk1d,Prag1,Dpysl3	Mylip,Spock1,Ptk2b,Tnr,Fut9,Dab2ip	6	L5.PT
Transmembrane Receptor Protein Tyrosine Kinase Signaling Pathway (GO:0007169)	2.08e-05	0.00158781	0.57561	0.502567	1.34679	218	Ephb2,Efna5,Ptk2b,Ptk2,Shc3,Nrg1,Ptprt,Epha3,Pak1,Epha4,Stmn1,Sort1,Kalrn,Ptprg,Grb14,Hgf,Baiap2,Alk,Ptprj,Pik3r1,Syk,Arhgef7,Ahi1,Fer,Fgf1,Anks1b,Pak3,Epha5,Rapgef1,Igf1r,Tyro3,Bdnf,Socs2,Rasa1,Flrt3,Jak2,Flrt2,Ntrk3,Mtss1,Samd12,Grb10,Ghr,Rapgef2,Efnb2,Met,Pdgfb,Gfra2,Vegfd,Epha1,Ubash3b,Ap3s1,Ephb1,Col4a6,Shoc2,Zfyve27,Epha7,Pik3ca,Nell1,Tek,Sorbs1,Rgs14,Mvp,Ptpn11,Blnk,Dok6,Fgfr1,Prkd1,Mapk1,…	Ephb2,Efna5,Ptk2b	3	L5.PT
Regulation Of Neurotransmitter Receptor Activity (GO:0099601)	2.44e-05	0.00176044	0.57561	0.691612	1.706	37	Dlgap2,Cacng2,Mef2c,Ptk2b,Cnih3,Oprm1,Nlgn1,Dlgap1,Cacng8,Cacng7,Shisa9,Prrt1,Dlgap4,Neto1,Nptxr,Gsg1l,Begain	Dlgap2,Cacng2,Mef2c,Ptk2b	4	L5.PT
Metal Ion Transport (GO:0030001)	2.47e-05	0.00176044	0.57561	0.549236	1.44059	127	Atp2b2,Cacna2d1,Kcnb2,Cacna1d,Ndfip2,Scn1a,Kcng1,Kcnab1,Sgk1,Ramp1,Chp1,Slc23a2,Kcnk1,Ryr2,Kcng2,Scn2a,Cacng8,Kcnk9,Kcnma1,Kcnj6,Tpt1,Cacng7,Scn3b,Kcnn2,Trpc5,Chrna7,Trpc3,Tusc3,Itpr1,Trpm7,Kcnh1,Kcnmb2,Kcns2,Kcnj3,Pkd1,Kcnj13,Pkd2,Atp2c1,Clu,Ndufa9,Trpc1	Atp2b2,Cacna2d1,Kcnb2,Cacna1d,Ndfip2,Scn1a,Kcng1	7	L5.PT
Regulation Of Anatomical Structure Morphogenesis (GO:0022603)	2.95e-05	0.00194906	0.57561	0.564739	1.47224	107	Inf2,Tnik,Efna5,Mef2c,Lrrc4c,Ppfia2,Lrrk2,Pak1,Rufy3,Epha4,Adgrb3,Hecw1,Fmnl2,Nf1,Lzts1,Hecw2,Mapt,Kif1a,Sh3d19,Nedd4,Pak3,Emp2,Rap2a,Clasp2,Tanc2,Pid1,Sparc,Vash1,Zranb1,Bcl6,Ccm2,Ctnnb1,Nsmf,Myo19,Bmper	Inf2,Tnik,Efna5,Mef2c	4	L5.PT
Calcium Ion Transmembrane Transport (GO:0070588)	3.06e-05	0.00194906	0.557332	0.617191	1.57634	67	Cacna1a,Cacna2d1,Cacna1d,Atp2b1,Cacna1c,Slc8a2,Gas6,Slc8a1,Grin2a,Grin1,Slc35g1,Mcu,Trpc5,Slc24a4,Slc25a23,Fkbp1a,Atp2a2,Trpc3,Trpm7,Cacnb1,Slc8b1,Pkd1,Pkd2,Atp2c1,Clu,Smdt1,Cacna1g,Trpc1,Micu2	Cacna1a,Cacna2d1,Cacna1d,Atp2b1	4	L5.PT
Cell-Cell Adhesion Mediated By Cadherin (GO:0044331)	3.12e-05	0.00194906	0.557332	0.77178	1.8029	20	Cdh11,Cdh4,Cdh22,Plekha7,Fer,Cdh8,Cdh7,Cdh13	Cdh11,Cdh4,Cdh22	3	L5.PT
Anterograde Trans-Synaptic Signaling (GO:0098916)	3.17e-05	0.00194906	0.557332	0.529056	1.40168	151	Cacna1a,Chrm3,Grik2,Syt1,Dlg1,Nrxn1,Hrh3,Asic2,Htr4,Grm3,Homer1,Kcnq3,Nlgn1,Dlgap1,Rit2,Grin2a,Grin1,Slc1a1,Gabrb1,Snap25,Htr7,Gria2,Cacnb4,Gabbr2,Glra2,Syn1,Gpr176,Cacna1e,Gabrd,Unc119,Slc12a5,Snca,Htr2c,Dtna,Cort,Slc12a6,Dhx8,Dlg2,Cacnb1,Gabrb2	Cacna1a,Chrm3,Grik2,Syt1,Dlg1,Nrxn1,Hrh3	7	L5.PT
Calcium-Mediated Signaling (GO:0019722)	3.28e-05	0.00194906	0.557332	0.630009	1.6011	59	Chrm3,Prnp,Camkk2,Grm5,Mctp1,Cacna1c,Dmtn,Lrrk2,Slc8a1,Ryr2,Ptprj,Ppp1r9a,Ank2,Mcu,Ncald,Atp2a2	Chrm3,Prnp,Camkk2	3	L5.PT
Regulation Of Cardiac Muscle Cell Contraction (GO:0086004)	3.28e-05	0.00194906	0.557332	0.755534	1.78878	23	Dlg1,Pkp2,Pde4d,Cacna1c,Ctnna3,Ryr2,Stc1,Ank2,Atp2a2,Dsg2	Dlg1,Pkp2	2	L5.PT
Positive Regulation Of Signaling (GO:0023056)	3.79e-05	0.00218812	0.557332	0.713852	1.73452	30	Ece1,Grik2,Syt1,Rims1,Clstn3,Homer1,Rims2,Snca	Ece1,Grik2,Syt1,Clstn3	4	L5.PT
Positive Regulation Of Synaptic Transmission, Glutamatergic (GO:0051968)	3.9e-05	0.00219367	0.557332	0.803649	1.85061	17	Nrxn1,Ptk2b,Nlgn1,Grin2a,Grin1,Cacng8,Cacng7	Nrxn1,Ptk2b	2	L5.PT
Regulation Of Cell Adhesion (GO:0030155)	4.29e-05	0.0023527	0.557332	0.562427	1.46507	105	Ephb2,Tesc,Efna5,Ptk2b,Pkp2,Tnr,Plxna2,Rock2,Ptk2,Adam22,Rnd1,Nrg1,Epha4,Rsu1,Ppp1r12a,Adam10,Ptprj,Cdh13,Rasa1,Plxna4,Podxl,Dusp1,Arhgdig,C1qbp,Ripor2,Epha7,Tnpo1,Plxnc1,Lamc1,Ppp1cb,Acvrl1,Ptpn11,Cyth1,Celsr2	Ephb2,Tesc,Efna5,Ptk2b,Pkp2,Tnr,Plxna2,Rock2	8	L5.PT
Cardiac Muscle Cell Action Potential Involved In Contraction (GO:0086002)	5.47e-05	0.00288151	0.557332	0.749847	1.76114	21	Cacna2d1,Cacna1d,Scn1a,Fgf12,Pkp2,Cacna1c,Ryr2,Scn3b	Cacna2d1,Cacna1d,Scn1a,Fgf12,Pkp2	5	L5.PT
Regulation Of Neuron Differentiation (GO:0045664)	5.53e-05	0.00288151	0.557332	0.619382	1.57886	62	Pcp4,Mef2c,Cntn4,Gdpd5,Arhgef2,Zeb1,Nlgn1,Hes1,Lrrk2,Mosmo,Neurod2,Alk,Nrep,Zfhx2,Nrcam,Ywhah,Bdnf,Disp3,Eif2ak4	Pcp4,Mef2c,Cntn4	3	L5.PT
Regulation Of Potassium Ion Transmembrane Transport (GO:1901379)	6.04e-05	0.00307076	0.557332	0.718227	1.73309	28	Cacna1d,Dlg1,Kcnip4,Kcnab1,Dpp10,Cab39,Nos1ap,Dpp6,Nedd4,Kcnn2,Stk39,Kcnip3	Cacna1d,Dlg1	2	L5.PT
Neuron Projection Development (GO:0031175)	6.71e-05	0.00333572	0.538434	0.519388	1.38037	162	Gpm6b,Ephb2,Tnik,Cntn4,Dtnbp1,Dab2ip,Sgk1,Nlgn1,Lrrk2,Pak1,Cntnap2,Epha4,Stmn1,Neurod2,Pten,Ctnnd2,L1cam,Stmn2,Cntnap1,Ppp1r9a,Tmem108,Mapt,Nedd4,Gpm6a,Pak3,Myo16,Bdnf,Flrt3,Ptprm,Pacsin1,Hdgfl3,Bicdl1,Rapgef2,Hmgb1,Gas7,Apoe,Slc9a6,Map2,Ephb1,Nckap1,Zfyve27,Prdm12,Neurod6,Bhlhe22,Dock7,Myoc,Dock10,Grm7,Npy,Nefh,Dnm2	Gpm6b,Ephb2,Tnik,Cntn4,Dtnbp1,Dab2ip	6	L5.PT
Glutamate Receptor Signaling Pathway (GO:0007215)	7.5e-05	0.00364341	0.538434	0.690423	1.68369	32	Grm8,Grik2,Ptk2b,Grm1,Grm5,Grm3,Homer1,Grin2a,Grin1,Gria2,Gria3	Grm8,Grik2,Ptk2b,Grm1	4	L5.PT
Neuron Development (GO:0048666)	7.84e-05	0.00372316	0.538434	0.539342	1.41822	132	Tenm2,Myt1l,Mef2c,Cntn4,Dtnbp1,Nlgn1,Cntnap2,Stmn1,L1cam,Tenm3,Stmn2,Dmd,Alk,Pou3f2,Ppp1r9a,Tmem108,Mapt,Atp8a2,Nedd4,Gpm6a,Epha5,Flrt3,Pbx1,Ptprm,Tenm1,Etv1,Hdgfl3,Robo2,Bicdl1,Rapgef2,Hmgb1,Apoe,Map2,Tenm4,Zfyve27,Pbx3,Prdm12,Hs6st1,Dock7,Myoc,Npy	Tenm2,Myt1l,Mef2c,Cntn4,Dtnbp1	5	L5.PT
Regulation Of ERK1 And ERK2 Cascade (GO:0070372)	8.07e-05	0.00374703	0.538434	0.520697	1.38181	159	Npnt,Ephb2,Dlg1,Ptk2b,Spred2,Dab2ip,Timp3,Nrg1,Oprm1,Garem1,Gas6,Epha4,Pten,Braf,Sema7a,Ptprr,Spred1,Fgf10,Syk,Ddt,Fgf1,Slamf1,Rasgrp1,Gcnt2,Chrna7,Ezr,Ntrk3,Rapgef2,Htr2c,Ranbp9,Phb2,Hmgb1,Pdgfb,Apoe,Cx3cl1,Ccn2,Ephb1,Mturn,Dusp6,Epha7,Nell1,Tek,Ywhaz,Lmo3,Rgs14,Bmper	Npnt,Ephb2,Dlg1,Ptk2b,Spred2,Dab2ip	6	L5.PT
Regulation Of Calcium-Mediated Signaling (GO:0050848)	9.98e-05	0.00453924	0.538434	0.73943	1.73668	21	Slc8a2,Lrrk2,Rit2,Neurod2,Calm2,Mapt,Cdh13,Slc24a4,Trat1,Itpr1		0	L5.PT
Protein Localization To Membrane (GO:0072657)	0.0001213	0.00538904	0.538434	0.513906	1.3658	162	Kcnb2,Tesc,Tnik,Dlg1,Rab3c,Nrxn1,Pkp2,Rock2,Kcnip4,Dpp10,Ramp1,Nlgn1,Gas6,Efr3a,Braf,Arl5c,Zdhhc23,Scn3b,S100a10,Dpp6,Flot1,Itga4,Tspan5,Ank2,Emp2,Rap2a,Cd81,Sh3pxd2b,Ehd4,Clasp2,Ezr,Kcnip3,Pacsin1,Sptbn4,Rapgef2,Magi2,Tmem88,Lin7b,Zfyve27,Tspan14,Cyp46a1,Rab38,Ptn,Rab40c,Rab8b,Rab40b,Sh3glb1,Pick1,Wdr72,Rab10,Slc9a3r2,Arl5b,Nrxn2,Smurf1,Abhd17a,Atp1b1,Cpe,Cacnb2,Pdzk1,Atp1b3,Lrrc4,Tm9sf2,Tmem150…	Kcnb2,Tesc,Tnik,Dlg1,Rab3c,Nrxn1,Pkp2,Rock2	8	L5.PT
Ephrin Receptor Signaling Pathway (GO:0048013)	0.000123567	0.00538904	0.518848	0.659933	1.63174	39	Ephb2,Efna5,Ptk2,Epha3,Pak1,Epha4,Kalrn,Arhgef7,Anks1b,Pak3,Epha5,Rasa1,Efnb2,Epha1,Ephb1,Epha7	Ephb2,Efna5	2	L5.PT
Cardiac Muscle Cell Action Potential (GO:0086001)	0.000128102	0.00547506	0.518848	0.717518	1.7171	26	Cacna2d1,Cacna1d,Scn1a,Fgf12,Pkp2,Cacna1c,Slc8a1,Dmd,Scn3b	Cacna2d1,Cacna1d,Scn1a,Fgf12,Pkp2	5	L5.PT
Negative Regulation Of Protein Phosphorylation (GO:0001933)	0.000134903	0.00565271	0.518848	0.53029	1.39168	128	Ppm1e,Ephb2,Spred2,Prnp,Dtnbp1,Dab2ip,Pde4d,Chp1,Camk2n1,Dmtn,Prkn,Lrrk2,Pten,Deptor,Calm2,Cadm4,Dmd,Nf1,Spred1,Lrp1,Wwtr1,Pparg,Pmepa1,Dgkq,Prkag2,Enpp1,Ntrk3,Snca,Calm1,Pid1,Nck2,Epha1,Ubash3b,Snx25,Sord,Rtraf,Mvp,Samsn1,Atg14,Smad7,Ppia	Ppm1e,Ephb2,Spred2,Prnp,Dtnbp1,Dab2ip	6	L5.PT
Circulatory System Development (GO:0072359)	0.000146239	0.00596674	0.518848	0.555092	1.438	94	Ece1,Fgf12,Mef2c,Pkp2,Akap13,Shh,Cacna1c,Pcsk5,Pten,Nf1,Kdm6b,Hdac9,Mical2,Sh3pxd2b,Flrt3,Dzip1,Ntrk3,Sox4,Pdgfb,Pik3ca,Id2,Tek,Sox9,Ccm2,Acvrl1,Pkd1,Pkd2,Ptpn11,Cxadr,Kat2b,Polr2d	Ece1,Fgf12,Mef2c,Pkp2	4	L5.PT
Cellular Response To Metal Ion (GO:0071248)	0.000150774	0.00596674	0.518848	0.561273	1.45903	99	Cacna1a,Syt1,Rasgrp2,Mef2c,Syt4,Prnp,Cacna1h,Nlgn1,Dmtn,Prkn,Lrrk2,Neurod2,Braf,Glra2,Syt7,B2m,Itpka,Adcy1,Syt9,Mapk8,Snca,Syt17,Kcnh1,Dlg2,Syt11,F3,Pkd2,Clu,Cpne5,Glra1,Syt13,Mapk1,Fos,Ryr3,Syt3,Itpkc,Add1	Cacna1a,Syt1,Rasgrp2,Mef2c,Prnp	5	L5.PT
Positive Regulation Of Cell-Matrix Adhesion (GO:0001954)	0.000150774	0.00596674	0.518848	0.66888	1.64375	35	Ptk2b,Nrg1,Utrn,Rin2,Ptprj,Lims1,S100a10,Emp2,Col16a1,Cdh13,Enc1,Cx3cl1,Epha1,Efemp2,Nell1,Tek,Myoc	Ptk2b	1	L5.PT
Positive Regulation Of Cell Junction Assembly (GO:1901890)	0.000166645	0.0064749	0.518848	0.624916	1.56788	50	Ephb2,Nrxn1,Il1rapl1,Clstn3,Nrg1,Nlgn1,Cntnap2,Syndig1,Ptprj,Lims1,S100a10,Flot1,Col16a1,Bdnf,Nphp4,Ephb1,Nell1,Tek,Myoc,Il1rap	Ephb2,Nrxn1,Clstn3	3	L5.PT
Protein Localization To Cell Periphery (GO:1990778)	0.000175713	0.00652864	0.518848	0.53425	1.39881	120	Kcnb2,Tesc,Tnik,Dlg1,Rab3c,Pkp2,Rock2,Kcnip4,Dpp10,Ramp1,Gas6,Efr3a,Zdhhc23,Scn3b,S100a10,Dpp6,Flot1,Tspan5,Ank2,Emp2,Rap2a,Cd81,Ehd4,Clasp2,Ezr,Kcnip3,Pacsin1,Sptbn4,Rapgef2,Tmem88,Lin7b,Zfyve27,Tspan14,Rab40c,Rab8b	Kcnb2,Tesc,Tnik,Dlg1,Rab3c,Pkp2,Rock2	7	L5.PT
Regulation Of Peptidyl-Tyrosine Phosphorylation (GO:0050730)	0.000175713	0.00652864	0.518848	0.608437	1.54628	59	Efna5,Ptk2b,Prnp,Nrg1,Arhgef2,Dmtn,Cadm4,Hgf,Acvr1,Ptprj,Fgf10,Dgkq,Cd81,Jak2,Ghr,Pdgfb,Itga5,Epha7,Nell1,Cd80,Samsn1,Ptpn11	Efna5,Ptk2b,Prnp	3	L5.PT
Regulation Of Axonogenesis (GO:0050770)	0.000177981	0.00652864	0.518848	0.655354	1.62042	39	Tiam2,Plxna2,Lrrc4c,Pak1,Rufy3,Robo1,Epha4,Pten,Pak3,Plxna4,Mcf2,Robo2	Tiam2,Plxna2	2	L5.PT
Positive Regulation Of Developmental Growth (GO:0048639)	0.000180248	0.00652864	0.518848	0.640983	1.5905	41	Syt1,Rims1,Syt4,Rufy3,L1cam,Rims2,Sema7a,Mapt,Map3k13,Bdnf,Ghr,Itsn2,Cdkl5,Syt17,Islr2,Zfyve27,Unc13a,Ppib,Rnf157,Cpne5	Syt1	1	L5.PT
Regulation Of Potassium Ion Transport (GO:0043266)	0.000193851	0.00687058	0.518848	0.718262	1.7046	24	Cacna1d,Dlg1,Ptk2b,Kcnip4,Kcnab1,Dpp10,Dpp6,Ank2,Kcnn2,Kcnip3,Kcnab2,Vip,Kif5b	Cacna1d,Dlg1,Ptk2b	3	L5.PT
Positive Regulation Of Hydrolase Activity (GO:0051345)	0.000196119	0.00687058	0.518848	0.522981	1.37634	133	Rapgef4,Rasgrp2,Tbc1d30,Rsu1,Calm2,Rapgef5,Rgs9,Nf1,Lims1,S100a10,Rap1gap,Arhgef7,Rgs7,Rasgef1b,Rasgrp1,Gnb5,Rapgef1,Dock9,Wrn,Mapk8,Rapgef2,Ctsl,Cdkl5,Calm1,Asap3,Rap1gds1,Ezh2,Ndufa13,Cx3cl1,Rgs11,Itga6,Dock7,Dock10,Arhgap27,Ctsk,Ric1,Sgsm3,Cd200,Rtn4r,Rack1,Rgs6,Pink1,Rps3,Ralgps1,Flcn,Rapgef3,Prex2,Rgp1,Picalm,Sh3bp1,Als2,Psap,Sfrp1,Rgs8,Adrb1,Mapre2,Arhgap11a,Rasgrf1,Pkp4	Rapgef4,Rasgrp2,Tbc1d30	3	L5.PT
Protein Localization To Plasma Membrane (GO:0072659)	0.000205188	0.00696009	0.518848	0.543171	1.42007	114	Kcnb2,Tesc,Tnik,Dlg1,Rab3c,Pkp2,Rock2,Kcnip4,Dpp10,Ramp1,Gas6,Efr3a,Zdhhc23,Scn3b,S100a10,Dpp6,Flot1,Tspan5,Ank2,Emp2,Rap2a,Cd81,Ehd4,Clasp2,Ezr,Kcnip3,Pacsin1,Sptbn4,Rapgef2,Tmem88,Ccdc88a,Zfyve27,Tspan14,Rab40c,Rab8b	Kcnb2,Tesc,Tnik,Dlg1,Rab3c,Pkp2,Rock2	7	L5.PT
Regulation Of Dendrite Morphogenesis (GO:0048814)	0.000205188	0.00696009	0.518848	0.683638	1.6611	30	Tnik,Il1rapl1,Hecw1,Dpysl5,Lzts1,Hecw2,Nedd4,Rap2a,Ywhah,Rapgef2,Cdkl5,Obsl1	Tnik	1	L5.PT
Positive Regulation Of Cell Communication (GO:0010647)	0.000216524	0.00722987	0.518848	0.725831	1.71845	23	Grik2,Syt1,Rims1,Clstn3,Homer1,Rims2	Grik2,Syt1,Clstn3	3	L5.PT
Plasma Membrane Bounded Cell Projection Morphogenesis (GO:0120039)	0.000223326	0.00723101	0.518848	0.643115	1.5969	42	Tnik,Dtnbp1,Dab2ip,Sgk1,Nlgn1,Lrrk2,Pak1,Cntnap2,Wasf1,Cntnap1,Gpm6a,Myo16,Bdnf,Pacsin1,Gas7,Slc9a6,Nckap1	Tnik,Dtnbp1,Dab2ip	3	L5.PT
Positive Regulation Of Cell Projection Organization (GO:0031346)	0.000223326	0.00723101	0.518848	0.548193	1.4271	104	Tiam2,Ptk2b,Il1rapl1,Fut9,Plxna2,Dab2ip,Nlgn1,Epha3,Lrrc7,Robo1,Rit2,Nptn,Tenm3,Stmn2,Plppr5,Tox,Map3k13,Rapgef1,Bdnf,Plxna4,Ntrk3,Robo2,Rapgef2,Cdkl5,Obsl1,Apoe,Cx3cl1,Magi2,Ncoa2,P3h1,Plxnc1,Ptn,Itga6,Camk2b,Map6,Prkd1,Cux1,Camk1d,Dpysl3	Tiam2,Ptk2b,Fut9,Plxna2,Dab2ip	5	L5.PT
Energy Derivation By Oxidation Of Organic Compounds (GO:0015980)	0.00022786	0.00726772	0.518848	0.660561	1.63205	38	Cox7b,Uqcrh,Cox7a2,Ndufs4,Uqcrb,Uqcrq,Cox5a,Ppargc1a,Cox6c,Cox7c,Cox8a,Uqcr11,Ndufs1,Cycs,Pid1,Ndufa4,Cox6a1,Cox6b1,Mtln,Cox5b,Uqcrc2,Uqcrc1,Uqcr10,Nr4a3,Cyc1		0	L5.PT
Epithelial Tube Morphogenesis (GO:0060562)	0.000243798	0.0076617	0.518848	0.714243	1.7037	25	Mef2c,Shh,Hes1,Pak1,Ryr2,Fgf10,Mtss1,Podxl,Met,Ccm2,Ctnnb1,Acvrl1,Pkd1,Pkd2	Mef2c	1	L5.PT
Regulation Of Heart Contraction (GO:0008016)	0.000248355	0.00769179	0.498493	0.626331	1.56765	48	Atp2b2,Atp2b1,Celf2,Cacna1h,Pde4d,Cacna1c,Slc8a2,Slc8a1,Ryr2,Calm2,Kcng2,Rnf207,Ank2,Atp2a2,Sptbn4,Calm1	Atp2b2,Atp2b1	2	L5.PT
Neurotransmitter Secretion (GO:0007269)	0.000266582	0.00813837	0.498493	0.634831	1.57523	41	Syt1,Rims1,Syn3,Nrxn1,Hrh3,Rims2,Snap25,Doc2b,Pclo,Syn1,Cplx2,Rph3a,Snca,Lin7b,Unc13a,Grm4,Stxbp3,Stx1a,Nrxn2	Syt1,Syn3,Nrxn1,Hrh3	4	L5.PT
Regulation Of Trans-Synaptic Signaling (GO:0099177)	0.000271139	0.0081609	0.498493	0.669035	1.63532	33	Cacna1a,Grik2,Nrg3,Lrrc4c,Nlgn1,Grik5,Gria2,Slc4a8,Gria3,Cdkl5,Btbd9,Fabp5	Cacna1a,Grik2,Nrg3	3	L5.PT
Cellular Response To Calcium Ion (GO:0071277)	0.000280253	0.0082041	0.498493	0.601601	1.52891	59	Cacna1a,Syt1,Rasgrp2,Mef2c,Syt4,Nlgn1,Dmtn,Neurod2,Braf,Syt7,Itpka,Adcy1,Syt9,Syt17,Kcnh1,Syt11,Pkd2,Clu,Cpne5,Syt13,Ryr3,Syt3,Itpkc,Add1	Cacna1a,Syt1,Rasgrp2,Mef2c	4	L5.PT
Positive Regulation Of Axonogenesis (GO:0050772)	0.000280253	0.0082041	0.498493	0.66787	1.63247	33	Tiam2,Plxna2,Rufy3,Robo1,L1cam,Sema7a,Mapt,Map3k13,Bdnf,Plxna4,Robo2,Cdkl5,Islr2,Zfyve27,Plxnc1	Tiam2,Plxna2	2	L5.PT
Regulation Of Cardiac Muscle Cell Action Potential (GO:0098901)	0.000284809	0.00822483	0.498493	0.711274	1.69662	25	Dlg1,Pkp2,Cacna1c,Ctnna3,Ryr2,Nos1ap,Ank2,Hcn1,Atp2a2,Dsg2,Calm1	Dlg1,Pkp2	2	L5.PT
Calcium Ion Transport (GO:0006816)	0.000289366	0.00824501	0.498493	0.558928	1.44374	88	Cacna1a,Atp2b2,Cacna2d1,Cacna1d,Cacna1h,Stim1,Cacna1c,Ramp1,Slc8a2,Gas6,Slc8a1,Ryr2,Cacng8,Tpt1,Cacng7,Trpc5,Slc24a4,Chrna7,Fkbp1a,Atp2a2,Trpc3,Itpr1,Trpm7,Cacnb1,Pkd1,Pkd2,Atp2c1,Clu,Cacna1g,Trpc1	Cacna1a,Atp2b2,Cacna2d1,Cacna1d	4	L5.PT
Regulation Of Neuronal Synaptic Plasticity (GO:0048168)	0.000316707	0.00867697	0.498493	0.66517	1.62587	33	Grik2,Ephb2,Mctp1,Slc8a2,Grin2a,Grin1,Syp,Shisa9,Apoe,Neto1,Camk2b,Nsmf,Slc4a10,Dbn1	Grik2,Ephb2	2	L5.PT
Regulation Of Potassium Ion Transmembrane Transporter Activity (GO:1901016)	0.000316707	0.00867697	0.498493	0.718344	1.6957	22	Cacna1d,Dlg1,Kcng1,Kcnab1,Cab39,Ank2,Nedd4,Stk39,Neto1,Kcns2	Cacna1d,Dlg1,Kcng1	3	L5.PT
Regulation Of Synapse Assembly (GO:0051963)	0.000316707	0.00867697	0.498493	0.632663	1.58082	45	Ephb2,Nrxn1,Mef2c,Il1rapl1,Clstn3,Lrrtm3,Nlgn1,Lrfn5,Syndig1,Rap2a,Bdnf,Robo2,Snca,Setd5,Ephb1	Ephb2,Nrxn1,Mef2c,Clstn3	4	L5.PT
Regulation Of Cell-Substrate Adhesion (GO:0010810)	0.000334935	0.0090602	0.498493	0.65067	1.60501	37	Npnt,Spock1,Pkp2,Ptk2,Dmtn,Rsu1,Nf1,Lims1,Gcnt2,Jak2,Pdgfb,Cx3cl1	Npnt,Spock1,Pkp2	3	L5.PT
Cardiac Muscle Cell Contraction (GO:0086003)	0.000375947	0.0100387	0.498493	0.767597	1.75092	16	Cacna2d1,Cacna1d,Scn1a,Fgf12,Pkp2,Cacna1c,Scn3b	Cacna2d1,Cacna1d,Scn1a,Fgf12,Pkp2	5	L5.PT
Regulation Of Focal Adhesion Assembly (GO:0051893)	0.000380504	0.0100387	0.498493	0.601524	1.51215	52	Gpm6b,Efna5,Rock2,Ptk2,Nrg1,Dmtn,Epha3,Pten,Ptprj,Lims1,S100a10,Col16a1,Clasp2,Apod,Nell1,Tek,Myoc,Peak1,Acvrl1	Gpm6b,Efna5,Rock2	3	L5.PT
Regulation Of Cell Migration (GO:0030334)	0.000394174	0.0102726	0.498493	0.45598	1.23101	320	Tet1,Ephb2,Phactr1,Cdh11,Adarb1,Ptk2b,Tnr,Plxna2,Rock2,Sema6d,Nav3,Ptk2,Mctp1,Shh,Sgk1,Zmynd8,Ptprt,Sema4a,Sema6c,Pak1,Ogt,Rufy3,Robo1,Epha4,Pten,Tmsb10,Hgf,Adam10,Acvr1,Reck,Ntng2,Ptprj,Sema7a,Stc1,Nf1,Sgk3,Fer,Fgf1,Scai,Cntn1,Numb,Igf1r,Cdh13,Rap2a,Sema3c,Gcnt2,Dach1,Mgat5,Myo1c,Sema4b,Plxna4,Serpine2,Ntrk3,Podxl,Ntng1,Mitf,Pdgfb,Cort,Actn4,Cx3cl1,Magi2,Epha1,Arid4a,Hspa5,Foxo3,Plxnc1,Itga6,Sod…	Tet1,Ephb2,Phactr1,Cdh11,Adarb1,Ptk2b,Tnr,Plxna2,Rock2	9	L5.PT
Oxidative Phosphorylation (GO:0006119)	0.000439743	0.0113221	0.498493	0.60286	1.51097	49	Ndufb2,Uqcrh,Ndufs4,Uqcrb,Ndufb10,Ndufa10,Ndufb3,Ndufb9,Atp5pb,Ndufa6,Ndufs1,Chchd10,Ndufa5,Ndufb6,Ndufb7,Ndufa13,Ndufs5,Nipsnap2,Ndufc1,Sdhd,Ndufs7,Ndufa9,Sdhb,Ndufb8,Ndufab1,Ndufa11,Ndufs3,Uqcrc2,Uqcrc1,Ndufv1,Ndufc2,Ndufa2,Ndufb5,Ndufv2,Ndufv3,Sdha,Ndufb4,Ndufa1,Ndufa12,Ndufs6		0	L5.PT
Myotube Differentiation (GO:0014902)	0.000480845	0.0122329	0.498493	0.735613	1.70439	18	Mef2c,Cacna1h,Sort1,Pld3,Adgrb3,Ski,Dock1,Kcnh1,Klhl40	Mef2c	1	L5.PT
Regulation Of Release Of Sequestered Calcium Ion Into Cytosol (GO:0051279)	0.000490003	0.0123193	0.477271	0.658356	1.60922	33	Ptk2b,Pde4d,Jph4,Calm2,Dmd,Npsr1,Ank2,Fkbp1a,Snca,Calm1,Cx3cl1,Ubash3b,Diaph1,Jsrp1,Trpc1,Cemip,Selenon,Gsto1	Ptk2b	1	L5.PT
Regulation Of GTPase Activity (GO:0043087)	0.000499162	0.0124036	0.477271	0.495962	1.31941	167	Rapgef4,Rasgrp2,Efna5,Plxna2,Dab2ip,Tbc1d30,Ptk2,Epha3,Lrrk2,Epha4,Rsu1,Rapgef5,Rgs9,Rab3gap2,Nf1,Lims1,S100a10,Rap1gap,Arhgef7,Rgs7,Rasgef1b,Epha5,Rasgrp1,Gnb5,Rapgef1,Dock9,Plxna4,Rapgef2,Cdkl5,Asap3,Rap1gds1,Ezh2,Cx3cl1,Epha1,Rgs11,Plxnc1,Itga6,Dock7,Chn2,Dock10,Arhgap27,Ric1,Sgsm3,Rtn4r,Wnk1,Rack1,Rgs6,Sipa1l1,Ralgps1,Flcn,Rapgef3,Prex2,Rgp1,Picalm,Sh3bp1,Als2,Sfrp1,Rgs8,Plxnd1,Fgd6,Adrb1,Map…	Rapgef4,Rasgrp2,Efna5,Plxna2,Dab2ip,Tbc1d30	6	L5.PT
Cellular Response To Salt (GO:1902075)	0.000517479	0.012711	0.477271	0.549667	1.41672	86	Cacna1a,Syt1,Rasgrp2,Mef2c,Syt4,Rock2,Cacna1h,Nlgn1,Dmtn,Neurod2,Braf,Syt7,Itpka,Adcy1,Syt9,Pdgfb,Syt17,Kcnh1,Dlg2,Syt11,Hnrnpa1,Pkd2,Clu,Cpne5,Syt13,Ryr3,Syt3,Itpkc,Add1	Cacna1a,Syt1,Rasgrp2,Mef2c,Rock2	5	L5.PT
Regulation Of Cell Junction Assembly (GO:1901888)	0.000563273	0.0136786	0.477271	0.731326	1.69445	18	Mef2c,Rock2,Flot1,Rapgef1,Rap2a,Myo1c,Rapgef2,Setd5	Mef2c,Rock2	2	L5.PT
Negative Regulation Of Multicellular Organismal Process (GO:0051241)	0.00058159	0.0138729	0.477271	0.501065	1.32766	155	Tet1,Wwc1,Mef2c,Atp2b1,Spred2,Dab2ip,Npr3,Shh,Nfib,Ogt,Lama4,Gas6,Robo1,Epha4,Ptprg,Pten,Nptn,Stc1,Ptprr,Spred1,Acot13,Hdac9,Rgcc,Nova1,Id1,Map2k6,Mad2l2,Klf7,Phf14,Arid4a,Sfmbt1,Syt11,Sox9,Dock7,Rab11fip3,Plcl1,Smad7,Hpn,Ptpro,Nr1d1,Ing1,Flcn,Usf3,Ppp1r11	Tet1,Wwc1,Mef2c,Atp2b1,Spred2,Dab2ip	6	L5.PT
Positive Regulation Of Cellular Component Organization (GO:0051130)	0.000590749	0.0138729	0.477271	0.557024	1.43261	82	Nrxn1,Dab2ip,Nrg1,Bcl2l11,Asap1,Neurod2,Lrp1,Syk,S100a10,Flot1,Igf1r,Tfrc,Tgfb3,Snca,Apoe,Trabd2b,Lman1,Camk2b,Anapc2,Tmem30a,Mtln,Slf1,Sh3glb1,Atp10a,Clu,Hrk,Clip3,Rack1,Rps3,Rapgef3,Caly,Add1,Ppp1r15a,Tppp,Park7,Spidr,Fnip1,Adgrl1,Tgfbr1,Gpx1	Nrxn1,Dab2ip	2	L5.PT
Regulation Of MAPK Cascade (GO:0043408)	0.000590749	0.0138729	0.477271	0.496964	1.3194	160	Wwc1,Tnik,Spred2,Rock2,Dab2ip,Pak1,Phlpp1,Rit2,Ptprj,Nf1,Spred1,Fgf10,Syk,Adra1b,Pak3,Dusp7,Gsdme,Rasgrp1,Igf1r,Cd81,Atp6ap2,Chrna7,Jcad,Lbh,Dusp1,Phb2,Hmgb1,Pdgfb,Cx3cl1,Ksr1,Vrk2,Ephb1,Pak6,Dusp6,Epha7,Raf1,Tek,Ywhaz,Grm4,Rnf41,Myoc,Nbr1,Dok6,Fgfr1,Pebp1,Ppia,Mapk1,Pak4	Wwc1,Tnik,Spred2,Rock2,Dab2ip	5	L5.PT
Cellular Response To Nerve Growth Factor Stimulus (GO:1990090)	0.000618225	0.0143603	0.477271	0.751242	1.72993	17	Stmn2,Wasf1,Tmem108,Mapt,Rapgef1,Bdnf,Ntrk3,Rapgef2,Magi2		0	L5.PT
Generation Of Neurons (GO:0048699)	0.000636543	0.0144712	0.477271	0.517304	1.35429	121	Atp2b2,Sh3rf1,Rnf112,Myt1l,Mef2c,Spock1,Il1rapl1,Fut9,Shh,Rtn1,Dcx,Astn2,Pou3f2,Mapt,Gpm6a,Rtn4,Nrcam,Cit,Auts2,Rapgef2,Wnt10a,Cdkl5,Met,Nav1,Astn1,Acsl4,Eml1,Nell1,Smarca1,Wnt9a,Lhx6,Usp9x,Fgfr1,Dner,Disc1,Wnt6,Dtnb,Ophn1,Fzd8,Lmx1b,Nr4a2,Map1b,Ier2,Neo1,Dcc,Myef2	Atp2b2,Sh3rf1,Rnf112,Myt1l,Mef2c,Spock1,Fut9	7	L5.PT
Regulation Of Synapse Organization (GO:0050807)	0.000636543	0.0144712	0.477271	0.707959	1.66276	21	Arhgap22,Mef2c,Il1rapl1,Epha4,Nedd4,Rap2a,Cdkl5,Setd5,Cttnbp2,Camk2b,Ywhaz	Arhgap22,Mef2c	2	L5.PT
Positive Regulation Of Protein Localization To Membrane (GO:1905477)	0.000645701	0.0145249	0.477271	0.574385	1.46467	66	Ephb2,Dlg1,Stac2,Prnp,Mtcl1,Dpp10,Chp1,Prkn,Epha3,Slc5a3,Ptpn9,Pik3r1,Lrp1,Cd81,Akap5,Myo1c,Mapk8,Zdhhc8,Stac,Sorbs1,Bbc3,Prkce,Cemip,Clip3,Kif5b,Akt2	Ephb2,Dlg1,Stac2,Prnp	4	L5.PT
Myelination (GO:0042552)	0.00065486	0.0145775	0.477271	0.619562	1.53734	41	Gpm6b,Abcd2,Mal2,Sbf2,Scn2a,Ski,Tnfrsf21,Cntnap1,Nf1,Nfasc,Adgrg6,Myoc	Gpm6b,Abcd2	2	L5.PT
Regulation Of Exocytosis (GO:0017157)	0.000664019	0.014629	0.477271	0.614074	1.53429	46	Syt1,Rab3c,Il1rapl1,Lgi3,Cadps,Stxbp5l,Rims2,Stxbp6,Cplx2,S100a10,Clasp2,Snca	Syt1,Rab3c	2	L5.PT
Neuron Differentiation (GO:0030182)	0.000691495	0.0150788	0.477271	0.517919	1.35429	113	Tenm2,Atp2b2,Rnf112,Myt1l,Mef2c,Spock1,Il1rapl1,Fut9,Shh,Rtn1,Tenm3,Dmd,Alk,Pou3f2,Atp8a2,Epha5,Rtn4,Pbx1,Tenm1,Wnt10a,Met,Sox4,Tenm4,Acsl4,Pbx3,Id2,Smarca1,Hs6st1,Bhlhe22,Wnt9a,Ctnnb1,Lhx6,Wnk1,Wnt6,Dtnb,Ophn1,Fzd8,Lmx1b,Nr4a2,Inhba,Ier2,Myef2,Tgfbr1,Fzd1,Atoh7	Tenm2,Atp2b2,Rnf112,Myt1l,Mef2c,Spock1,Fut9	7	L5.PT
Positive Regulation Of Neuron Projection Development (GO:0010976)	0.000700654	0.0151242	0.477271	0.560099	1.43818	78	Ptk2b,Fut9,Dab2ip,Nlgn1,Epha3,Lrrc7,Rit2,Nptn,Tenm3,Stmn2,Alk,Plppr5,Tox,Cobl,Dhx36,Rapgef1,Bdnf,Ntrk3,Pacsin1,Rapgef2,Apoe,Cx3cl1,Magi2,P3h1,Ptn,Itga6,Camk2b,Dbn1,Prkd1,Camk1d,Dpysl3	Ptk2b,Fut9,Dab2ip	3	L5.PT
Central Nervous System Development (GO:0007417)	0.000773924	0.0165388	0.477271	0.473119	1.26774	219	Cadm2,Cntn6,Spock1,Cntn4,Cntn5,Asic2,Adam22,Shc3,Shh,Rtn1,Nfib,Jarid2,Prkn,Slc23a2,Cox7b,Cntnap2,Dcx,Pten,Grin2a,Grin1,Ndufs4,Pou6f2,Aplp1,Synj2,Nf1,Atxn1,Ahi1,Ier3ip1,Hpcal4,Zfhx2,Cntn1,Rtn4,Nrcam,Marcks,Dscaml1,Atp6ap2,Pbx1,Shroom4,Robo2,Cdk5r2,Sox4,Mog,Apod,Nfasc,Tbr1,Nckap1,Epha7,Pbx3,Eml1,Flnb,Smarca1,Sox9,Synj1,Slc6a17,Pkd1,Pkd2,Ptpn11	Cadm2,Cntn6,Spock1,Cntn4,Cntn5	5	L5.PT
Regulation Of AMPA Receptor Activity (GO:2000311)	0.000783083	0.0165688	0.477271	0.701837	1.65673	22	Cacng2,Mef2c,Cnih3,Nlgn1,Cacng8,Cacng7,Shisa9,Prrt1,Gsg1l	Cacng2,Mef2c	2	L5.PT
Positive Regulation Of GTPase Activity (GO:0043547)	0.000828876	0.0173658	0.477271	0.491871	1.30866	171	Arhgap22,Rapgef4,Tiam2,Rasgrp2,Tbc1d30,Tbc1d5,Rsu1,Rap1gap2,Rapgef5,Rgs9,Agap2,Nf1,Lims1,S100a10,Rap1gap,Arhgef7,Rgs7,Rasgef1b,Rasgrp1,Gnb5,Rapgef1,Dock9,Arhgap42,Ntrk3,Garnl3,Rapgef2,Cdkl5,Tbc1d22a,Asap3,Rap1gds1,Ezh2,Cx3cl1,Epha1,Tbc1d12,Sgsm1,Rgs11,Itga6,Dock7,Tbc1d4,Dock10,Arhgap27,Agap3,Ric1,Sgsm3,Tbc1d8b,Rtn4r,Rack1,Rgs6,Sipa1l1,Ralgps1,Flcn,Rapgef3,Prex2,Rgp1,Picalm,Sh3bp1,Als2,Sfrp1,Rgs8,…	Arhgap22,Rapgef4,Tiam2,Rasgrp2,Tbc1d30	5	L5.PT
Regulation Of Voltage-Gated Calcium Channel Activity (GO:1901385)	0.000838035	0.0173872	0.477271	0.689025	1.64355	25	Cacna1a,Stac2,Dmd,Cacnb4,Nos1ap,Gnb5,Akap5,Stac,Cacnb1,Ppp3cc	Cacna1a,Stac2	2	L5.PT
Positive Regulation Of Protein Localization To Plasma Membrane (GO:1903078)	0.000847194	0.0174082	0.477271	0.617567	1.54013	44	Ephb2,Dlg1,Stac2,Dpp10,Epha3,Ptpn9,Pik3r1,Lrp1,Akap5,Zdhhc8,Stac,Sorbs1,Prkce,Atp2c1,Clip3,Kif5b,Rack1	Ephb2,Dlg1,Stac2	3	L5.PT
Negative Regulation Of ERK1 And ERK2 Cascade (GO:0070373)	0.000883829	0.017988	0.477271	0.623195	1.54273	40	Ephb2,Dlg1,Spred2,Dab2ip,Timp3,Epha4,Pten,Ptprr,Spred1,Ezr,Ranbp9,Dusp6,Lmo3,Rgs14	Ephb2,Dlg1,Spred2,Dab2ip	4	L5.PT
Regulation Of Postsynapse Organization (GO:0099175)	0.000929623	0.0187415	0.477271	0.685322	1.62643	24	Arhgap22,Il1rapl1,Ppfia2,Homer1,Lrrk2,Epha4,Kif1a,Cdkl5,Tanc2	Arhgap22	1	L5.PT
Chloride Transmembrane Transport (GO:1902476)	0.00100325	0.0198481	0.45506	0.627591	1.54808	37	Ano3,Gabra2,Ano4,Gabrg3,Slc1a1,Gabrb1,Glra2,Slc4a8,Gabra4,Slc12a5,Gabra1,Clcn3,Slc12a6,Gabrb2	Ano3,Gabra2	2	L5.PT
Negative Regulation Of Cell Migration (GO:0030336)	0.00102166	0.0198481	0.45506	0.51024	1.33762	126	Tet1,Cdh11,Adarb1,Dab2ip,Nav3,Mctp1,Shh,Zmynd8,Ptprt,Ogt,Nexmif,Robo1,Epha4,Ptprg,Pten,Reck,Ptprj,Stc1,Ptprr,Nf1,Lrp1,Scai,Rap2a,Dach1,Clasp2,Mitf,Cx3cl1,Magi2,Epha1,Arid4a,Foxo3,Rnf41,Acvrl1,Smad7,Ing1,Flcn,Dpysl3,Hyal2,Bmpr1a,Cited2,Sfrp1,Nedd9,Limch1,Rap2b,Tpm1,Gja1,Igfbp3,Ptpru,Tcaf1,Vcl,Nog,Ptpn23,Sin3b,Slit2,Ndrg4,Mcc,Drd2,Rbbp7,Srgap1,Igfbp5,Sulf1,Itgb1bp1,Arpin	Tet1,Cdh11,Adarb1,Dab2ip	4	L5.PT
Regulation Of Catecholamine Secretion (GO:0050433)	0.00102166	0.0198481	0.45506	0.688841	1.63088	23	Syt1,Syt4,Hrh3,Dtnbp1,Prkn,Syt7,Syt9,Snca,Syt17,Syt11,Syt13,Stx1a,Syt3	Syt1,Hrh3,Dtnbp1	3	L5.PT
Regulation Of Sodium Ion Transport (GO:0002028)	0.00102166	0.0198481	0.45506	0.65112	1.58613	31	Nkain2,Dlg1,Fgf12,Pkp2,Nkain3,Scn3b,Nedd4,Ywhah,Sptbn4	Nkain2,Dlg1,Fgf12,Pkp2	4	L5.PT
Regulation Of Long-Term Synaptic Potentiation (GO:1900271)	0.00104007	0.0200237	0.45506	0.684234	1.63744	26	Ephb2,Epha4,Adcy1,Akap5,Chrna7,Eif2ak4,Apoe,Cyp46a1,Ptn,Nsg1	Ephb2	1	L5.PT
Inorganic Cation Import Across Plasma Membrane (GO:0098659)	0.0011137	0.0212498	0.45506	0.559976	1.4346	74	Cacna1a,Cacna2d1,Cacna1d,Scn1a,Cacna1h,Cacna1c,Slc8a2,Slc8a1,Scn2a,Kcnk9,Kcnj6,Cacna1e,Cacna1i,Slc12a5,Slc24a4,Slc12a6,Slc9a6,Slc9a9,Kcnj3,Kcnj13,Clu,Cacna1g,Slc39a12,Slc39a6	Cacna1a,Cacna2d1,Cacna1d,Scn1a	4	L5.PT
Regulation Of Intracellular Signal Transduction (GO:1902531)	0.00113211	0.0214099	0.45506	0.465268	1.24863	243	Arhgap22,Wwc1,Tiam2,Tnik,Dlg1,Ppp1r16b,Arhgef9,Mcf2l,Dab2ip,Akap13,Sgk1,Arhgef2,Nlgn1,Arhgap20,Lrrk2,Pak1,Phlpp1,Rit2,Kalrn,Pten,Traf3,Calm2,Hipk2,Rasd2,Rpl5,Dock3,Spred1,Wwtr1,Mapt,Fgf1,Pak3,Map2k6,Atp6ap2,Araf,Akap5,Ezr,Mcf2,Ntrk3,Lbh,Zfand6,Arhgap26,Akap6,Arhgap21,Itfg2,Vrk2,Pak6,Arhgef11,Rpl11,Fam13b,Tek,Fam13a,Rrs1,Chn2,Rnf41,Myoc,Arhgap27,Arhgef12,Traf5,Pak4,Arhgap30,Flcn,Trio,Rictor,Arhgap…	Arhgap22,Wwc1,Tiam2,Tnik,Dlg1,Ppp1r16b,Arhgef9,Mcf2l,Dab2ip	9	L5.PT
Positive Regulation Of MAPK Cascade (GO:0043410)	0.00116892	0.0219122	0.45506	0.475615	1.2712	201	Npnt,Wwc1,Mef2c,Ptk2b,Rock2,Dab2ip,Nrg1,Oprm1,Lrrk2,Garem1,Gas6,Robo1,Rit2,Braf,Ptprj,Sema7a,Fgf10,Ddt,Klhdc10,Fgf1,Adra1b,Gsdme,Slamf1,Rasgrp1,Igf1r,Cd81,Gcnt2,Chrna7,Jcad,Ntrk3,Tenm1,Ghr,Rapgef2,Htr2c,Phb2,Hmgb1,Pdgfb,Ezh2,Pik3r5,Apoe,Cx3cl1,Ksr1,Ccn2,Mturn,Raf1,Nell1,Tek,Grm4,Il34,Bmper,Mid1,Ptpn11,Dok6,Fgfr1,Ppia,Gpr183	Npnt,Wwc1,Mef2c,Ptk2b,Rock2,Dab2ip	6	L5.PT
Proton Motive Force-Driven Mitochondrial ATP Synthesis (GO:0042776)	0.00120574	0.0222126	0.45506	0.610242	1.51422	41	Ndufb2,Ndufs4,Ndufb10,Ndufa10,Ndufb3,Ndufb9,Atp5pb,Ndufa6,Ndufs1,Ndufa5,Ndufb6,Ndufb7,Ndufa13,Ndufs5,Ndufc1,Sdhd,Ndufs7,Ndufa9,Sdhb,Ndufb8,Ndufab1,Ndufa11,Ndufs3,Ndufv1,Ndufc2,Ndufa2,Ndufb5,Ndufv2,Ndufv3,Sdha,Ndufb4,Ndufa1,Ndufa12,Ndufs6		0	L5.PT
Regulation Of Cardiac Conduction (GO:1903779)	0.00120574	0.0222126	0.45506	0.749001	1.70559	15	Atp2b2,Atp2b1,Slc8a2,Slc8a1,Ryr2,Ank2,Atp2a2	Atp2b2,Atp2b1	2	L5.PT
Negative Regulation Of Ion Transmembrane Transporter Activity (GO:0032413)	0.00122415	0.022359	0.45506	0.715588	1.65799	18	Ephb2,Calm2,Cab39,Hecw1,Hecw2,Nedd4,Stk39	Ephb2	1	L5.PT
Memory (GO:0007613)	0.00127937	0.0231696	0.45506	0.595609	1.49076	48	Prnp,Sgk1,Camk2n1,Slc8a2,Scn2a,Atxn1,Mapt,Bdnf,Chrna7,Eif2ak4,Apoe,Plk2,Ldlr,Neto1,Map1a,Ptn,Syt11,Rgs14,Cpeb3	Prnp	1	L5.PT
Regulation Of Actin Cytoskeleton Organization (GO:0032956)	0.00142664	0.0256195	0.45506	0.544688	1.39926	79	Gpm6b,Efna5,Ptk2b,Rock2,Nrg1,Dmtn,Iqgap2,Epha3,Pak1,Baiap2,Lrp1,Pak3,Epha5,Ezr,Grhl3,Ccdc88a,Eps8,Pik3ca,Clu,Rictor,Dapk3,Rapgef3,Coro1a,Sh3bp1,Pdgfa,Nedd9,Capn10,Cdc42,Twf2,Taok2,Arhgap44,Abl2,Twf1,Rhog,Hras,Sema3e	Gpm6b,Efna5,Ptk2b,Rock2	4	L5.PT
Regulation Of Epithelial To Mesenchymal Transition (GO:0010717)	0.00144504	0.0257338	0.45506	0.564908	1.43695	61	Spred2,Dab2ip,Ptk2,Epha3,Epha4,Pten,Spred1,Wwtr1,Rgcc,Gcnt2,Clasp2,Tgfb3,Smad2,Mad2l2,Ezh2,Ctnnb1,Smad3,Tgfb1i1,Smad7,Hpn,Usf3,Sfrp1,Lrg1	Spred2,Dab2ip	2	L5.PT
Aerobic Respiration (GO:0009060)	0.00150027	0.0264965	0.45506	0.580857	1.46905	56	Me3,Ndufb2,Uqcrh,Ndufs4,Uqcrb,Ndufb10,Ndufa10,Ndufb3,Ndufb9,Ndufa6,Ndufs1,Chchd10,Ndufa5,Ndufb6,Oxa1l,Ndufb7,Ndufa13,Ndufs5,Nipsnap2,Mdh2,Ndufc1,Ndufs7,Ndufa9,Sdhb,Ndufb8,Ndufab1,Ndufa11,Ndufs3,Uqcrc2,Uqcrc1,Ndufv1,Ndufc2,Ndufa2,Ndufb5,Ndufv2,Ndufv3,Ndufb4,Ndufa1,Mtfr1l,Ndufa12,Ndufs6	Me3	1	L5.PT
Axon Development (GO:0061564)	0.00151867	0.0266017	0.45506	0.541084	1.39377	84	Gpm6b,Gap43,Ephb2,Cntn4,Plppr4,Neurod2,L1cam,Baiap2,Ntng2,Aplp1,Crtac1,Nrep,Mapt,Pak3,Rtn4,Nrcam,Dscaml1,Rtn4rl1,Sptbn4,Ntng1,Klf7,Atl1,Map1a,Neurod6,Bhlhe22,Dock7,Grm7,Nefh,Rab10	Gpm6b,Ephb2,Cntn4	3	L5.PT
Regulation Of Dopamine Secretion (GO:0014059)	0.00153708	0.0267053	0.45506	0.709032	1.6428	18	Syt1,Syt4,Dtnbp1,Prkn,Syt7,Syt9,Snca,Syt17,Syt11,Syt13,Syt3	Syt1,Dtnbp1	2	L5.PT
Regulation Of Neurotransmitter Transport (GO:0051588)	0.00155549	0.0268071	0.45506	0.739042	1.68579	16	Rims1,Mef2c,Mctp1,Syn1,Cplx2,Flot1	Mef2c	1	L5.PT
Regulation Of Filopodium Assembly (GO:0051489)	0.0015739	0.0269074	0.45506	0.634404	1.56144	36	Tenm2,Gap43,Ppp1r16b,Nlgn1,Dmtn,Pik3r1,Plppr5,Gpm6a,Fnbp1l,Tgfb3,Tenm1,Ripor2,Nell1	Tenm2,Ppp1r16b	2	L5.PT
Positive Regulation Of Filopodium Assembly (GO:0051491)	0.00161071	0.0273182	0.45506	0.678152	1.60557	23	Tenm2,Nlgn1,Pik3r1,Plppr5,Gpm6a,Fnbp1l,Tgfb3,Tenm1,Ripor2,Nell1,Dpysl3,Mien1,Cdc42	Tenm2	1	L5.PT
Regulation Of Calcium Ion Transmembrane Transporter Activity (GO:1901019)	0.00162912	0.0274129	0.45506	0.672825	1.59677	24	Cacna1a,Pde4d,Jph4,Calm2,Dmd,Cacnb4,Ank2,Fkbp1a,Calm1,Cacnb1,Jsrp1,Selenon,Cacnb2	Cacna1a	1	L5.PT
Mitochondrial Electron Transport, Cytochrome C To Oxygen (GO:0006123)	0.00170276	0.028428	0.45506	0.740363	1.68592	15	Cox7b,Cox7a2,Cox5a,Cox6c,Cox7c,Cox8a,Cycs,Ndufa4,Cox6a1,Cox6b1,Cox5b		0	L5.PT
Monoatomic Anion Transmembrane Transport (GO:0098656)	0.0017948	0.0297324	0.45506	0.606626	1.5063	42	Ano3,Gabra2,Ano4,Gabrg3,Slc1a1,Gabrb1,Glra2,Slc4a8,Gabra4,Slc12a5,Gabra1,Clcn3,Slc12a6,Lrrc8c,Gabrb2	Ano3,Gabra2	2	L5.PT
Peptidyl-Tyrosine Phosphorylation (GO:0018108)	0.00190542	0.0313222	0.45506	0.57111	1.43569	52	Ephb2,Ptk2b,Ptk2,Epha3,Epha4,Clk4,Efemp1,Alk,Syk,Fer,Igf1r,Jak2,Pdgfb,Abi2,Epha1,Tek	Ephb2,Ptk2b	2	L5.PT
Regulation Of Release Of Sequestered Calcium Ion Into Cytosol By Sarcoplasmic Reticulum (GO:0010880)	0.00194242	0.0316867	0.45506	0.724508	1.66837	17	Pde4d,Cacna1c,Slc8a1,Ryr2,Calm2,Dmd,Ank2,Calm1		0	L5.PT
Regulation Of Adenylate Cyclase Activity (GO:0045761)	0.00197942	0.0320456	0.431708	0.732802	1.6687	15	Cacna1d,Stim1,Grm3,Cacna1c,Gabbr2,Nf1,Akap5	Cacna1d	1	L5.PT
Regulation Of Nervous System Process (GO:0031644)	0.00201642	0.0321573	0.431708	0.722605	1.66399	17	Dlgap2,Rock2,Slc8a2,Dlgap1,Tmem108,Chrna7,Htr2c,Dlgap4,Nptxr,Begain	Dlgap2,Rock2	2	L5.PT
Signal Release From Synapse (GO:0099643)	0.00201642	0.0321573	0.431708	0.628998	1.54813	36	Syt1,Rims1,Syn3,Nrxn1,Hrh3,Snap25,Pclo,Syn1,Cplx2,Snca,Lin7b,Unc13a,Grm4,Stxbp3,Stx1a,Nrxn2	Syt1,Syn3,Nrxn1,Hrh3	4	L5.PT
Dendrite Morphogenesis (GO:0048813)	0.00212741	0.0336761	0.431708	0.63298	1.54719	33	Ephb2,Phactr1,Pten,Ctnnd2,Pak3,Chrna7,Klf7,Map2,Ephb1,Ptn,Btbd3,Dock10,Celsr2,Map6	Ephb2,Phactr1	2	L5.PT
Heart Development (GO:0007507)	0.0022384	0.0351725	0.431708	0.499782	1.30743	115	Ece1,Fgf12,Mef2c,Pkp2,Akap13,Ptk2,Shh,Cacna1c,Sgcz,Pcsk5,Pten,Nf1,Kdm6b,Hdac9,Mical2,Sh3pxd2b,Flrt3,Dzip1,Flrt2,Ntrk3,Fkbp1a,Sox4,Pdgfb,Id2,Tek,Sox9,Ccm2,Acvrl1,Pkd1,Pkd2,Ptpn11,Cxadr,Kat2b,Polr2d,Prmt1,Uty,Sgcg,Cited2	Ece1,Fgf12,Mef2c,Pkp2	4	L5.PT
Regulation Of Cell-Substrate Junction Assembly (GO:0090109)	0.0022754	0.0354929	0.431708	0.678341	1.5932	21	Gpm6b,Efna5,Rock2,Ptk2,Epha3	Gpm6b,Efna5,Rock2	3	L5.PT
Regulation Of Regulated Secretory Pathway (GO:1903305)	0.00234939	0.0363816	0.431708	0.631869	1.5489	34	Syt1,Rims1,Syt4,Dtnbp1,Lrrk2,Rims2,Doc2b,Syt7,Syn1,Syt9,Rph3a,Syt17,Prepl,Syt11	Syt1,Dtnbp1	2	L5.PT
Mitochondrial Electron Transport, NADH To Ubiquinone (GO:0006120)	0.00257138	0.0395326	0.431708	0.628394	1.53598	33	Ndufb2,Ndufs4,Ndufb10,Ndufa10,Ndufb3,Ndufb9,Ndufa6,Ndufs1,Ndufa5,Ndufb6,Ndufb7,Ndufa4,Ndufs5,Ndufc1,Ndufs7,Ndufa9,Ndufb8,Ndufab1,Ndufs3,Ndufv1,Ndufc2,Ndufa2,Ndufb5,Ndufv2,Ndufv3,Ndufb4		0	L5.PT
Proton Motive Force-Driven ATP Synthesis (GO:0015986)	0.00260838	0.039815	0.431708	0.599364	1.48826	42	Ndufb2,Ndufs4,Ndufb10,Ndufa10,Ndufb3,Ndufb9,Atp5pb,Ndufa6,Ndufs1,Ndufa5,Ndufb6,Ndufb7,Ndufa13,Ndufs5,Ndufc1,Sdhd,Ndufs7,Ndufa9,Sdhb,Ndufb8,Ndufab1,Ndufa11,Ndufs3,Ndufv1,Ndufc2,Ndufa2,Ndufb5,Ndufv2,Ndufv3,Sdha,Ndufb4,Ndufa1,Ndufa12,Ndufs6		0	L5.PT
Protein Phosphorylation (GO:0006468)	0.00264538	0.0400934	0.431708	0.434155	1.18112	422	Ephb2,Hipk4,Tnik,Ptk2b,Rock2,Camkk2,Dab2ip,Ptk2,Mknk1,Sgk1,Mapk10,Epha3,Lrrk2,Pak1,Gas6,Epha4,Clk4,Efemp1,Dclk3,Map4k3,Cab39,Braf,Adam10,Cdk17,Acvr1,Hipk2,Sik2,Alk,Fam20a,Grk5,Cdk14,Akt3,Taf3,Syk,Mast2,Sgk3,Srpk1,Fer,Rara,Cdk8,Map3k13,Dgkq,Prkag2,Pak3,Epha5,Stk39,Igf1r,Cdk19,Tyro3,Grk3,Creb1,Jak2,Mapk8,Prkcg,Stk10,Riok2,Smad2,Eif2ak4,Cdkl5,Csnk1g2,Prkg2,Pdgfb,Prrt1,Plk2,Abi2,Camkv,Epha1,Prkar1b,V…	Ephb2,Hipk4,Tnik,Ptk2b,Rock2,Camkk2,Dab2ip	7	L5.PT
Negative Regulation Of MAPK Cascade (GO:0043409)	0.00279336	0.0417442	0.431708	0.531575	1.36558	79	Ephb2,Dlg1,Spred2,Dab2ip,Timp3,Epha4,Pten,Ptprj,Ptprr,Nf1,Spred1,Pparg,Dusp7,Igf1r,Ezr,Dusp1,Ranbp9,Spry4,Apoe,Dusp6,Lmo3,Rgs14,Sh2b3,Pebp1,Ppia,Flcn,Hyal2,Dusp8	Ephb2,Dlg1,Spred2,Dab2ip	4	L5.PT
Positive Regulation Of Synapse Assembly (GO:0051965)	0.00279336	0.0417442	0.431708	0.630989	1.53318	30	Ephb2,Nrxn1,Il1rapl1,Clstn3,Nlgn1,Sema4a,Syndig1,Bdnf,Ephb1	Ephb2,Nrxn1,Clstn3	3	L5.PT
Striated Muscle Cell Differentiation (GO:0051146)	0.00283036	0.0420034	0.431708	0.716163	1.64916	17	Mef2c,Nrg1,Sort1,Pld3,Ski,Kdm6b	Mef2c	1	L5.PT
Mitochondrial Respiratory Chain Complex Assembly (GO:0033108)	0.00290436	0.0428042	0.431708	0.535786	1.37767	80	Ndufb2,Slc25a33,Ndufs4,Ndufb10,Ttc19,Ndufa10,Oma1,Uqcc2,Ndufb3,Ndufb9,Cox20,Ndufa6,Ndufaf7,Ndufs1,Ndufa5,Ndufb6,Dmac1,Oxa1l,Ndufb7,Ndufa13,Ndufs5,Ndufc1,Coa3,Timm21,Ndufs7,Ndufa9,Ndufb8,Ndufab1,Ecsit,Ndufa11,Ndufs3,Nubpl,Cox19,Uqcrfs1,Ndufc2,Ndufa2,Ndufb5,Samm50,Sdhaf3,Coa5,Sdhaf1,Ndufaf5,Ndufb4,Ndufaf4,Bcs1l,Ndufa1		0	L5.PT
Negative Regulation Of Cell Projection Organization (GO:0031345)	0.00297835	0.0435941	0.431708	0.590907	1.47648	45	Mylip,Spock1,Tnr,Prnp,Epha4,Pten,Ptpn9,Stmn2,Dpysl5,Ywhah,Rtn4rl1,Rapgef2,Efnb2,Apoe,Ptpro,Rtn4r,Prag1,Dpysl3	Mylip,Spock1,Tnr,Prnp	4	L5.PT
Heterotypic Cell-Cell Adhesion (GO:0034113)	0.00305235	0.0443733	0.431708	0.713253	1.64245	17	Pkp2,Itga7,Ctnna3,Itga4,Dsg2,Itga5,Cxadr,Cd200,Ninj1	Pkp2	1	L5.PT
Regulation Of Actin Filament-Based Process (GO:0032970)	0.00320034	0.0462103	0.431708	0.558999	1.4226	60	Gpm6b,Efna5,Rock2,Nrg1,Dmtn,Iqgap2,Epha3,Pak1,Baiap2,Lrp1,Pak3,Epha5,Ezr,Grhl3,Ccdc88a,Rictor,Dapk3,Rapgef3,Coro1a,Sh3bp1,Pdgfa,Nedd9,Capn10,Cdc42,Twf2,Taok2,Arhgap44,Rhog,Hras	Gpm6b,Efna5,Rock2	3	L5.PT
Mitochondrial Respiratory Chain Complex I Assembly (GO:0032981)	0.00327434	0.0466484	0.431708	0.574589	1.44161	50	Ndufb2,Ndufs4,Ndufb10,Ndufa10,Ndufb3,Ndufb9,Ndufa6,Ndufaf7,Ndufs1,Ndufa5,Ndufb6,Dmac1,Oxa1l,Ndufb7,Ndufa13,Ndufs5,Ndufc1,Timm21,Ndufs7,Ndufa9,Ndufb8,Ndufab1,Ecsit,Ndufa11,Ndufs3,Nubpl,Ndufc2,Ndufa2,Ndufb5,Ndufaf5,Ndufb4,Ndufaf4,Bcs1l,Ndufa1		0	L5.PT
NADH Dehydrogenase Complex Assembly (GO:0010257)	0.00327434	0.0466484	0.431708	0.574589	1.44161	50	Ndufb2,Ndufs4,Ndufb10,Ndufa10,Ndufb3,Ndufb9,Ndufa6,Ndufaf7,Ndufs1,Ndufa5,Ndufb6,Dmac1,Oxa1l,Ndufb7,Ndufa13,Ndufs5,Ndufc1,Timm21,Ndufs7,Ndufa9,Ndufb8,Ndufab1,Ecsit,Ndufa11,Ndufs3,Nubpl,Ndufc2,Ndufa2,Ndufb5,Ndufaf5,Ndufb4,Ndufaf4,Bcs1l,Ndufa1		0	L5.PT
Regulation Of Sodium Ion Transmembrane Transporter Activity (GO:2000649)	0.00331133	0.046863	0.431708	0.623692	1.52449	33	Fgf12,Utrn,Dmd,Hecw1,Scn3b,Fxyd6,Hecw2,Nedd4,Stk39,Ywhah,Fgf11,Neto1,Fxyd7	Fgf12	1	L5.PT
Regulation Of Cell-Matrix Adhesion (GO:0001952)	0.00338533	0.047595	0.431708	0.560548	1.41454	54	Gpm6b,Efna5,Ptk2b,Rock2,Ptk2,Epha3,Utrn,Nexmif,Nf1,Emp2,Cdh13,Rasa1,Enc1,Cx3cl1,Epha1,Myoc,Peak1	Gpm6b,Efna5,Ptk2b,Rock2	4	L5.PT
Positive Regulation Of Peptidyl-Tyrosine Phosphorylation (GO:0050731)	0.00353332	0.0490305	0.431708	0.524084	1.34805	81	Efna5,Ptk2b,Prnp,Grm5,Arhgef2,Hes1,Gas6,Epha4,Hgf,Acvr1,Ptprj,Fgf10,Dgkq,Unc119,Cd81,Jak2,Ghr,Pdgfb,Itga5,Nell1,Cd80,Il34,Ptpn11	Efna5,Ptk2b,Prnp	3	L5.PT
Regulation Of Synaptic Vesicle Exocytosis (GO:2000300)	0.00353332	0.0490305	0.431708	0.708192	1.6308	17	Rims1,Nlgn1,Lrrk2,Rims2,Syn1,Slc4a8,Prepl		0	L5.PT
Negative Regulation Of Protein Kinase Activity (GO:0006469)	0.00357032	0.0492243	0.431708	0.528126	1.35483	77	Ppm1e,Ephb2,Adarb1,Dtnbp1,Dab2ip,Chp1,Camk2n1,Ptprt,Slc8a1,Deptor,Ptprr,Nf1,Spred1,Sh3bp5,Wwtr1,Prkag2,Snca,Epha1,Ubash3b,Rtraf,Mvp,Ppia,Ptpro,Npm1	Ppm1e,Ephb2,Adarb1,Dtnbp1,Dab2ip	5	L5.PT
Chloride Transport (GO:0006821)	0.00364431	0.0496044	0.431708	0.569337	1.44111	57	Ano3,Gabra2,Ttyh1,Slc26a7,Ano4,Gabrg3,Slc1a1,Gabrb1,Clcn5,Glra2,Slc4a8,Gabra4,Slc12a5,Gabra1,Clcn3,Slc12a6,Gabrb2	Ano3,Gabra2,Ttyh1	3	L5.PT
Negative Regulation Of Endothelial Cell Proliferation (GO:0001937)	0.00364431	0.0496044	0.431708	0.657967	1.56947	25	Mef2c,Nf1,Pparg,Rgcc,Ptprm,Apoe,Sparc,Vash1,Sord	Mef2c	1	L5.PT
Cell-Cell Adhesion Via Plasma-Membrane Adhesion Molecules (GO:0098742)	7.56e-09	1.51e-05	0.74774	0.615862	1.66399	109	Robo3,Cadm2,Cdh11,Tenm2,Cdh22,Cdh4,Tenm1,Grid2,Nptn,Cadm4,Cntn2,Cadm1,Cdh6,Cdh12,L1cam,Nlgn1,Il1rapl1,Cdh10,Cdh9,Tgfbr2,Ptprd,Mypn,Cdh2,Cdh13,Ptprt,Amigo2,Cdh7,Alcam,Cldn12,Adgrl1,Tenm4,Igsf11,Nectin3,Robo2,Lrfn5,Esam,Tenm3,Gpc4,Pcdhb5,Ptprf,Pcdhgb4,Dscam	Robo3,Cdh11,Tenm2,Cdh22	4	L6.CT
Axon Guidance (GO:0007411)	2.79e-08	2.79e-05	0.733762	0.587439	1.59345	126	Robo3,Ephb1,Ephb2,Nrxn1,Nfib,Gap43,Dpysl5,Sema5b,Dcc,Nell1,Epha4,Cntn5,Sema7a,Nrcam,Cntn2,Sema5a,Efna5,Rnf165,L1cam,Unc5c,Nell2,Plxnc1,Neo1,Tnr,Chn1,Nfasc,Sema3a,Mypn,Slit2,Cyfip2,Epha6,Alcam,Ncam1,Efnb3,Arhgap35,Ophn1,Epha10,Notch3,Enah,Robo2,Ptpro,Sema3e,Sema6c,Fyn,Dscam,Kif5c,Sema4c,Mycbp2,Epha5,Sema6b,Cntn4,Slit1,Efna3,Cxcl12,Lgi1,Tubb3	Robo3,Ephb1,Ephb2,Nrxn1,Nfib,Gap43	6	L6.CT
Modulation Of Chemical Synaptic Transmission (GO:0050804)	1.61e-07	8.28e-05	0.690132	0.589267	1.58883	105	Grm8,Clstn2,Syt1,Dlgap2,Mef2c,Gria2,Grid2,Nrg3,Mctp1,Syn3,Cacna1a,Plppr4,Nlgn1,Cplx2,Cacna1b,Dgki,Ppp3ca,Grm7,Cdh2,Rims1,Grm5,Gria1,Mctp2,Homer1,Chrna7,Nptx1,Iqsec2,Lrrk2,Begain,Slc4a8,Grik5,Clstn3,Ophn1,Grm1,Slc8a2,Grm3,Slc38a1	Grm8,Clstn2,Syt1	3	L6.CT
Neuron Projection Guidance (GO:0097485)	1.65e-07	8.28e-05	0.690132	0.594402	1.60476	107	Robo3,Ephb1,Ephb2,Nrxn1,Dpysl5,Sema5b,Dcc,Nell1,Epha4,Cntn5,Sema7a,Nrcam,Cntn2,Sema5a,Efna5,L1cam,Unc5c,Nell2,Neo1,Tnr,Nfasc,Sema3a,Mypn,Slit2,Cyfip2,Epha6,Efnb3,Arhgap35,Ophn1,Epha10,Notch3,Enah,Robo2,Ptpro,Sema3e,Sema6c,Fyn,Dscam,Kif5c,Sema4c,Mycbp2,Epha5,Sema6b,Cntn4,Slit1,Efna3,Cxcl12,Lgi1,Tubb3	Robo3,Ephb1,Ephb2,Nrxn1	4	L6.CT
Transmembrane Receptor Protein Tyrosine Kinase Signaling Pathway (GO:0007169)	2.31e-07	9.14e-05	0.690132	0.529877	1.46375	198	Ephb1,Ephb2,Fgf5,Nell1,Epha4,Shc3,Pak1,Plcb1,Rapgef1,Ptprg,Ahi1,Fgf1,Sulf1,Tyro3,Efna5,Dok5,Samd12,Syk,Shoc2,Fer,Chn1,Ghr,Prkd1,Ptprt,Sort1,Arhgef28,Epha6,Epha1,Ubash3b,Chrna3,Pik3r1,Ptpn11,Hck,Sulf2,Efnb3,Sorbs1,Flrt2,Arhgef7,Stmn1,Angpt1,Igf1r,Vav2,Pdgfb,Rasa1,Blnk,Angpt2,Alkal2,Epha10,Kit,Rapgef2,Gfra2,Prkd2,Pik3cb,Anks1b,Jak2,Irs2,Fyn,Flrt1,Gsk3a,Ntrk2,Pik3c2a,Samd10,Gigyf2,Rasgrp4,Tsc2,Ngef,…	Ephb1,Ephb2	2	L6.CT
Chemical Synaptic Transmission (GO:0007268)	2.94e-07	9.14e-05	0.674963	0.525073	1.45222	207	Syt1,Nrxn1,Gabra2,Dlgap2,Cacnb4,Gria2,Grid2,Htr1f,Apba2,Syn2,Ntsr1,Apoe,Syn3,Cacna1a,Scn2b,Cacnb2,Nlgn1,Gabra4,Kcna1,Cacna1b,Gabarap,Rimbp2,Dlg1,Grm7,Chrna5,Rps6ka3,Glra2,Gabbr2,Gabrb1,Cbln2,Hcrtr1,Lin7c,Kcnq3,Gria1,Septin9,Napa,Homer1,Chrna7,Chrna3,Lin7b,Nptx1,Sst,Grin1,Hapln4,Grin2b,Glra1,Grin2d,Erc2,Htr1b,Grik5,Asic2,Chrm1,Apba1,Rimbp3,Gabra5,Rps6ka2,Grm3,Kcnk3,Pcdhb5,Grin2a,Grik2,Fchsd2,Htr4,…	Syt1,Nrxn1	2	L6.CT
Nervous System Development (GO:0007399)	3.2e-07	9.14e-05	0.674963	0.486432	1.35985	323	Ephb1,Ephb2,Pou6f2,Nrgn,Nrxn1,Gpm6b,Nav3,Rbfox3,Pou3f2,Fgf5,Dpysl5,Spock2,Mef2c,Crim1,Fgf12,Tenm1,Nell1,Shc3,Myt1l,Apba2,Nrcam,Mdga2,Sema5a,Ahi1,Tyro3,Ly6h,Efna5,Zmynd8,L1cam,Nlgn1,Rbfox1,Jarid2,Dnm3,Adam22,Ptn,Nfasc,Neurod2,Hdac4,Rps6ka3,Spock1,Plppr1,Cdh2,Shank2,Evl,Hes1,Srrm4,Ndufv2,Cox7b,Scn2a,Chrna3,Nptx1,Dpf2,Mylip,Gfra1,Efnb3,Npas2,Daglb,Atn1,Pou3f3,Pcdh1,Trim3,Ophn1,Sdha,Fgf14,Brinp2,Asic…	Ephb1,Ephb2,Pou6f2,Nrgn,Nrxn1,Gpm6b,Nav3,Rbfox3	8	L6.CT
Regulation Of Sodium Ion Transmembrane Transporter Activity (GO:2000649)	1.04e-06	0.000245405	0.643552	0.732819	1.82742	33	Fgf12,Wnk2,Scn2b,Fxyd6,Neto1,Scn4b,Ptpn3,Rangrf,Wnk3,Ywhah,Scn3b,Prkce,Hecw2,Nedd4,Fxyd7,Camk2d,Fgf14,Hecw1		0	L6.CT
Regulation Of Monoatomic Ion Transmembrane Transporter Activity (GO:0032412)	1.1e-06	0.000245405	0.643552	0.645724	1.6934	62	Hcn1,Mef2c,Fgf12,Oprm1,Dapk1,Ank2,Cacng4,Cacng7,Scn2b,Nlgn1,Fxyd6,Gsg1l,Scn4b,Ptpn3,Rangrf,Cnih3,Wnk3,Cacna1d,Ywhah,Homer1,Scn3b,Nedd4,Fxyd7	Hcn1	1	L6.CT
Regulation Of Synaptic Transmission, Glutamatergic (GO:0051966)	2.25e-06	0.000450793	0.627257	0.67795	1.74365	46	Grm8,Syt1,Hcn1,Nrxn1,Mef2c,Cacng4,Cacng7,Plppr4,Nlgn1,Dgki,Grm7,Cdh2,Grm5,Homer1,Grin1,Grin2b,Lrrk2,Grin2d,Ophn1,Grm1,Grm3,Cacng2,Grin2a	Grm8,Syt1,Hcn1,Nrxn1	4	L6.CT
Cell Junction Assembly (GO:0034329)	2.94e-06	0.000534943	0.627257	0.617363	1.62752	71	Vmp1,Cdh11,Nrxn1,Cdh22,Spock2,Cdh4,Nrcam,Cdh6,Cdh12,Nlgn1,Itga6,Dnm3,Cdh10,Cdh9,Cdh2,Shank2,Cdh13,Cdh7,Ctnnd2,Ophn1,Ctnnd1,Zdhhc2,Pkp4,Pcdhb5,Myo9a,Pcdhgb4,Dscam,Farp1,Nrxn2,Flrt3	Vmp1,Cdh11,Nrxn1,Cdh22	4	L6.CT
Axonogenesis (GO:0007409)	6.26e-06	0.00104321	0.610527	0.517346	1.41832	163	Robo3,Ephb1,Ephb2,Nrxn1,Dpysl5,Sema5b,Dcc,Nell1,Epha4,Cntn5,Sema7a,Nrcam,Cntn2,Sema5a,Efna5,Plppr4,Ank3,L1cam,Unc5c,Nell2,Neo1,Tnr,Nfasc,B4galt5,Map1b,Sema3a,Mypn,Slit2,Cyfip2,Epha6,Efnb3,Arhgap35,Zdhhc17,Ophn1,Epha10,Notch3,Enah,Auts2,Sptbn4,Robo2,Ptpro,Aplp1,Sema3e,Sema6c,Fyn,Dscam,Kif5c,Sema4c,Mycbp2,Epha5,Shtn1,Baiap2,Sema6b,Cntn4,Slit1,Efna3,Hsp90aa1,Cxcl12,Lgi1,Pak3,Tubb3,Pard6b,Ctnna2,Rab10	Robo3,Ephb1,Ephb2,Nrxn1	4	L6.CT
Generation Of Neurons (GO:0048699)	9.1e-06	0.00140079	0.593325	0.556394	1.50262	108	Astn2,Rnf112,Atp2b2,Sh3rf1,Pou3f2,Mef2c,Dcc,Nell1,Myt1l,Cep85l,Nrcam,Astn1,Il1rapl1,Neo1,Ptprd,Map1b,Smarca1,Sema3a,Spock1,Wnt7b,Dtnb,Pin1,Mark1,Itm2c,Tubb2b,Ophn1,Auts2,Thoc2,Rapgef2,Rtn4,Runx2,Fut9,Cdk6,Disc1,Ntrk2,Cdkl5,Wnt5b,Cflar,Fgfr1,Pex13,Mapt	Astn2,Rnf112,Atp2b2,Sh3rf1	4	L6.CT
Regulation Of Synapse Assembly (GO:0051963)	1.63e-05	0.00218275	0.57561	0.654996	1.6787	44	Ephb1,Ephb2,Clstn2,Nrxn1,Mef2c,Lrrtm3,Grid2,Nlgn1,Il1rapl1,Ptprd,Il1rap,Rap2a,Clstn3,Robo2,Syndig1,Lrfn5,Gpc4,Il1rapl2	Ephb1,Ephb2,Clstn2,Nrxn1	4	L6.CT
Positive Regulation Of Synaptic Transmission (GO:0050806)	1.66e-05	0.00218275	0.57561	0.615924	1.61239	60	Ephb2,Clstn2,Syt1,Nrxn1,Nptn,Dtnbp1,Cacng4,Cacng7,Nlgn1,Slc24a2,Adcy8,Shank2,Rims1,Chrna7,Grin1,Grin2b,Grin2d,Plk2,Clstn3,Zdhhc2,Slc8a2,Cacng2,Grin2a,Grik2,Ptk2b,Flot1,Tshz3,Nalcn,Lgi1	Ephb2,Clstn2,Syt1,Nrxn1	4	L6.CT
Sodium Ion Transmembrane Transport (GO:0035725)	1.75e-05	0.00218275	0.57561	0.653722	1.69124	50	Hcn1,Kcnk1,Slc4a4,Scn2b,Slc8a1,Slc24a2,Slc9a1,Atp1b1,Slc24a4,Scn4b,Slc9a9,Atp1a1,Scn2a,Scn3b,Slc6a11,Atp1a3,Slc6a15,Slc4a8,Asic2,Slc8a2,Trpm4	Hcn1,Kcnk1	2	L6.CT
Calcium-Dependent Cell-Cell Adhesion Via Plasma Membrane Cell Adhesion Molecules (GO:0016339)	1.97e-05	0.0023173	0.57561	0.740817	1.80622	24	Cdh11,Cdh22,Cdh4,Cdh6,Cdh12,Nlgn1,Cdh10,Cdh9,Cdh2,Cdh13,Cdh7,Pcdhb5,Pcdhgb4	Cdh11,Cdh22	2	L6.CT
Regulation Of Postsynaptic Membrane Potential (GO:0060078)	2.11e-05	0.00234378	0.57561	0.73474	1.80022	26	Gabra2,Mef2c,Grid2,Gabra4,Chrna3,Grin1,Grin2b,Lrrk2,Glra1,Grin2d,Insyn2a,Gabra5,Grin2a,Arrb2,Gsk3a		0	L6.CT
Cell-Cell Adhesion Mediated By Cadherin (GO:0044331)	2.61e-05	0.00272405	0.57561	0.776793	1.85079	19	Cdh11,Cdh22,Cdh4,Cdh6,Cdh12,Cdh10,Cdh9,Fer,Cdh2,Cdh13,Cdh7,Ctnnd1,Pcdhgb4	Cdh11,Cdh22	2	L6.CT
Homophilic Cell Adhesion Via Plasma Membrane Adhesion Molecules (GO:0007156)	2.72e-05	0.00272405	0.57561	0.641603	1.65245	47	Robo3,Cadm2,Cdh4,Nptn,Cadm4,Cntn2,Cadm1,L1cam,Mypn,Cdh2,Cdh13,Ptprt,Amigo2,Igsf11,Nectin3,Robo2,Esam,Tenm3	Robo3	1	L6.CT
Anterograde Trans-Synaptic Signaling (GO:0098916)	3e-05	0.00286121	0.57561	0.517771	1.4121	147	Syt1,Nrxn1,Cacnb4,Gria2,Htr1f,Apba2,Syn2,Ntsr1,Cacna1a,Scn2b,Cacnb2,Nlgn1,Kcna1,Cacna1b,Gabarap,Dlg1,Grm7,Chrna5,Rps6ka3,Glra2,Gabbr2,Gabrb1,Hcrtr1,Kcnq3,Gria1,Homer1,Chrna3,Nptx1,Sst,Grin1,Grin2b,Glra1,Htr1b,Asic2,Chrm1,Apba1,Rps6ka2,Grm3,Kcnk3,Pcdhb5,Grin2a,Grik2,Htr4,Htr2a,Dlg2,Nrxn2,Amph,Htr6,Gabrb3,Kcnc4,Hrh2,Slc12a6,Gpr176,Grik1,Slc1a1,Slc1a3,Chrm3,Snap25,Glrb,Chrna4,Slc12a4,Mink1	Syt1,Nrxn1	2	L6.CT
Regulation Of Sodium Ion Transmembrane Transport (GO:1902305)	3.68e-05	0.00329906	0.557332	0.750587	1.82333	23	Fgf12,Scn2b,Fxyd6,Dlg1,Scn4b,Ptpn3,Rangrf,Ywhah,Scn3b,Fxyd7,Camk2d		0	L6.CT
Negative Regulation Of Cell Adhesion (GO:0007162)	3.96e-05	0.00329906	0.557332	0.624818	1.61852	52	Ephb2,Dmtn,Epha4,Ripor2,Sema5a,Adam22,Nexmif,Plxnc1,Adam10,Spock1,Cx3cl1,Cdh13,Podxl,Angpt1,Rasa1,Ptpro,Arhgdig,Rnd1,Dscam,Mia3	Ephb2,Dmtn	2	L6.CT
Positive Regulation Of Calcium Ion Transmembrane Transporter Activity (GO:1901021)	3.96e-05	0.00329906	0.557332	0.754907	1.81481	21	Vmp1,Ryr2,Ank2,Stac2,Calm1,Ppp3ca,Slc9a1,Atp1b1	Vmp1	1	L6.CT
Calcium-Mediated Signaling (GO:0019722)	4.29e-05	0.00343663	0.557332	0.616367	1.6017	55	Ryr2,Dmtn,Ncald,Camkk2,Mctp1,Ank2,Slc8a1,Atp2a2,Ppp3ca,Slc9a1,Prnp,Clu,Atp1b1,Grm5,Cnksr2,Mctp2,Lrrk2,Cacna1c,Trpm4,Nudt4	Dmtn	1	L6.CT
Cellular Response To Calcium Ion (GO:0071277)	5.25e-05	0.00388918	0.557332	0.611886	1.5852	53	Syt1,Dmtn,Mef2c,Adcy1,Prkaa2,Cacna1a,Nlgn1,Cpne6,Syt9,Cpne9,Cpne5,Neurod2,Mef2a,Adcy8,Clu	Syt1,Dmtn	2	L6.CT
Positive Regulation Of Synapse Assembly (GO:0051965)	5.25e-05	0.00388918	0.557332	0.699826	1.73321	29	Ephb1,Ephb2,Clstn2,Nrxn1,Grid2,Nlgn1,Il1rapl1,Ptprd,Il1rap,Clstn3,Syndig1	Ephb1,Ephb2,Clstn2,Nrxn1	4	L6.CT
Negative Regulation Of Protein Kinase Activity (GO:0006469)	7.28e-05	0.00519977	0.538434	0.577269	1.52507	73	Ephb2,Adarb1,Prkag2,Ppm1e,Dtnbp1,Slc8a1,Spred1,Npm1,Ptprt,Inpp5k,Park7,Epha1,Ubash3b,Dbndd2,Ptprr,Sorl1,Wwtr1,Macroh2a1,Gadd45a,Deptor,Ptpro,Sh3bp5l,Chp1,Rtraf,Ppia,Ptprb,Srcin1,Tsc2,Camk2n1,Rb1,Sh3bp5,Tesk1,Trib2,Lrp6,Dbndd1,Thy1	Ephb2,Adarb1	2	L6.CT
Positive Regulation Of Protein Localization To Cell Periphery (GO:1904377)	7.95e-05	0.00548748	0.538434	0.643111	1.64027	41	Ephb2,Stac2,Atp2b4,Dlg1,Ptpn9,Lrp1,Epb41l2,Rangrf,Wnk3,Pik3r1,Prkce,Sorbs1,Trem2,Cnpy4,Gnai1	Ephb2	1	L6.CT
Neuron Migration (GO:0001764)	8.4e-05	0.00560553	0.538434	0.630507	1.62163	46	Astn2,Sh3rf1,Mef2c,Dcc,Nell1,Cep85l,Nrcam,Astn1,Neo1,Map1b,Sema3a,Spock1,Mark1,Tubb2b,Auts2,Rapgef2,Sema3e,Disc1,Ntrk2,Cdkl5,Fgfr1,Pex13	Astn2,Sh3rf1	2	L6.CT
Positive Regulation Of Nervous System Development (GO:0051962)	8.74e-05	0.00564314	0.538434	0.653312	1.65636	39	Ephb1,Ephb2,Clstn2,Nrxn1,Oprm1,Grid2,Nlgn1,Il1rapl1,Ptprd,Il1rap,Clstn3,Syndig1	Ephb1,Ephb2,Clstn2,Nrxn1	4	L6.CT
Response To Calcium Ion (GO:0051592)	9.76e-05	0.00610164	0.538434	0.569465	1.51496	79	Syt1,Ryr2,Dmtn,Mef2c,Kcnma1,Adcy1,Prkaa2,Cacna1a,Nlgn1,Cpne6,Calm1,Syt9,Cpne9,Cpne5,Ppp3ca,Neurod2,Mef2a,Adcy8,Clu,Homer1,Stim1,Nedd4,Camk2d	Syt1,Dmtn	2	L6.CT
Monoatomic Cation Transmembrane Transport (GO:0098655)	0.000105474	0.00639555	0.538434	0.492887	1.35624	184	Hcn1,Kcnk1,Kcnb2,Kcnh5,Slc4a4,Kcnq5,Cacna1a,Scn2b,Kcnk9,Slc8a1,Atp2b4,Atp2a2,Kcna1,Slc24a2,Slc41a2,Kcnn2,Slc9a1,Clu,Kcnk10,Atp1b1,Slc24a4,Scn4b,Trpc4,Slc9a9,Kcnq3,Atp1a1,Cacna1d,Slc36a1,Scn2a,Atp6v1d,Ano6,Scn3b,Grin1,Atp6v1f,Grin2b,Slc6a11,Atp1a3,Kcnh7,Slc6a15,Grin2d,Slc4a8,Gas6,Kcnb1,Asic2,Cacna1c,Slc8a2,Trpm4,Kcnk2,Kcnk3,Grin2a,Atp6v1b2,Ryr3,Kcns2,Trpm7,Slc9a2,Orai1,Kcnc4,Slc39a13,Slc12a6,Lrrc5…	Hcn1,Kcnk1,Kcnb2	3	L6.CT
Response To Amyloid-Beta (GO:1904645)	0.000108858	0.00640661	0.538434	0.714112	1.74811	25	Epha4,Cacna1a,Cacna1b,Prnp,Lrp1,Grm5,Chrna7,Grin1,Atp1a3,Trem2,Igf1r,Grin2a,Fyn		0	L6.CT
Chemical Synaptic Transmission, Postsynaptic (GO:0099565)	0.000143972	0.00823109	0.518848	0.745083	1.77524	19	Mef2c,Grid2,Chrna3,Grin1,Grin2b,Lrrk2,Glra1,Grin2d,Insyn2a,Grin2a,Arrb2,Gsk3a		0	L6.CT
Synapse Organization (GO:0050808)	0.000148507	0.00825449	0.518848	0.528825	1.42586	105	Nrxn1,Spock2,Cacnb4,Nrcam,Cntn2,Cacnb2,Ank3,L1cam,Nlgn1,Dnm3,Ppfibp2,Ptprd,Cdh2,Shank2,Cx3cl1,Wnt7b,Grm5,Cbln2,Chrna7,Rab39b,Lrrk2,Ppfia2,Pin1,Nedd4,Ctnnd2,Zdhhc2,Slc8a2,Pdzrn3,Lrfn5,Chchd10,Gpc4,Pcdhb5,Sema3e,Ptprf,Dscam,Farp1,Nrxn2,Flrt3	Nrxn1	1	L6.CT
Regulation Of Filopodium Assembly (GO:0051489)	0.000153041	0.00827663	0.518848	0.657467	1.6547	36	Tenm2,Gap43,Dmtn,Tenm1,Nell1,Plppr5,Ripor2,Ppp1r16b,Nlgn1,Clu,Dpysl3,Pik3r1,Fnbp1l,Tgfb3,Fxr1,Bcas3,Capzb	Tenm2,Gap43,Dmtn	3	L6.CT
Adherens Junction Organization (GO:0034332)	0.000157576	0.0082976	0.518848	0.691816	1.70473	28	Cdh11,Cdh22,Cdh4,Cdh6,Cdh12,Cdh10,Cdh9,Cdh2,Cdh13,Cdh7	Cdh11,Cdh22	2	L6.CT
Positive Regulation Of Cell Junction Assembly (GO:1901890)	0.00016211	0.00831749	0.518848	0.616528	1.58786	47	Ephb1,Ephb2,Clstn2,Nrxn1,Nell1,Grid2,Col16a1,Nlgn1,Il1rapl1,Ptprd,Il1rap,Lims1,Clstn3,Syndig1	Ephb1,Ephb2,Clstn2,Nrxn1	4	L6.CT
Neuron Projection Development (GO:0031175)	0.000171179	0.00856323	0.518848	0.500213	1.36722	152	Ephb1,Ephb2,Gpm6b,Tnik,Epha4,Pak1,Neurod6,Dtnbp1,Gas7,Apoe,L1cam,Nlgn1,Dip2a,Map1b,Nmnat2,Grm7,Neurod2,Cntnap1,Manf,Whrn,Lrrk2,Stmn1,Nedd4,Arhgap35,Ctnnd2,Hdgfl3,Ophn1,Bloc1s5,Gprin3,Rapgef2,Dnm2,Gprin1,Myo16,Bicdl1,Srgap3,Stmn2,Bhlhe22,Taok3,Map2,Cntnap2,Epb41l3,Flrt3,Ncdn,Stmn3,Tmem108,Shtn1,Ubb,Rb1,Mapt,Tbc1d23,Cntn4,Bloc1s1,Lgi1,Pak3	Ephb1,Ephb2,Gpm6b	3	L6.CT
Aerobic Electron Transport Chain (GO:0019646)	0.000189317	0.00920969	0.518848	0.581908	1.52744	63	Ndufs4,Cox5a,Uqcrq,Cox6c,Uqcr10,Ndufc1,Ndufs6,Ndufa10,Ndufab1,Cycs,Cox7a2,Ndufb2,Ndufv2,Cox8a,Cox7b,Ndufs5,Ndufa4,Cox5b,Cox6a1,Uqcrb,Ndufa1,Uqcrc1,Sdha,Ndufb8,Slc25a51,Ndufa8,Cox6b1,Ndufv3,Uqcrh,Ndufs3,Ndufb6,Ndufa5,Cyc1,Uqcr11,Cox7c,Uqcrfs1,Ndufb7,Ndufb3,Cox4i1,Sdhd,Ndufs7,Uqcrc2,Ndufs8		0	L6.CT
Cell-Cell Junction Organization (GO:0045216)	0.000196119	0.00920969	0.518848	0.618172	1.58432	44	Cdh11,Cdh22,Cdh4,Cdh6,Cdh12,Cdh10,Cdh9,Cdh2,Cdh13,Cdh7,Ctnnd2,Lims1,Ctnnd1,Pkp4,Pcdhgb4,Tgfb3,Csk,Pkp2,Pard6b,Cxadr,Pkhd1,Marveld3,Cdh18,Prkci	Cdh11,Cdh22	2	L6.CT
Calcium Ion Homeostasis (GO:0055074)	0.000198386	0.00920969	0.518848	0.58976	1.53256	55	Ryr2,Nptn,Ank2,Fam20a,Slc8a1,Atp2b4,Atp2a2,Slc24a2,Atp1b1,Slc24a4,Tpt1,Calr,Chrna7,Stim1,Grin1,Pln,Stc1,Stoml2,Atp13a3,Slc8a2,Pth1r,Htr2a,Stim2,Atp13a2		0	L6.CT
Regulation Of Calcium Ion Transport (GO:0051924)	0.00020292	0.00920969	0.518848	0.651026	1.63849	36	Camk2g,Atp2b1,Ank2,Camk2b,Cacnb2,Bcl2,Inpp5k,Wnk3,Cacna1d,Homer1,Stim1,Pln,Stc1	Camk2g	1	L6.CT
Cellular Response To Salt (GO:1902075)	0.000216524	0.00920969	0.518848	0.555246	1.47322	77	Syt1,Dmtn,Mef2c,Adcy1,Prkaa2,Cacna1a,Atp2b4,Rock2,Nlgn1,Cpne6,Syt9,Egr1,Cpne9,Cpne5,Neurod2,Mef2a,Adcy8,Clu,Camk2d,Pdgfb,Syt4,Clic4,Fyn,Ryr3,Dlg2	Syt1,Dmtn	2	L6.CT
Regulation Of ERK1 And ERK2 Cascade (GO:0070372)	0.000218791	0.00920969	0.518848	0.503923	1.37369	141	Ephb1,Ephb2,Npnt,Spred2,Oprm1,Nell1,Epha4,Sema7a,Apoe,Fgf1,Wnk2,Syk,Dlg1,Spred1,Cx3cl1,Rasgrp1,Nek10,Chrna7,Ezr,Ptprr,Ptpn11,Mturn,Timp3,Pin1,Fgf10,Ptpn22,Angpt1,Dusp6,Trem2,Pdgfb,Zdhhc17,Gas6,Mfap3,Alkal2,Rapgef2,Prkd2,Styx,Arrb2,Sirpa,Ntrk2,Htr2a,Ywhaz	Ephb1,Ephb2,Npnt	3	L6.CT
Regulation Of Neuron Projection Development (GO:0010975)	0.000223326	0.00920969	0.518848	0.498963	1.3608	147	Camk2g,Dcc,Tanc2,Epha4,Pak1,Nptn,Rapgef1,Plppr5,Sez6,Apoe,Camk2b,Nlgn1,Itga6,Il1rapl1,Ptn,Lrrc7,Tnr,Ptpn9,Chn1,Sema3a,Spock1,Cdh2,Prkd1,Cx3cl1,Csmd3,Dpysl3,Mylip,Lrrk2,Ppfia2,Mark1,Itm2c,Arhgap35,Camk1d,Magi2,Alkal2,Dennd5a,Ptpro,Rapgef2,Rufy3,Fut9,Kif1a,Tenm3,Plk5,Stmn2,Gsk3a,Ntrk2,Twf1,Cdkl5,Rtn4r,Srcin1,Mycbp2,Ptk2b,Kif26a	Camk2g	1	L6.CT
Mitochondrial ATP Synthesis Coupled Electron Transport (GO:0042775)	0.000225593	0.00920969	0.518848	0.577288	1.51472	64	Ndufs4,Cox5a,Uqcrq,Cox6c,Uqcr10,Ndufc1,Ndufs6,Ndufa10,Ndufab1,Cycs,Ndufa12,Cox7a2,Ndufb2,Ndufv2,Cox8a,Cox7b,Ndufs5,Ndufa4,Cox5b,Cox6a1,Uqcrb,Ndufa1,Uqcrc1,Sdha,Ndufb8,Ndufa8,Cox6b1,Ndufv3,Uqcrh,Ndufs3,Ndufb6,Ndufa5,Cyc1,Uqcr11,Cox7c,Uqcrfs1,Ndufb7,Ndufb3,Cox4i1,Sdhd,Ndufs7,Uqcrc2,Ndufs8		0	L6.CT
Embryonic Heart Tube Morphogenesis (GO:0003143)	0.00022786	0.00920969	0.518848	0.70188	1.71129	24	Ryr2,Mef2c,Ahi1,Tgfbr2,Mical2,Vangl2,Hes1		0	L6.CT
Negative Regulation Of Cell Migration (GO:0030336)	0.000230127	0.00920969	0.518848	0.515891	1.39767	119	Cdh11,Scai,Adarb1,Nav3,Tet1,Epha4,Tmeff2,Ptprg,Mctp1,Sulf1,Zmynd8,Mcc,Nexmif,Rap2b,Cx3cl1,Slit2,Evl,Lrp1,Ptprt,Hdac1,Dpysl3,Calr,Epha1,Ptprr,Arid4a,Stc1,Rap2a,Magi2,Foxo3,Ptpru,Clic4,Srgap3,Adgrg1,Mia3,Ptprk	Cdh11,Scai,Adarb1,Nav3,Tet1	5	L6.CT
Inorganic Cation Transmembrane Transport (GO:0098662)	0.000248355	0.00974427	0.498493	0.481484	1.32445	182	Hcn1,Kcnk1,Kcnb2,Kcnh5,Slc4a4,Kcnq5,Cacna1a,Scn2b,Kcnk9,Slc8a1,Atp2b4,Atp2a2,Kcna1,Slc24a2,Slc41a2,Kcnn2,Slc9a1,Clu,Kcnk10,Atp1b1,Slc24a4,Scn4b,Trpc4,Slc9a9,Kcnq3,Atp1a1,Cacna1d,Slc36a1,Scn2a,Atp6v1d,Ano6,Scn3b,Atp6v1f,Slc6a11,Atp1a3,Kcnh7,Slc6a15,Slc4a8,Gas6,Kcnb1,Asic2,Cacna1c,Slc8a2,Trpm4,Kcnk2,Kcnk3,Atp6v1b2,Ryr3,Kcns2,Trpm7,Slc9a2,Orai1,Kcnc4,Slc39a13,Slc12a6,Lrrc55,Atp6v1h,Slc30a5,Kcnh3,Slc…	Hcn1,Kcnk1,Kcnb2	3	L6.CT
Cellular Respiration (GO:0045333)	0.00029848	0.0114857	0.498493	0.540513	1.4416	82	Me3,Ndufs4,Cox5a,Uqcrq,Cox6c,Uqcr10,Ndufc1,Ndufs6,Ndufa10,Ndufab1,Cycs,Ndufa12,Cox7a2,Ndufb2,Ndufv2,Cox8a,Cox7b,Ndufs5,Ndufa4,Cox5b,Cox6a1,Uqcrb,Ndufa1,Uqcrc1,Sdha,Ndufb8,Ndufa8,Cox6b1,Ndufv3,Ndufa11,Uqcrh,Ndufs3,Ndufb6,Ndufa5,Etfdh,Cyc1,Uqcr11,Cox7c,Ndufa13,Bloc1s1,Uqcrfs1,Ndufb7,Ndufb3,Cox4i1	Me3	1	L6.CT
Intracellular Calcium Ion Homeostasis (GO:0006874)	0.000312151	0.0117852	0.498493	0.541716	1.45181	88	Ryr2,Atp2b2,Atp2b1,Nptn,Ank2,Slc8a1,Atp2b4,Atp2a2,Slc24a2,Bcl2,Atp1b1,Slc24a4,Trpc4,Tpt1,Hcrtr1,Calr,Micu2,Chrna7,Stim1,Pln,Stc1,Camk2d,Stoml2,Atp13a3,Slc8a2,Pth1r,Anxa6,Kctd17,Htr2a,Stim2,Atp13a2,Ywhae,Atp13a1	Atp2b2	1	L6.CT
Negative Regulation Of Cell Motility (GO:2000146)	0.000344049	0.0127489	0.498493	0.532091	1.42951	93	Cdh11,Scai,Adarb1,Nav3,Tet1,Epha4,Tmeff2,Mctp1,Sulf1,Zmynd8,Spock3,Rap2b,Cx3cl1,Slit2,Ptprt,Hdac1,Dpysl3,Epha1,Arid4a,Pin1,Stc1,Rap2a,Magi2,Foxo3,Ptpru,Clic4,Srgap3,Mia3,Ptprk	Cdh11,Scai,Adarb1,Nav3,Tet1	5	L6.CT
Cellular Response To Metal Ion (GO:0071248)	0.000412402	0.0150039	0.498493	0.538971	1.44445	88	Syt1,Dmtn,Mef2c,Fos,Adcy1,Prkaa2,Cacna1a,B2m,Ank3,Nlgn1,Cpne6,Kcna1,Syt9,Cpne9,Cpne5,Neurod2,Prnp,Mef2a,Adcy8,Glra2,Clu,Lrrk2,Glra1,Camk2d,Syt4,Jun,Clic4,Ryr3,Dlg2,Atp13a2	Syt1,Dmtn	2	L6.CT
Cellular Response To Amyloid-Beta (GO:1904646)	0.00045797	0.0163643	0.498493	0.708651	1.71248	22	Epha4,Cacna1a,Prnp,Lrp1,Grm5,Grin1,Atp1a3,Trem2,Igf1r,Grin2a,Fyn		0	L6.CT
Neuron Development (GO:0048666)	0.000490003	0.0172017	0.477271	0.502072	1.36085	123	Tenm2,Pou3f2,Mef2c,Tenm1,Myt1l,Dtnbp1,Apoe,L1cam,Nlgn1,Pbx3,B4galt5,Map1b,Srrm4,Manf,Tenm4,Stmn1,Nedd4,Hdgfl3,Ophn1,Bloc1s5,Gprin3,Robo2,Thoc2,Rapgef2,Gprin1,Tenm3,Bicdl1,Stmn2,Srf,Cln5,Ntrk2,Map2,Cntnap2,Flrt3,Ncdn,Stmn3,Epha5,Tmem108,Rb1,Pbx1,Mapt,Tbc1d23,Cntn4,Bloc1s1,Lgi1,Alk,Fryl,Gba2	Tenm2	1	L6.CT
Ephrin Receptor Signaling Pathway (GO:0048013)	0.000499162	0.0172211	0.477271	0.623972	1.57324	37	Ephb1,Ephb2,Epha4,Pak1,Efna5,Chn1,Arhgef28,Epha6,Epha1,Ptpn11,Efnb3,Arhgef7,Rasa1,Epha10,Anks1b,Fyn,Ngef,Epha5,Efna3,Pak3,Tiam1	Ephb1,Ephb2	2	L6.CT
Negative Regulation Of ERK1 And ERK2 Cascade (GO:0070373)	0.000517479	0.0172579	0.477271	0.634632	1.59723	36	Ephb2,Spred2,Epha4,Wnk2,Dlg1,Spred1,Ezr,Ptprr,Timp3,Pin1,Dusp6	Ephb2	1	L6.CT
Sodium Ion Transport (GO:0006814)	0.000517479	0.0172579	0.477271	0.588497	1.52444	52	Hcn1,Kcnk1,Scn1a,Slc4a4,Scn2b,Slc8a1,Slc24a2,Atp1b1,Slc24a4,Scn4b,Scn2a,Scn3b,Slc6a11,Slc6a15,Slc4a8,Asic2,Slc8a2,Catsper3	Hcn1,Kcnk1,Scn1a	3	L6.CT
Regulation Of Dendrite Development (GO:0050773)	0.000526638	0.0172755	0.477271	0.641257	1.59909	33	Dcc,Tnik,Sez6,Cobl,Ptn,Csmd3,Chrna3,Hecw2,Mark1,Bcl11a,Nedd4,Camk1d,Rap2a,Hecw1,Cdkl5,Lrp8		0	L6.CT
Regulation Of Intracellular Signal Transduction (GO:1902531)	0.000535797	0.0172924	0.477271	0.465555	1.29016	223	Tiam2,Pex5l,Arhgef2,Traf5,Tnik,Dock3,Pak1,Sez6l,Arhgap22,Sez6,Fgf1,Sla,Ppp1r16b,Traf3,Arhgef9,Nlgn1,Hipk2,Dlg1,Spred1,Arhgef11,Chn1,Arhgap15,Lbh,Arhgef28,Nuak1,Ralbp1,Zfand6,Ezr,Wwtr1,Lrrk2,Arhgap20,Fbxo9,Araf,Ptpn22,Map2k6,Trem2,Vav2,Arhgap35,Sgms1,Akap13,Rpl5,Chek2,Prkd2,Tmbim4,Rasd2,Gnai1,Ovol2,Dnmbp,Myo9a,Srgap3,Plk3,Rpl11,Stk4,Taok3,Prex1,Bop1,Fbxl2,Ntrk2,Tti1,Telo2,Phlpp1,Pak1ip1,Nfkbia,Nge…	Tiam2,Pex5l,Arhgef2	3	L6.CT
Regulation Of Monoatomic Cation Transmembrane Transport (GO:1904062)	0.000544955	0.0173088	0.477271	0.649893	1.61055	31	Hcn1,Fgf12,Kcnip3,Dlg1,Kcnn2,Rangrf,Wnk3,Cacna1d,Homer1,Grin1,Grin2b,Grin2d,Kcnip4,Grin2a	Hcn1	1	L6.CT
Cardiac Conduction (GO:0061337)	0.000599908	0.0187196	0.477271	0.63652	1.58728	33	Hcn1,Kcnd3,Ank2,Scn2b,Cacnb2,Kcnj3,Slc9a1,Mef2a,Scn4b,Cacna1d,Scn3b,Camk2d,Cacna1c,Sptbn4,Trpm4,Ctnna3,Slc4a3,Bin1,Ywhae,Pkp2,Cacna1g,Kcnh2,Hcn2	Hcn1	1	L6.CT
Cellular Response To Peptide (GO:1901653)	0.000609066	0.0187196	0.477271	0.630317	1.57957	35	Arhgef2,Cyp11a1,Epha4,Cacna1a,Prnp,Lrp1,Grm5,Grin1,Atp1a3,Ptpn22,Trem2,Igf1r,Grin2a,Fyn	Arhgef2,Cyp11a1	2	L6.CT
Regulation Of Neurotransmitter Receptor Activity (GO:0099601)	0.000618225	0.0187196	0.477271	0.621038	1.56584	37	Dlgap2,Mef2c,Oprm1,Dapk1,Cacng4,Cacng7,Nlgn1,Gsg1l,Neto1,Cnih3,Nptx1,Begain,Cacng2,Prrt1,Lynx1,Ptk2b		0	L6.CT
Positive Regulation Of Protein Localization To Plasma Membrane (GO:1903078)	0.000627384	0.0187196	0.477271	0.608093	1.5481	40	Ephb2,Stac2,Atp2b4,Dlg1,Ptpn9,Lrp1,Rangrf,Wnk3,Pik3r1,Prkce,Sorbs1,Trem2,Zdhhc2,Cnpy4,Cnst,Rack1	Ephb2	1	L6.CT
Positive Regulation Of Hydrolase Activity (GO:0051345)	0.000636543	0.0187196	0.477271	0.497155	1.34762	127	Rasgef1b,Rasgef1a,Tbc1d30,Rapgef1,Itga6,Calm1,Rgs10,Tbc1d2,Picalm,Cx3cl1,Ctsl,Ralgps2,Rasgrp1,Ralbp1,Rgs11,Arhgef7,Pin1,Pink1,Rasgrp3,Sgsm2,Mapk12,Lims1,Rgs9,Rap1gap,Rapgef2,Rps3,Rgs7,Pkp4,Snx18,Dvl3,Srgap3,Asap3,Prex1,Adrb1,Cdkl5,Rasgrp4,Rtn4r,Bcas3,Rapgef4,Rasgrp2,Rack1,Calm2,Sgsm3,Arhgap27,Fnta,Ralgps1,Ndufa13,Evi5,Prss22,Fermt2,Rgl1		0	L6.CT
Negative Regulation Of Kinase Activity (GO:0033673)	0.00065486	0.0187196	0.477271	0.583227	1.51079	52	Ephb2,Prkag2,Ppm1e,Dtnbp1,Spred1,Inpp5k,Park7,Epha1,Ubash3b,Dbndd2,Wwtr1,Deptor,Irs2,Chp1,Rtraf,Ppia,Tsc2,Hnrnpu,Camk2n1,Rb1,Mapt,Nprl2,Trib2,Lrp6,Dbndd1,Thy1	Ephb2	1	L6.CT
Neuron Differentiation (GO:0030182)	0.00065486	0.0187196	0.477271	0.510487	1.37472	102	Rnf112,Tenm2,Atp2b2,Pou3f2,Mef2c,Tenm1,Myt1l,Il1rapl1,Ptprd,Pbx3,Smarca1,Spock1,Wnt7b,Manf,Dtnb,Tenm4,Pin1,Itm2c,Id2,Ophn1,Thoc2,Rtn4,Runx2,Fut9,Tenm3,Srf,Bhlhe22,Ntrk2,Sox4,Wnt5b,Cflar,Epha5	Rnf112,Tenm2,Atp2b2	3	L6.CT
Negative Regulation Of Cell Projection Organization (GO:0031345)	0.000673178	0.0189378	0.477271	0.601178	1.53767	43	Dpysl5,Dcc,Epha4,Apoe,Tnr,Ptpn9,Sema3a,Spock1,Prnp,Dpysl3,Ywhah,Mylip,Grin2b,Itm2c,Dennd5a,Ptpro,Rapgef2,Fyn,Stmn2,Rtn4r,Cbfa2t2,Kank1,Paqr3,Minar1,Bag5		0	L6.CT
Glutamate Receptor Signaling Pathway (GO:0007215)	0.000691495	0.0189378	0.477271	0.645681	1.60011	31	Grm8,Gria2,Grid2,Plcb1,Grm7,Grm5,Homer1,Grin1,Grin2b,Grin2d,Kcnb1,Grm1,Grm3,Grin2a,Grik2	Grm8	1	L6.CT
Positive Regulation Of Cell-Substrate Adhesion (GO:0010811)	0.000691495	0.0189378	0.477271	0.57721	1.49536	53	Npnt,Dmtn,Nell1,Cx3cl1,Cdh13,Calr,Epha1,Plekha2,Dock1,Skap1,Arhgef7,Pdgfb,Lims1,Cspg5,Jak2,Cdk6,Ptk2b,Cass4,Emp2,Enc1,Ilk,Tesk1,Fermt2	Npnt,Dmtn	2	L6.CT
Regulation Of Heart Contraction (GO:0008016)	0.000709813	0.0189378	0.477271	0.593491	1.52643	46	Ryr2,Atp2b2,Atp2b1,Celf2,Ank2,Slc8a1,Atp2b4,Calm1,Atp2a2,Mef2a,Kcnj12,Pln,Camk2d,Cacna1c,Slc8a2,Sptbn4	Atp2b2	1	L6.CT
Regulation Of Peptidyl-Threonine Phosphorylation (GO:0010799)	0.000709813	0.0189378	0.477271	0.656453	1.61414	27	Spred2,Dmtn,Prkag2,Cadm4,Calm1,Spred1,Inpp5k,Wnk3,Cab39,Dgkq,Sirt2,Calm2,Stox1	Dmtn	1	L6.CT
Regulation Of Cardiac Muscle Cell Contraction (GO:0086004)	0.000783083	0.0206177	0.477271	0.708954	1.68916	19	Ryr2,Ank2,Atp2a2,Dlg1,Rangrf,Pln,Stc1,Camk2d,Cacna1c,Trpm4,Ctnna3		0	L6.CT
Positive Regulation Of Developmental Growth (GO:0048639)	0.0008014	0.020826	0.477271	0.619521	1.57069	39	Syt1,Smurf1,Plcb1,Sema7a,Islr2,L1cam,Cpne6,Cpne9,Cpne5,Ghr,Rasal1,Rims1,Map3k13,Ppib,Syt4,Rufy3,Macf1,Cdkl5,Shtn1,Mapt	Syt1	1	L6.CT
Regulation Of Neuron Death (GO:1901214)	0.000828876	0.0212639	0.477271	0.594461	1.52631	45	Mef2c,Grid2,Egr1,Prnp,Picalm,Ikbkg,Clu,Trim2,Park7,Chrna7,Chga,Sorl1,Grin2b,Lrrk2,Map3k5,Fyn,Dhcr24,Atp13a2,Ubb,Mapt,Nsmf,Prkn,C1qa		0	L6.CT
Regulation Of Sodium Ion Transport (GO:0002028)	0.00087467	0.0221546	0.477271	0.646223	1.60046	29	Fgf12,Nkain2,Atp2b4,Ank3,Dlg1,Scn4b,Rangrf,Wnk3,Atp1a1,Ywhah,Scn3b,Nedd4,Sptbn4		0	L6.CT
Positive Regulation Of Protein Localization To Membrane (GO:1905477)	0.000892988	0.0223359	0.477271	0.568282	1.49031	62	Ephb2,Mtcl1,Stac2,Atp2b4,Ank3,Dlg1,Ptpn9,Prnp,Lrp1,Rangrf,Wnk3,Pik3r1,Prkce,Sorbs1,Trem2,Kcnb1,Pdcd5,Slc5a3,Cnpy4,Chp1,Fyn	Ephb2	1	L6.CT
Positive Regulation Of Cell Projection Organization (GO:0031346)	0.000929623	0.0229651	0.477271	0.514731	1.38585	100	Tiam2,Nptn,Rapgef1,Plppr5,Apoe,Camk2b,Nlgn1,Itga6,Il1rapl1,Ptn,Lrrc7,Plxnc1,Ptprd,Prkd1,Cx3cl1,Slit2,Map3k13,Dpysl3,Arhgap35,Camk1d,Magi2,Alkal2,Robo2,Rapgef2,Fut9,Tenm3,Dvl3,Plk5,Stmn2,Cul7,Ntrk2,Twf1,Cdkl5	Tiam2	1	L6.CT
Potassium Ion Transmembrane Transport (GO:0071805)	0.00100325	0.0244818	0.45506	0.522847	1.40649	95	Hcn1,Kcnk1,Kcnb2,Kcnh5,Kcnd3,Kcnq5,Kcnk9,Kcna1,Kcnt2,Kcnj3,Slc24a2,Kcnn2,Slc9a1,Kcnj4,Kcnk10,Atp1b1,Slc24a4,Slc9a9,Kcnq3,Atp1a1,Ghitm,Kcnj12,Atp1a3,Kcnh7,Kcnb1,Kcnk2,Kcnk3,Kcns2,Slc9a2,Kcnc4,Slc12a6,Lrrc55,Kcnh3,Slc1a3,Nalcn,Slc9a7,Kcnn3,Slc12a4,Kcnc3,Kcnk4,Kcnh2,Hcn2,Atp1b2,Kcna2	Hcn1,Kcnk1,Kcnb2	3	L6.CT
Epithelial Tube Morphogenesis (GO:0060562)	0.00104007	0.0249178	0.45506	0.68899	1.67369	23	Ryr2,Mef2c,Pak1,Slit2,Hes1,Podxl,Ccm2,Fgf10,Col4a1,Prkd2,Csnk2b		0	L6.CT
Regulation Of Cardiac Muscle Contraction (GO:0055117)	0.00105848	0.0249178	0.45506	0.663322	1.62377	25	Ryr2,Ank2,Slc8a1,Calm1,Atp2a2,Slc9a1,Atp1b1,Chga,Pln,Stc1		0	L6.CT
Regulation Of Protein Localization To Plasma Membrane (GO:1903076)	0.00105848	0.0249178	0.45506	0.556599	1.45654	59	Ephb2,Stac2,Atp2b4,Bcl2l1,Dlg1,Ptpn9,Picalm,Lrp1,Rangrf,Wnk3,Pik3r1,Prkce,Sorbs1,Trem2,Zdhhc2,Stx8,Cnpy4	Ephb2	1	L6.CT
Heterophilic Cell-Cell Adhesion Via Plasma Membrane Cell Adhesion Molecules (GO:0007157)	0.00109529	0.0254847	0.45506	0.647729	1.59268	27	Tenm2,Tenm1,Grid2,Cadm1,Nlgn1,Il1rapl1,Ptprd,Amigo2,Alcam,Tenm4,Nectin3,Tenm3	Tenm2	1	L6.CT
Metal Ion Transport (GO:0030001)	0.0011137	0.0256151	0.45506	0.501789	1.35815	113	Kcnk1,Ryr2,Atp2b2,Kcnb2,Scn1a,Ndfip2,Kcnma1,Kcnd3,Slc4a4,Ramp1,Cacng7,Kcnk9,Kcna1,Kcnj3,Slc41a2,Kcnn2,Kcnj4,Clu,Scn4b,Trpc4,Tpt1,Cacna1d,Scn2a,Cnnm4,Chrna7,Scn3b,Kcnj12,Catsper3,Kcnk3,Chp1,Fyn,Slc5a5,Nipa1,Ryr3,Kcns2,Trpm7,Kcnc4,Ndfip1,Kcnh3,Slc11a2,Chrna4,Tusc3,Magt1,Kcnmb2,Slc23a2,Kcnk4,Camk2a,Kcna2,Sgk1,Atp1a2,Slc17a7,Selenok,Cacnb3,Nipal2,Scn3a,Kcnv1,Ndufa9,Kcna6	Kcnk1,Atp2b2,Kcnb2,Scn1a	4	L6.CT
Cell Junction Organization (GO:0034330)	0.00140823	0.0313096	0.45506	0.581923	1.50549	50	Vmp1,L1cam,Wnt7b,Grm5,Cbln2,Chrna7,Rab39b,Ppfia2,Pin1,Ctnnd2,Lims1,Ophn1,Slc8a2,Sema3e,Myo9a,Tgfb3,Ajm1,Mapt,Rab8b,Pak3,C1qa,Cxadr,Pkhd1,Marveld3,Prkci	Vmp1	1	L6.CT
Enzyme-Linked Receptor Protein Signaling Pathway (GO:0007167)	0.00140823	0.0313096	0.45506	0.535781	1.41547	73	Shc3,Rapgef1,Ptprg,Ahi1,Tyro3,Dok5,Samd12,Syk,Ptn,Nppc,Ptprd,Lrp1,Ptprt,Hck,Blnk,Alkal2,Il6st,Gfra2,Ptpru,Pik3cb,Jak2,Ptprf,Fyn,Ntrk2,Samd10,Rasgrp4,Cass4,Fgfr1,Flt3,Clnk,Ddr1,Flt1,Mertk		0	L6.CT
Regulation Of Metal Ion Transport (GO:0010959)	0.00140823	0.0313096	0.45506	0.644702	1.58524	27	Camk2g,Nkain2,Camk2b,B2m,Ank3,Bcl2,Atp1a1,Ywhah,Slc30a6,Stim1,Pln,Sptbn4	Camk2g	1	L6.CT
Protein Autophosphorylation (GO:0046777)	0.00142664	0.0313703	0.45506	0.487429	1.32149	128	Ephb1,Tnik,Camkk2,Epha4,Dapk1,Pak1,Camk2b,Wnk2,Tyro3,Stk25,Fer,Prkd1,Sik2,Map3k13,Wnk3,Epha1,Mknk1,Hck,Lrrk2,Pink1,Camk2d,Igf1r,Kit,Chek2,Ern1,Prkd2,Map3k10,Jak2,Fyn,Stk4,Taok3,Ntrk2,Cdkl5,Grk5,Atp13a2,Ptk2b,Fgfr1,Vrk2,Flt3,Mex3b,Ddr1,Map3k3,Flt1,Dapk2,Alk,Mink1,Src,Cad,Pikfyve,Eef2k,Aatk,Camk2a,Lyn,Eif2ak3,Dyrk1a,Peak1,Taf1,Ptk2,Sik1,Ephb3,Map3k11,Smg1	Ephb1	1	L6.CT
Potassium Ion Transport (GO:0006813)	0.00146345	0.0318301	0.45506	0.521425	1.39743	88	Hcn1,Kcnk1,Kcnb2,Kcnh5,Kcnma1,Kcnd3,Kcnq5,Kcnk9,Kcna1,Kcnj3,Slc24a2,Kcnn2,Slc9a1,Kcnj4,Kcnk10,Slc24a4,Slc9a9,Kcnq3,Kcnj12,Kcnh7,Kcnb1,Kcnk2,Kcnk3,Chp1,Kcns2,Slc9a2,Kcnc4,Slc12a6,Lrrc55,Kcnh3,Slc1a3,Nalcn,Slc9a7,Kcnn3,Slc12a4,Kcnc3,Kcnmb2,Kcnk4,Kcnh2,Hcn2,Kcna2	Hcn1,Kcnk1,Kcnb2	3	L6.CT
Regulation Of Cation Channel Activity (GO:2001257)	0.00150027	0.0322799	0.45506	0.58697	1.49961	42	Hcn1,Cacnb4,Fgf12,Ank2,Cacna1a,Cacnb2,Ank3,Calm1,Dlg1,Neto1,Jph4,Homer1,Camk2d,Fgf14	Hcn1	1	L6.CT
Positive Regulation Of GTPase Activity (GO:0043547)	0.00161071	0.0342877	0.45506	0.4738	1.2991	165	Tiam2,Arhgap25,Rasgef1b,Rasgef1a,Tbc1d30,Garnl3,Rapgef1,Arhgap22,Tbc1d8b,Itga6,Rgs10,Tbc1d2,Ralgapa2,Picalm,Cx3cl1,Ralgps2,Rasgrp1,Ralbp1,Epha1,Agap3,Rgs11,Arhgef7,Pin1,Rasgrp3,Sgsm2,Lims1,Rgs9,Rap1gap,Rapgef2,Tbc1d22a,Rgs7,Pkp4,Snx18,Dvl3,Agap2,Srgap3,Asap3,Prex1,Adrb1,Cdkl5,Rasgrp4,Rtn4r,Ngef,Apc2,Mtss2,Bcas3,Rapgef4,Rasgrp2,Tbc1d16,Rack1,Sgsm3,Arhgap27,Ralgps1,Evi5,Fermt2,Rgl1,Tbc1d8,Tiam1,Tbc…	Tiam2,Arhgap25	2	L6.CT
Extracellular Matrix Organization (GO:0030198)	0.00162912	0.0343145	0.45506	0.519505	1.39228	88	Adamts17,Npnt,Gpm6b,Spock2,Adamts2,Col5a1,Col16a1,Mmp16,Adamts5,Adam10,Lamc1,Flrt2,Sh3pxd2b,Col12a1,Gas6,Aplp1,Col4a1,P3h4,Smoc1,Col18a1,Col14a1,Flot1,Prss2,Pxdn,Adamtsl4,Kif9,Col11a2,Mmp24,Adamts9,Col9a2	Adamts17,Npnt,Gpm6b	3	L6.CT
Cell-Cell Junction Assembly (GO:0007043)	0.00172116	0.0358755	0.45506	0.560094	1.45102	53	Cdh11,Cdh22,Cdh4,Cdh6,Cdh12,Cdh10,Cdh9,Mpdz,Cdh2,Cdh13,Cntnap1,Cdh7,Cldn12,Ctnnd2,Ctnnd1,Pkp4,Pcdhgb4,Epb41l3,Pkp2,Cldn11,Pard6b	Cdh11,Cdh22	2	L6.CT
Calcium Ion Transmembrane Import Into Cytosol (GO:0097553)	0.00190542	0.0389056	0.45506	0.557059	1.4507	56	Ryr2,Scn1a,Plcb1,Cacna1a,Slc8a1,Atp2b4,Cacna1b,Slc24a2,Clu,Slc24a4,Jph4,Cacna1d,Scn2a,Grin1,Grin2b,Grin2d,Cacna1c,Slc8a2,Plcb4,Grin2a,Htr2a,Ibtk	Scn1a	1	L6.CT
Regulation Of GTPase Activity (GO:0043087)	0.00190542	0.0389056	0.45506	0.468417	1.28267	160	Rasgef1b,Rasgef1a,Epha4,Tbc1d30,Rapgef1,Efna5,Itga6,Plxnc1,Rgs10,Tbc1d2,Chn1,Arhgap15,Picalm,Cx3cl1,Ralgps2,Rasgrp1,Ralbp1,Epha1,Rgs11,Lrrk2,Arhgef7,Pin1,Rasgrp3,Vav2,Sgsm2,Lims1,Rgs9,Prkg1,Rap1gap,Gpr137b,Rapgef2,Rgs7,Pkp4,Snx18,Dvl3,Srgap3,Asap3,Prex1,Ntrk2,Adrb1,Cdkl5,Lrch1,Rasgrp4,Rtn4r,Ngef,Stmn3,Epha5,Bcas3,Rapgef4,Rasgrp2,Rack1,Sgsm3,Arhgap27,Ralgps1,Evi5,Fermt2,Rgl1		0	L6.CT
Myotube Differentiation (GO:0014902)	0.00205341	0.0415038	0.431708	0.724254	1.69012	15	Mef2c,Pld3,Ski,Adamts5,Sort1,Dock1		0	L6.CT
Neurotransmitter Transport (GO:0006836)	0.0022014	0.0436139	0.431708	0.59688	1.51329	39	Syt1,Nrxn1,Gabra2,Syn2,Syn3,Lin7c,Slc29a2,Lin7b,Slc6a15,Slc38a1,Nrxn2,Stxbp3,Slc1a1,Slc1a3,Snap25,Stxbp1,Slc17a6,Slc32a1	Syt1,Nrxn1	2	L6.CT
Protein Phosphorylation (GO:0006468)	0.0022014	0.0436139	0.431708	0.424938	1.19492	394	Ephb1,Ephb2,Prkag2,Tnik,Camkk2,Epha4,Dapk1,Pak1,Fam20a,Cdk17,Camk2b,Wnk2,Prkaa2,Tyro3,Hipk4,Usp15,Dclk3,Rock2,Prkcg,Syk,Hipk2,Mast3,Tgfbr2,Akt3,Mapk10,Adam10,Stk25,Clk3,Fer,Mast4,Creb1,Mast2,Rps6ka3,Prkd1,Rara,Pik3cd,Sik2,Map3k13,Wnk3,Nuak1,Srpk1,Epha6,Sgk3,Epha1,Nek10,Cab39,Mknk1,Hck,Prkce,Taf12,Lrrk2,Pink1,Ilf3,Mark1,Camk1g,Pdk1,Plk2,Camk2d,Csf2ra,Igf1r,Pdgfb,Gas6,Camk1d,Mapk12,Prkg1,Pnck,Epha1…	Ephb1,Ephb2	2	L6.CT
Regulation Of BMP Signaling Pathway (GO:0030510)	0.0022384	0.0439122	0.431708	0.570587	1.46501	45	Fstl4,Smurf1,Crim1,Sulf1,Rnf165,Ski,Fstl5,Hipk2,Sorl1,Smurf2,Tmem53,Smad2,Vwc2l,Fbxl15,Twsg1,Vwc2,Ube2d3,Skil	Fstl4	1	L6.CT
Regulation Of Tumor Necrosis Factor Production (GO:0032680)	0.0023124	0.0449233	0.431708	0.552935	1.45006	62	Ephb2,Arhgef2,Syk,Foxp1,Cx3cl1,Rara,Clu,Rasgrp1,Chrna7,Cactin,Ptpn11,C1qtnf4,Ptpn22,Gas6,Frmd8,Jak2,Arg2,Sirpa,Fxr1,Tnfaip3	Ephb2,Arhgef2	2	L6.CT
Monoatomic Ion Transport (GO:0006811)	0.00238639	0.0457472	0.431708	0.530287	1.40168	74	Slc20a1,Slc8a1,Slc24a2,Slc9a1,Slc25a22,Gabrb1,Slc24a4,Slc9a9,Slc36a1,Slc26a7,Chrna7,Chrna3,Ano6,Grin1,Glra1,Slc8a2,Pkd1l3,Vdac2,Slc15a3,Tmem63c,Slc5a5,Slc26a11,Slc9a2,Slc12a6,Slc1a1,Slc1a3,Atp11b,Glrb,Slc9a7,Chrna4,Slc17a6,Slc32a1,Slc12a4		0	L6.CT
Positive Regulation Of Neuron Projection Development (GO:0010976)	0.00242339	0.0457472	0.431708	0.529322	1.39913	74	Nptn,Rapgef1,Plppr5,Apoe,Cobl,Camk2b,Nlgn1,Itga6,Ptn,Lrrc7,Prkd1,Cx3cl1,Dpysl3,Tubb2b,Arhgap35,Camk1d,Magi2,Alkal2,Rapgef2,Fut9,Tenm3,Plk5,Stmn2,Ntrk2,Twf1,Lrp8,Ptk2b,Dhx36,Ddr1,Cbfa2t2		0	L6.CT
Regulation Of Trans-Synaptic Signaling (GO:0099177)	0.00242339	0.0457472	0.431708	0.604453	1.50731	33	Gria2,Grid2,Nrg3,Cacna1a,Nlgn1,Cacna1b,Ppp3ca,Gria1,Iqsec2,Slc4a8,Grik5,Fabp5,Grik2,Cdkl5,Lrp8		0	L6.CT
Cellular Response To Tumor Necrosis Factor (GO:0071356)	0.00246039	0.0460115	0.431708	0.541741	1.42201	63	Npnt,Arhgef2,Traf5,Traf3,Tnfrsf21,Aim2,Cx3cl1,Inpp5k,Zfand6,Ybx3,Cactin,Lrrk2,Lims1,Rps3,Foxo3,Jak2,Eif5a,Nfkbia,Smpd4,Ptk2b,Txndc17,Birc3,Plvap,Ilk	Npnt,Arhgef2	2	L6.CT
External Encapsulating Structure Organization (GO:0045229)	0.00257138	0.0470827	0.431708	0.55733	1.44362	51	Adamts17,Npnt,Spock2,Adamts2,Col5a1,Col16a1,Mmp16,Adamts5,Aplp1,Col4a1,Smoc1,Col14a1,Pxdn,Adamtsl4,Mmp24,Adamts9,Col9a2	Adamts17,Npnt	2	L6.CT
Protein Localization To Membrane (GO:0072657)	0.00257138	0.0470827	0.431708	0.471336	1.28866	154	Nrxn1,Kcnb2,Smurf1,Tnik,Zdhhc23,Kcnip3,Ank2,Ramp1,Cacnb2,Ank3,Rock2,Nlgn1,Tesc,Ptn,Rab34,Dlg1,Efr3a,Atp1b1,Inpp5k,Lin7c,Wnk3,Rftn1,Rab3b,Lin7b,Ezr,Map7,Pacs1,Scn3b,Sh3pxd2b,Rab40c,Gas6,Nup155,Rap2a,Myo5a,Kcnb1,Magi2,Zdhhc2,Sptbn4,Cpe,Rapgef2,Kcnip4,Arl5c,Hgs,Nrxn2,Efr3b,Cyp46a1,Epb41l3,Lrpap1,Emp2,Flot1,Rab8b,Pkp2,Frmpd1,Fermt2,Stxbp1,Rab10	Nrxn1,Kcnb2	2	L6.CT
Cardiac Muscle Cell Action Potential Involved In Contraction (GO:0086002)	0.00260838	0.0470827	0.431708	0.670696	1.60611	20	Ryr2,Scn1a,Fgf12,Scn2b,Scn4b,Atp1a1,Cacna1d,Scn3b,Cacna1c	Scn1a	1	L6.CT
Calcium Ion Import Across Plasma Membrane (GO:0098703)	0.00264538	0.0470827	0.431708	0.642251	1.57219	25	Scn1a,Cacna1a,Slc8a1,Cacna1b,Slc24a2,Clu,Slc24a4,Cacna1d,Scn2a,Cacna1c,Slc8a2	Scn1a	1	L6.CT
Negative Regulation Of Ion Transmembrane Transporter Activity (GO:0032413)	0.00264538	0.0470827	0.431708	0.695816	1.64572	17	Ephb2,Cab39,Prkce,Pln,Hecw2,Nedd4,Camk2d,Hecw1,Ywhae,Calm2	Ephb2	1	L6.CT
Regulation Of Dendrite Morphogenesis (GO:0048814)	0.00268237	0.0470827	0.431708	0.61822	1.53206	31	Dpysl5,Tnik,Il1rapl1,Ptprd,Ywhah,Chrna3,Hecw2,Nedd4,Rap2a,Hecw1,Rapgef2,Cul7,Cdkl5		0	L6.CT
Striated Muscle Cell Differentiation (GO:0051146)	0.00268237	0.0470827	0.431708	0.713952	1.66608	15	Mef2c,Pld3,Kdm6b,Ski,Sort1		0	L6.CT
Regulation Of Neuronal Synaptic Plasticity (GO:0048168)	0.00283036	0.0492483	0.431708	0.61649	1.52777	31	Ephb2,Mctp1,Apoe,Camk2b,Neto1,Grin1,Grin2b,Grin2d,Zdhhc2,Slc8a2,Grin2a,Syngr1,Grik2,Ncdn	Ephb2	1	L6.CT
Cell-Cell Adhesion Via Plasma-Membrane Adhesion Molecules (GO:0098742)	9.16e-07	0.00185304	0.659444	0.546014	1.56369	107	Cdh4,Cdh12,Cadm2,Unc5d,Robo3,Kirrel3,Robo1,Dsg2,Hmcn1,Cdh11,Lrfn5,Adgrl3,Cntn4,Tgfb2,Nlgn1,Cdh9,Il1rapl1,Fat4,Tenm2,Dscaml1,Ntng1,Gpc4,Slitrk1,L1cam,Tenm1,Pkd1,Cdh13,Cldn12,Cdh22,Ptprs,Crb2,Emb,Nectin1,Lrrc4b,Cd6,Cntn2,Dchs1,Flrt3,Igsf11,Adgrl1,Cbln1,Cldn10,Cadm1,Ptprt,Cd164,Lrrc4,Lrrc4c,Cntn6,Cadm4,Sdk2,Cadm3	Cdh4,Cdh12,Cadm2,Unc5d	4	L6.IT
Positive Regulation Of Cell Junction Assembly (GO:1901890)	2.12e-06	0.00214065	0.627257	0.646068	1.74524	46	Ephb1,Nrg1,Clstn2,Bdnf,Ephb2,Tek,Nlgn1,Nrxn1,Il1rapl1,Rock1,Slitrk1,Cntnap2,Lims1,Slitrk5,Cav1,Nphp4,Ptprj,Lrrc4b,Cux2,Nlgn2,Fermt2,Nell1,Slitrk4	Ephb1,Nrg1	2	L6.IT
Chemical Synaptic Transmission (GO:0007268)	5.77e-06	0.0028123	0.610527	0.476636	1.40367	201	Gria4,Syn3,Apba2,Grm3,Rps6ka3,Asic2,Syt10,Homer1,Fchsd2,Nptx2,Grin3a,Gabra2,Syt1,Grid1,Stxbp2,Ptprn2,Cacnb2,Nlgn1,Dlgap2,Lin7b,Grik2,Nrxn1,Slc1a2,Hcrtr1,Chrm3,Htr2b,Cacnb1,Sncb,Grin2a,Gabrb1,Snca,Ntsr1,Slc12a6,Rps6ka1,Pten,Htr2a,Rit2,Kcnd2,Napa,Gria1,Cacna1b,Penk,Cacnb4,Chrna7,Ptchd1,Hrh2,Apba3,Oprk1,Rimbp2,Amph,Rps6ka2,Gad2,Cbln2,Gabra4,Dlg1,Slc12a5,Cacna1a,Nlgn2,Hrh3,Apba1,Tspoap1,Snph,Syn2,Htr…	Gria4	1	L6.IT
Transmembrane Receptor Protein Tyrosine Kinase Signaling Pathway (GO:0007169)	6.33e-06	0.0028123	0.610527	0.469447	1.38278	202	Ephb1,Ptprg,Nrg1,Prkd1,Sulf1,Rapgef1,Bdnf,Ngef,Igf1r,Rapgef2,Ephb2,Tek,Epha4,Nedd9,Slc39a14,Foxo1,Ntrk3,Blnk,Flrt2,Shc3,Vegfd,Angpt1,Fer,Pdgfb,Sort1,Flt3,Sorbs1,Grb10,Ros1,Jak2,Pdgfc,Stat3,Fgf1,Tyro3,Stmn1,Grb14,Gfra2,Dok2,Ror1,Shoc2,Ptprj,Syk,Flrt1,Epha7,Bcar3,Ide,Samd10,Dok5,Kif16b,Mapk14,Eif2ak3,Arhgef7,Efna3,Cav2,Angpt2,Pdk2,Flrt3,Nell1,Mtss1,Zap70,Insr,Arhgef28,Pxn,Rasgrp4,Alk,Fgf5,Irs2,Akt2…	Ephb1,Ptprg,Nrg1	3	L6.IT
Nervous System Development (GO:0007399)	6.95e-06	0.0028123	0.610527	0.441315	1.32043	326	Ephb1,Myt1l,Gpm6b,Acvr1c,Nrg1,Plppr1,Apba2,Pou3f2,Rps6ka3,Asic2,Serpini1,Bdnf,Kirrel3,Robo1,Zdhhc2,Hes1,Cox7b,Neurod1,Ephb2,Nrgn,Adgrl3,Pcdh1,Cdon,Ntn5,Farp1,Cntn4,Trim3,Nlgn1,Dpf1,Nrxn1,Fat4,Dscaml1,Mylip,Chrm3,Rbfox1,Mef2c,Shc3,Trak2,Rbfox3,Neurod2,Vldlr,Dact1,Shh,Slitrk1,Rbfox2,Pten,L1cam,Mdga2,App,Fktn,Dner,Vxn,Crim1,Tenm1,Pdgfc,Stat3,Nav2,Cyp46a1,Pkd1,Nckap1,Tyro3,Arhgap26,Gfra2,Zeb2,Fgf12,P…	Ephb1,Myt1l,Gpm6b,Nrg1	4	L6.IT
Axon Guidance (GO:0007411)	9.38e-06	0.00316366	0.593325	0.513801	1.48335	126	Ephb1,Robo3,Lrtm1,Sema5b,Bdnf,Ncam1,Ephb2,Epha4,Plxna4,Sema6c,Sema7a,Nrxn3,Cntn4,Arhgef25,Klf7,Nrxn1,Plxna2,Dscaml1,Slit1,Cxcl12,Rnf165,Shh,L1cam,Cntn5,Neo1,Wnt5a,Sema6d,Epha7,Emb,Plxnd1,Sema3e,Cyfip1,Cntn2,Tnr,Nrcam,Unc5c,Efna3,Plxna3,Sema3f,Rac3,Nell1,Lgi1,Kif5a,Sema3d,Ophn1,Nell2,Cyfip2	Ephb1	1	L6.IT
Synapse Organization (GO:0050808)	1.17e-05	0.00339465	0.593325	0.520736	1.49267	109	Bdnf,Kirrel3,Zdhhc2,Ky,Ppfia2,Lrfn5,Adgrl3,Cacnb2,Farp1,Nlgn1,Nrxn1,Lrrk2,Ntng1,Cacnb1,Sncb,Snca,Gpc4,Slitrk1,Rab39b,Pten,C1qc,L1cam,Ppfibp1,App,Dner,Apbb2,Ppfibp2,Cacnb4,Chrna7,Ptprs,Lrrc4b,Plxnd1,Sema3e,Cyfip1,Cbln2,Cntn2,Nrcam,Spock2,Nlgn2,Ctnnd2,Flrt3,Cx3cr1,Dnm3		0	L6.IT
Regulation Of Neuron Differentiation (GO:0045664)	1.8e-05	0.00417625	0.57561	0.586262	1.61577	61	Arhgef2,Disp3,Pcp4,Bdnf,Hes1,Gdpd5,Neurod1,Tcf4,Zfhx2,Cntn4,Nlgn1,Lrrk2,Mef2c,Neurod2,Rock1,Trim32,Ywhag,Mmd,Nepro,Mmd2,Nrcam,Impact,Bend6,Ywhah,Mosmo,Alk,Dtx1,Nbl1,Bmp2,Sox11,Hey1,Ltk		0	L6.IT
Neuron Projection Guidance (GO:0097485)	1.86e-05	0.00417625	0.57561	0.516117	1.47807	107	Ephb1,Robo3,Lrtm1,Sema5b,Bdnf,Ephb2,Epha4,Sema6c,Sema7a,Nrxn3,Cntn4,Arhgef25,Klf7,Nrxn1,Dscaml1,Slit1,Cxcl12,Shh,L1cam,Cntn5,Neo1,Wnt5a,Sema6d,Epha7,Emb,Sema3e,Cyfip1,Cntn2,Tnr,Nrcam,Unc5c,Efna3,Plxna3,Sema3f,Nell1,Lgi1,Kif5a,Sema3d,Ophn1,Nell2,Cyfip2	Ephb1	1	L6.IT
Positive Regulation Of Cell Differentiation (GO:0045597)	4.24e-05	0.00790031	0.557332	0.468224	1.36891	179	Arhgef2,Rps6ka3,Pcp4,Prkd1,Smarca2,Pparg,Bmpr1b,Rgcc,Gdpd5,Neurod1,Tcf4,Rapgef2,Wdfy2,Smad3,Lamc1,Arid1a,Lama2,Cd34,Tgfb2,Dpf1,Lrp3,Akirin1,Dpf3,Mef2c,Acvr1,Neurod2,Rps6ka1,Rap1a,Trim32,Zhx3,Mmd,Nudt21,Npnt,Ranbp3l,Wnt4,Crb2,Mmd2,Creb1,Runx2,Nrcam,Fermt2,Mapk14,Bloc1s5,Lrrc8a,Pa2g4,Lrp5,Impact,Ppp3ca,Nell1,Bend6,Ccna2,Smarcb1,Tgfbr1,Acvr2a,Smarcd3,Nbl1,Bmp2,Sox11,Suco,Medag,Ccn4,Mtor,Atraid,Axin2…		0	L6.IT
Regulation Of Small GTPase Mediated Signal Transduction (GO:0051056)	4.29e-05	0.00790031	0.557332	0.533976	1.51594	89	Dock3,Tiam2,Arhgap22,Fam13a,Arhgef2,Arhgap31,Ngef,Arhgef9,Arhgef4,Arhgef11,Arhgap21,Arhgef25,Fgd1,Rasgrf2,Syde2,Mcf2,Rabl3,Dnmbp,Arhgap20,Mcf2l,Arhgap26,Arhgef12,Akap13,Arhgap12,Arhgap23,Fgd4,Arhgef28,Arhgef10,Arhgap15,Ralbp1,Arhgap25	Dock3,Tiam2,Arhgap22	3	L6.IT
Positive Regulation Of Neuron Differentiation (GO:0045666)	5.36e-05	0.00904058	0.557332	0.666692	1.72437	28	Arhgef2,Pcp4,Gdpd5,Neurod1,Tcf4,Mef2c,Neurod2,Trim32,Mmd,Mmd2,Nrcam,Impact,Bend6,Nbl1,Bmp2,Sox11		0	L6.IT
Modulation Of Chemical Synaptic Transmission (GO:0050804)	7.5e-05	0.0116795	0.538434	0.507332	1.45232	106	Gria4,Clstn2,Grm8,Syn3,Nrg3,Grm3,Nptxr,Homer1,Nptx2,Slc38a1,Grin3a,Syt1,Grid1,Nlgn1,Dlgap2,Grik2,Lrrk2,Mef2c,Pten,App,Rims3,Rims1,Gria1,Cacna1b,Chrna7,Dlgap4,Iqsec2,Tmem108,Cacna1a,Nlgn2,Dlgap3,Begain,Dysf,Ppp3ca,Cx3cr1,Lgi1,Cln3,Ophn1,Kcnmb4	Gria4	1	L6.IT
Cell-Cell Junction Organization (GO:0045216)	9.53e-05	0.0137807	0.538434	0.590101	1.59729	47	Cdh4,Cdh12,Dsg2,Smad3,Cdh11,Tgfb2,Lims2,Cdh9,Pkp2,Lims1,Cdh13,Cdh22,Nlgn2,Tjp2,Ctnnd2,Pkp4,Dchs1	Cdh4,Cdh12	2	L6.IT
Cell Junction Assembly (GO:0034329)	0.000114498	0.0154496	0.538434	0.542932	1.51831	74	Cdh4,Cdh12,Vmp1,Bdnf,Kirrel3,Zdhhc2,Cdh11,Adgrl3,Farp1,Nlgn1,Nrxn1,Cdh9,Slitrk1,Pkp2,Pten,Dner,Cdh13,Cdh22,Plxnd1,Nrcam,Spock2,Nlgn2,Ctnnd2,Pkp4,Dchs1,Flrt3,Dnm3,Ophn1	Cdh4,Cdh12,Vmp1	3	L6.IT
Cell-Cell Adhesion Mediated By Cadherin (GO:0044331)	0.000130369	0.0164917	0.518848	0.710165	1.77107	20	Cdh4,Cdh12,Plekha7,Cdh11,Cdh9,Fer,Cdh13,Cdh22	Cdh4,Cdh12	2	L6.IT
Regulation Of Synapse Assembly (GO:0051963)	0.000164377	0.0195706	0.518848	0.597082	1.60288	43	Ephb1,Clstn2,Bdnf,Ephb2,Lrfn5,Nlgn1,Nrxn1,Il1rapl1,Mef2c,Slit1,Snca,Gpc4,Slitrk1,Slitrk5,Lrrc4b,Cux2,Nlgn2,Setd5	Ephb1	1	L6.IT
Positive Regulation Of Synapse Assembly (GO:0051965)	0.00018705	0.0210327	0.518848	0.643228	1.66368	28	Ephb1,Clstn2,Bdnf,Ephb2,Nlgn1,Nrxn1,Il1rapl1,Slitrk1,Slitrk5,Lrrc4b,Cux2,Nlgn2	Ephb1	1	L6.IT
Peptidyl-Serine Modification (GO:0018209)	0.000230127	0.0245146	0.518848	0.47332	1.37024	139	Mast3,Rps6ka3,Prkd1,Galnt13,Srpk1,Lrrk2,Rock2,Dclk3,Pdgfb,Sgk1,Rock1,Sbk1,Pkn2,Tlk1,Mast2,Prkca,Atr,Vrk1,Pkd1,Top1,Ikbkb,Hipk2,Mknk1,Sgk3,Akt3,Stk39,Stk38,Mapk14,Csnk1e,Eif2ak3,Lats1,Mknk2,Mast4,Camk2d,Pkn1,Map3k12,Tgfbr1,Prkcb,Csnk2a2,Lmtk2,Wnk1,Pnck,Mapk8,Mgat5b,Csnk1g2,Smg1,Pink1,Mtor,Akt2,Camk2b,Galnt3,Dyrk2,Vrk3,Prkci,Camk1d,Tnks,Mark1,Csnk1d,Srpk3,Rps6kb1,Cab39,Ulk2,Poglut2,Stk32b,Nek6,Ttbk1		0	L6.IT
Calcium Ion Transport (GO:0006816)	0.000289366	0.0287678	0.498493	0.516336	1.45585	83	Cacna2d1,Trpm3,Atp2b2,Cacna1d,Grin3a,Stim1,Cacnb2,Slc24a4,Trpc6,Trpm7,Stim2,Cacnb1,Trpc4,Micu1,Ano6,Ramp3,Slc8a1,Cacna1h,Pkd1,Cav1,Ryr2,Chrna7,Atp2b4,Ccr5,Orai2,Cacna1c,Cacna1a,Cacna2d4,Atp2c2,Tmco1,Ramp1,Cacna1g,Slc24a5,Tmem165,Trpc4ap,Slc24a1,Tpt1,Atp2a2,Trpm4,Slc8a3,Panx1,Pkd2,Nalcn		0	L6.IT
Calcium-Dependent Cell-Cell Adhesion Via Plasma Membrane Cell Adhesion Molecules (GO:0016339)	0.00029848	0.0287678	0.498493	0.656678	1.67002	24	Cdh4,Cdh12,Cdh11,Nlgn1,Cdh9,Cdh13,Cdh22	Cdh4,Cdh12	2	L6.IT
Regulation Of Nervous System Process (GO:0031644)	0.000339492	0.0297834	0.498493	0.707821	1.7319	17	Nptxr,Nptx2,Nos3,Dlgap2,Rock2,App,Chrna7,Dlgap4,Tmem108,Dlgap3,Begain		0	L6.IT
Regulation Of Platelet Activation (GO:0010543)	0.000348605	0.0297834	0.498493	0.706266	1.7281	17	Nrg1,Nos3,Pdgfb,Jak2,Prkca,Syk,Fcer1g	Nrg1	1	L6.IT
Neuropeptide Signaling Pathway (GO:0007218)	0.000353162	0.0297834	0.498493	0.614641	1.61085	32	Sorcs2,Sorl1,Sorcs1,Npy,Sorcs3,Rapgef2,Oprm1,Hcrtr1,Ntsr1,Sort1,Penk,Npsr1,Oprk1	Sorcs2	1	L6.IT
Response To Amyloid-Beta (GO:1904645)	0.000380504	0.0308056	0.498493	0.651351	1.65647	24	Cacna2d1,Igf1r,Epha4,Cacnb1,Grin2a,Atp1a3,App,Ramp3,Lrp1,Cacna1b,Chrna7,Cacna1a		0	L6.IT
Peptidyl-Serine Phosphorylation (GO:0018105)	0.000403288	0.0313944	0.498493	0.472482	1.36649	133	Mast3,Rps6ka3,Prkd1,Srpk1,Lrrk2,Rock2,Dclk3,Pdgfb,Sgk1,Rock1,Sbk1,Pkn2,Tlk1,Mast2,Prkca,Atr,Vrk1,Pkd1,Top1,Ikbkb,Hipk2,Mknk1,Sgk3,Akt3,Stk39,Stk38,Mapk14,Csnk1e,Eif2ak3,Lats1,Mknk2,Map2k2,Mast4,Camk2d,Pkn1,Map3k12,Tgfbr1,Prkcb,Csnk2a2,Lmtk2,Wnk1,Pnck,Mapk8,Csnk1g2,Smg1,Pink1,Mtor,Akt2,Camk2b,Dyrk2,Vrk3,Prkci,Camk1d,Tnks,Mark1,Csnk1d,Srpk3,Rps6kb1,Cab39,Ulk2,Stk32b,Nek6,Ttbk1,Tlk2,Mapk12		0	L6.IT
Neuron Development (GO:0048666)	0.000517479	0.0387918	0.477271	0.484311	1.39671	122	Myt1l,Pou3f2,Npy,Rb1,Rapgef2,Hdgfl3,Bicdl1,Map4,Cntn4,Map2,Tgfb2,Nlgn1,Tenm2,Mef2c,Rock1,Nova2,Cntnap2,L1cam,Pbx3,App,Stx3,Tenm1,Wnt5a,Stmn1,Adcyap1,Ugdh,Tmem108,Tbc1d24,Bloc1s5,Camsap1,Gba2,Flrt3,Lgi1,Atp8a2,Stmn2,Ophn1,Alk,Apoe,Wnk1,Arl3,Bloc1s4,Gpm6a	Myt1l	1	L6.IT
Negative Regulation Of Angiogenesis (GO:0016525)	0.000572432	0.0398559	0.477271	0.549986	1.49644	50	Nrg1,Sulf1,Pparg,Rgcc,Tek,Tgfb2,Rock2,Rock1,Pde3b,Cnmd,Spry2,Sema3e,Atp2b4,Gtf2i,Epn2,Efna3	Nrg1	1	L6.IT
Negative Regulation Of Blood Vessel Morphogenesis (GO:2000181)	0.000572432	0.0398559	0.477271	0.572276	1.5459	46	Nrg1,Sulf1,Pparg,Rgcc,Tek,Tgfb2,Rock2,Rock1,Pde3b,Cnmd,Spry2,Wnt4,Sema3e,Atp2b4,Gtf2i,Efna3	Nrg1	1	L6.IT
Anterograde Trans-Synaptic Signaling (GO:0098916)	0.000590749	0.0398559	0.477271	0.466051	1.34962	140	Apba2,Grm3,Rps6ka3,Asic2,Syt10,Homer1,Nptx2,Syt1,Cacnb2,Nlgn1,Grik2,Nrxn1,Slc1a2,Hcrtr1,Chrm3,Htr2b,Cacnb1,Sncb,Grin2a,Gabrb1,Snca,Ntsr1,Slc12a6,Rps6ka1,Htr2a,Rit2,Kcnd2,Gria1,Cacna1b,Penk,Cacnb4,Ptchd1,Hrh2,Apba3,Oprk1,Amph,Rps6ka2,Gad2,Dlg1,Slc12a5,Cacna1a,Nlgn2,Hrh3,Apba1,Syn2,Htr6,Kif5a,Kcnmb4,Gabrb3,Cbln1,Dlg2,Kcnn1		0	L6.IT
Positive Regulation Of Kinase Activity (GO:0033674)	0.000700654	0.0448956	0.477271	0.514198	1.43217	69	Igf1r,Rapgef2,Tek,Ntrk3,Lrrk2,Snx9,Xrcc6,Flt3,Ros1,Rap1a,Prkag1,Mmd,Tyro3,Ror1,Mapre3,Mmd2,Agap2,Cenpe,Ccna2,Insr,Map3k12,Alk,Prkag2,Orc3,Map3k5,Jtb,Ltk,Cdkn1a,Pifo,Axin2,Map2k3,Rad50,Daxx,Rassf2,Erbb4,Vac14		0	L6.IT
Glutamate Receptor Signaling Pathway (GO:0007215)	0.000709813	0.0448956	0.477271	0.604695	1.57647	31	Gria4,Grm8,Grm3,Homer1,Grin3a,Grik2,Grin2a	Gria4	1	L6.IT
Neuron Projection Morphogenesis (GO:0048812)	1.72e-06	0.00347232	0.643552	0.526564	1.49548	123	Dclk1,Sgk1,Nlgn1,Nyap2,Tnik,Plppr4,Epha4,Ephb2,Map2,Ngf,Cntnap2,Pak3,Nrcam,Ctnnd2,Gas7,Map6,Ephb1,Mink1,Dock10,Dnm2,Cck,Trio,Nbl1,Dock7,Flrt3,Shtn1,Ctnnb1,Shank3,Slitrk1,Alcam,Ephb3,Map1b,Nrn1,Flrt1,Pard3,Plxna3,Zdhhc17,Myo16	Dclk1,Sgk1,Nlgn1	3	Lamp5
Nervous System Development (GO:0007399)	1.1e-05	0.00648699	0.593325	0.443618	1.30674	339	Nav2,Dclk1,Nlgn1,Nrtn,Arhgap26,Prox1,Erbb4,Myt1l,Dner,Srrm4,Ephb2,Fgf14,Ptprz1,Nrgn,Fgf12,Grik1,Rbfox1,Nrg1,Dnm3,Trpc5,Plppr1,Cables1,Mbnl1,Robo1,Nav3,Zdhhc2,Nrcam,Nav1,Olfm1,Vegfa,Dcx,Sema6a,St8sia4,Robo2,Fktn,Ephb1,Adgrl3,Tenm1,Ascl1,Apc,Evl,Mobp,Kirrel3,Jarid2,Ninj2,Lsamp,Nlgn3,Tpp1,Igsf8,Pou3f3,Doc2a,Cox7b,Nbl1,Zeb2,Kcnq2,Prkn,Flrt3,Zc4h2,Efna5,Sdk1,Sox10,Nrsn1,Met,Shh,Shank3,Nf1,Slitrk1,Aldh…	Nav2,Dclk1,Nlgn1	3	Lamp5
Cellular Response To Peptide (GO:1901653)	1.13e-05	0.00648699	0.593325	0.666548	1.74593	37	Cacna1a,Cyp11a1,Igf1,Cacna2d1,Arhgef2,Epha4,Igf1r,Rpl17,Itga4,Grin1,Snx6,Grm5,Vim,Atp1a3,Src,Fyn	Cacna1a,Cyp11a1	2	Lamp5
Anterograde Trans-Synaptic Signaling (GO:0098916)	1.29e-05	0.00648699	0.593325	0.501587	1.43485	146	Cacna1a,Nlgn1,Hcrtr2,Cacna1e,Syt1,Hrh3,Chrna5,Gria2,Grik1,Dlg2,Htr2a,Syn2,Gabrd,Gria1,Syt10,Htr7,Uts2,Grik4,Dlgap1,Gabrb1,Rps6ka1,Mink1,Apba3,Htr1f,Ptchd1,Cort,Nlgn3,Grin1,Htr4,Amph,Kcna1,Pde7b,Gabrb2,Doc2a,Kcnq2,Kcnq3,Apba1,Htr5a,Unc13b,Grik2,Gpr176,Nlgn2	Cacna1a,Nlgn1,Cacna1e	3	Lamp5
Respiratory Tube Development (GO:0030323)	2.44e-05	0.00986664	0.57561	0.770579	1.87325	17	Prox1,Bmp4,Vegfa,Pcsk5,Fgf9,Shh,Itga3,Heca,Ccdc40		0	Lamp5
Plasma Membrane Bounded Cell Projection Morphogenesis (GO:0120039)	3.28e-05	0.0110486	0.557332	0.636021	1.68553	42	Dclk1,Sgk1,Nlgn1,Nyap2,Tnik,Ngf,Cntnap2,Gas7,Mink1,Dnm2,Trio,Wasf1,Nbl1,Shtn1,Myo16,Pacsin1,Lrrk2	Dclk1,Sgk1,Nlgn1	3	Lamp5
Axon Guidance (GO:0007411)	5.64e-05	0.0162693	0.557332	0.504136	1.43273	127	Sema3c,Plxna2,Gap43,Epha4,Ephb2,Nfib,Unc5c,Nrcam,Vegfa,Sema6a,Robo2,Sema7a,Ephb1,Notch3,Epha7,Nell2,Usp33,Trio,Epha6,Nexn,Efna5,Chn1,Shh,Unc5a,Fyn,Alcam,Ephb3,Dag1,Plxna3,Plxna1,Reln,Sema3a,Ptk2,Cntn5,Cyfip1,Cntn2,Slit2,Sema3e,Ntn3,Cdk5r1,Efna2,Sema6c,Sema5a,Boc,Fez1,Sema4d,Arhgef25,Efna3,Sema4c,Mycbp2,Nfasc,Sema6d,Wnt5a,Rac1,Plxnc1,Nrxn3	Sema3c,Plxna2,Gap43	3	Lamp5
Response To Amyloid-Beta (GO:1904645)	7.05e-05	0.0177935	0.538434	0.692052	1.75551	25	Cacna1a,Igf1,Cacna2d1,Epha4,Igf1r,Itga4,Grin1,Snx6,Grm5,Atp1a3,Fyn	Cacna1a	1	Lamp5
Inositol Lipid-Mediated Signaling (GO:0048017)	0.0001213	0.022745	0.538434	0.681512	1.72877	25	Igf1,Plce1,Igf1r,Ogt,Plch2,Kcnh1,Plch1,Fgfr1,Ezr,Tnfaip8l3,Csf1r,Plcg1,Plcd1,Pi4kb		0	Lamp5
Cellular Response To Amyloid-Beta (GO:1904646)	0.000123567	0.022745	0.518848	0.718477	1.8022	22	Cacna1a,Igf1,Cacna2d1,Epha4,Igf1r,Itga4,Grin1,Snx6,Grm5,Atp1a3,Fyn	Cacna1a	1	Lamp5
Response To Calcium Ion (GO:0051592)	0.000139438	0.022745	0.518848	0.533702	1.4817	79	Cacna1a,Stim1,Nlgn1,Syt1,Kcnmb2,Syt7,Cpne7,Syt10,Trpc3,Camk2d,Calm2,Rasgrp2,Prkaa2,Kcnh1,Braf,Cpne5,Syt11,Syt3,Calm3,Cpne8,Slc25a12,Ryr2,Gpld1,Nedd4,Iqgap1,Lgmn,Kcnma1,Syt13,Ppp3ca,Syt9,Slc25a13,Syt6,Wnt5a,Cpne2,Ryr3,Mef2a	Cacna1a,Stim1,Nlgn1	3	Lamp5
Chemical Synaptic Transmission (GO:0007268)	0.000157576	0.022745	0.518848	0.456373	1.32668	207	Cacna1a,Nlgn1,Gabrg3,Hcrtr2,Cacna1e,Syt1,Hrh3,Chrna5,Gria2,Grik1,Dlg2,Htr2a,Syn2,Lin7a,Gabrd,Gria1,Syt10,Htr7,Uts2,Grik4,Dlgap1,Gabrb1,Rps6ka1,Mink1,Apba3,Gria4,Htr1f,Ptchd1,Cdh8,Cort,Nlgn3,Grin1,Unc13a,Rimbp2,Htr4,Amph,Kcna1,Grin2d,Pde7b,Gabrb2,Doc2a,Kcnq2,Gabra2,Kcnq3,Fchsd1,Apba1,Kif1b,Syn3,Htr5a,Unc13b,Grik2,Gpr176,Nlgn2,Septin9,Nptx2,Apoe,Erc2,Nrxn2,Pcdhb14,Grid1,Grid2,Cplx1,Pcdhb4,Slc32a1,G…	Cacna1a,Nlgn1,Cacna1e	3	Lamp5
Regulation Of Metal Ion Transport (GO:0010959)	0.000157576	0.022745	0.518848	0.665544	1.70495	29	Nkain2,Nkain3,Stim1,F3,Cacna2d1,Bcl2,Camk2b,Atp1a1,Il16,Sln,P2rx4,P2rx7,Ywhah	Nkain2,Nkain3,Stim1,F3	4	Lamp5
Cellular Response To Hormone Stimulus (GO:0032870)	0.00016211	0.022745	0.518848	0.564147	1.54202	61	Ncoa1,Klf9,Cyp11a1,Hcrtr2,Ramp1,Nr3c1,Robo2,Ncoa3,Hspa1a,Wbp2,Trim24,Ctsb,Ctss,Atp1a3,Ctsl,Src,Gas2l1,Atp1a1,Nr4a3,Slit2	Ncoa1,Klf9,Cyp11a1	3	Lamp5
Regulation Of Glucose Metabolic Process (GO:0010906)	0.000175713	0.022745	0.518848	0.70868	1.76603	21	Rora,Irs2,Akt2,Sirt1,Ogt,Prkn,Irs1,Sdhaf3,Akt1,Gpld1	Rora	1	Lamp5
Regulation Of Cardiac Muscle Hypertrophy (GO:0010611)	0.000180248	0.022745	0.518848	0.717313	1.76279	19	Igf1,Lmcd1,Il6st,Prkca,Mlip,Camk2d,Rgs2,Pde9a,Slc9a1,Nr4a3,P2rx4,Rock2		0	Lamp5
Respiratory System Development (GO:0060541)	0.000211989	0.0251768	0.518848	0.713722	1.75396	19	Prox1,Bmp4,Vegfa,Fgf9,Shh,Itga3,Ccdc40		0	Lamp5
Phosphatidylinositol-Mediated Signaling (GO:0048015)	0.000262025	0.0269114	0.498493	0.589546	1.57688	47	Igf1,Nyap2,Plce1,Igf1r,Htr2a,Ogt,Plch2,Kcnh1,Plch1,Fgfr1,Nf1,Ezr,Myo16,Irs1,C1qbp,Csf1r,Pik3ca,Plcg1,Pik3c2a,Plcd1,Pi4kb,Pik3c2b,Pik3r2		0	Lamp5
Calcium Ion Transmembrane Import Into Cytosol (GO:0097553)	0.000266582	0.0269114	0.498493	0.560624	1.51774	56	Cacna1a,Cacna1d,Slc8a1,Cacna1e,Cacna2d1,Itpr1,Plce1,Htr2a,Cacna1g,Plch2,Grin1,Plch1,Grin2d,Cacna1i,Lck,Slc8a2,Ryr2,Plcg1,Plcd1,Scn1a,Scn2a,Jph1,Flna,Grin2b,Cacna1c,Scn3a,Htr2c,Ryr1,Trpv2,Cacna1f,Drd2,Jph3,Cherp,Slc24a4,Cacnb3,Slc24a2	Cacna1a,Cacna1d,Slc8a1,Cacna1e	4	Lamp5
Positive Regulation Of Synaptic Transmission (GO:0050806)	0.000266582	0.0269114	0.498493	0.562711	1.53105	59	Clstn2,Nlgn1,Syt1,Nalcn,Cacng2,Ephb2,Zdhhc2,Ptk2b,Nlgn3,Grin1,Grin2d,Tshz3,Shank3,Shisa7,Vamp2,Reln,Slc8a2,Grik2,Nlgn2,Rims1,Flot1,Lgmn,Plk2,Rims3,Rims4,Shank2	Clstn2,Nlgn1	2	Lamp5
Neuron Projection Guidance (GO:0097485)	0.000289366	0.0278205	0.498493	0.495425	1.39846	106	Sema3c,Epha4,Ephb2,Unc5c,Nrcam,Sema6a,Robo2,Sema7a,Ephb1,Notch3,Epha7,Nell2,Usp33,Trio,Epha6,Nexn,Efna5,Shh,Fyn,Ephb3,Dag1,Plxna3,Reln,Sema3a,Ptk2,Cntn5,Cyfip1,Cntn2,Slit2,Sema3e,Ntn3,Cdk5r1,Efna2,Sema6c,Sema5a,Boc,Fez1,Sema4d,Arhgef25,Efna3,Sema4c,Mycbp2,Nfasc,Sema6d,Wnt5a,Nrxn3	Sema3c	1	Lamp5
Positive Regulation Of Cell Migration (GO:0030335)	0.000330378	0.0294015	0.498493	0.458808	1.32884	186	Sema3c,Igf1,Arhgef2,Rufy3,Epha4,Ephb2,Fer,Igf1r,Fgf10,Capn7,Carmil1,Vegfa,Akt2,Sema6a,Ddr2,Prkca,Sema7a,Ptk2b,Fgf1,Adra2a,Apc,Ccar1,Pik3r3,Tjp1,Smurf2,Fam107a,Gcnt2,Shtn1,Acvr1,Pdgfa,Wnt5b,Src,Adam17,Rreb1,Acvr1b,Numb,Sema3a,Ptk2,Prkce,Mien1,Sema3e,C1qbp,Csf1r,Rock2,Ccn4,Elp6,Plcg1,Nipbl,Grn,Mdk,Sema6c,Sema5a,Angptl3,Sema4d,Epha1,Kit,Cldn1,Rapgef2,Ppp3ca,Fam83h,Myadm,Bmp2,Sema4c,Lamb1,Sh3rf2,Vtn,…	Sema3c	1	Lamp5
Regulation Of Cardiac Muscle Contraction (GO:0055117)	0.000334935	0.0294015	0.498493	0.660216	1.67475	25	Slc8a1,Atp2a2,Calm2,Pde4d,Rgs2,Pde4b,Ank2,Calm3,Slc9a1,Rnf207,Ryr2,P2rx4	Slc8a1	1	Lamp5
Modulation Of Chemical Synaptic Transmission (GO:0050804)	0.00037139	0.0312432	0.498493	0.497661	1.40528	107	Cacna1a,Clstn2,Slc4a8,Nlgn1,Syt1,Mctp1,Plppr4,Gria2,Grik1,Gria1,Grik4,Dlgap1,Gria4,Nlgn3,Unc13a,Cplx3,Grm5,Trio,Dgki,Syn3,Reln,Npas4,Slc8a2,Grik2,Dlgap3,Nlgn2,Lrrk2,Begain,Nptx2,Grid1,Rims1,Grid2,Cplx1,Rims3,Rims4,Ppp3ca	Cacna1a,Clstn2,Slc4a8,Nlgn1	4	Lamp5
Neuron Migration (GO:0001764)	0.000453414	0.0359931	0.498493	0.586358	1.56602	46	Dner,Tubb2b,Nrcam,Nav1,Vegfa,Dcx,Auts2,Septin4,Sh3rf1,Cck,Fgfr1,Map1b,Reln,Sema3a,Sema3e,Spock1,Cdk5r1,Astn2,Ndnf,Rapgef2,Gpm6a,Rac1		0	Lamp5
Regulation Of Neuron Differentiation (GO:0045664)	0.000490003	0.0359931	0.477271	0.541978	1.48313	63	Nlgn1,Disp3,Arhgef2,Nrep,Gdpd5,Ngf,Nrcam,Tcf4,Id2,Ascl1,Rhoa,Calr,Mosmo,Nbl1,Zc4h2,Fgfr1,Pcp4,Reln,Vwc2,Hes1,Mmd2,Lrrk2,Cdk5r1	Nlgn1	1	Lamp5
Positive Regulation Of Cell Junction Assembly (GO:1901890)	0.000499162	0.0359931	0.477271	0.57939	1.54972	47	Clstn2,Nlgn1,Il1rapl1,Ephb2,Nrg1,Cntnap2,Ptprd,Vegfa,Ephb1,Lrrc4b,Nlgn3,Nphp4,Slitrk1,Ephb3,Il1rap,S100a10,Nlgn2,Flot1,Col16a1,Grid2,Ptprj,Lims1,Cux2	Clstn2,Nlgn1	2	Lamp5
Regulation Of Actin Filament Polymerization (GO:0030833)	0.000499162	0.0359931	0.477271	0.566027	1.51547	48	Fer,Pak3,Carmil1,Ptk2b,Tenm1,Evl,Baiap2l2,Arhgap40,Kank3,Cotl1,Megf9,Fchsd1,Prkce,Hck,Cdc42ep3,Slit2,Arhgap18,Cdc42ep2,Myadm,Nckap1,Twf1,Daam2,Bin1,Pfn1		0	Lamp5
Regulation Of Cell Growth (GO:0001558)	0.000526638	0.0366649	0.477271	0.460514	1.32477	166	Sgk1,Rb1,Plce1,Nrg1,Bcl6,Tead1,Eif4g2,Mt3,Ddx3x,Sertad2,Sirt1,Sesn2,Camk2d,Jade3,Hspa1a,Slc25a33,Arhgef11,Rps6ka1,Rasgrp2,Btg1,Meaf6,Ogfr,Dnph1,Rnf2,Bcl2,Itch,Fam107a,Ip6k2,Ddx49,Il17rb,Jade2,Osgin2,Ndufa13,Ndufs3,Adam17,Lamtor1,Ebag9,Mfsd2a,Smad3,Prr5,Slit2,Akt1,Frzb,Spock1,Adam15,Fhl1	Sgk1	1	Lamp5
Peptidyl-Tyrosine Modification (GO:0018212)	0.000572432	0.0382677	0.477271	0.606864	1.5896	37	Erbb4,Epha4,Ephb2,Fer,Ddr2,Ptk2b,Abl1,Tpst1,Fgfr1,Lck,Src,Ttbk1,Fyn,Reln,Ptk2,Hck,Csf1r		0	Lamp5
Regulation Of Synaptic Transmission, Glutamatergic (GO:0051966)	0.000590749	0.0382677	0.477271	0.576789	1.54276	47	Nlgn1,Syt1,Plppr4,Cacng2,Grik1,Ptk2b,Nlgn3,Grin1,Unc13a,Grm5,Grin2d,Tshz3,Dgki,Shank3,Reln,Nlgn2,Lrrk2	Nlgn1	1	Lamp5
Regulation Of Synapse Assembly (GO:0051963)	0.00065486	0.0382677	0.477271	0.591435	1.56737	42	Clstn2,Nlgn1,Il1rapl1,Ephb2,Lrrtm3,Ptprd,Robo2,Ephb1,Lrfn5,Lrrc4b,Nlgn3,Slitrk1,Ephb3,Il1rap,Nlgn2	Clstn2,Nlgn1	2	Lamp5
Regulation Of Axon Extension (GO:0030516)	0.000664019	0.0382677	0.477271	0.620461	1.60251	32	Rufy3,Map2,Nrcam,Olfm1,Mt3,Sema7a,Dnm2,Shtn1,Islr2,Sema3a,Cdkl3,Apoe		0	Lamp5
Epidermal Growth Factor Receptor Signaling Pathway (GO:0007173)	0.000682336	0.0382677	0.477271	0.615338	1.59693	33	Erbin,Fam83b,Plce1,Reps2,Ptk2b,Braf,Garem1,Src,Kif16b,Ptk2,Shc3,Akt1,Pik3ca,Slc30a10,Plcg1,Iqgap1,Pik3c2a	Erbin	1	Lamp5
Fc Receptor Mediated Stimulatory Signaling Pathway (GO:0002431)	0.000682336	0.0382677	0.477271	0.725556	1.75585	16	Pld2,Yes1,Fcer1g,Src,Fyn,Ptk2,Prkce,Hck,Nr4a3	Pld2	1	Lamp5
Positive Regulation Of Synapse Assembly (GO:0051965)	0.000682336	0.0382677	0.477271	0.64046	1.63604	28	Clstn2,Nlgn1,Il1rapl1,Ephb2,Ptprd,Ephb1,Lrrc4b,Nlgn3,Slitrk1,Ephb3,Il1rap,Nlgn2,Grid2,Sema4d,Cux2	Clstn2,Nlgn1	2	Lamp5
ERBB Signaling Pathway (GO:0038127)	0.000718971	0.0392325	0.477271	0.58968	1.56272	42	Erbin,Fam83b,Erbb4,Plce1,Nrg1,Reps2,Ptk2b,Braf,Garem1,Src,Kif16b,Ptk2,Shc3,Akt1,Pik3ca,Slc30a10,Plcg1,Iqgap1,Pik3c2a	Erbin	1	Lamp5
Regulation Of Cell Migration (GO:0030334)	0.000856353	0.045281	0.477271	0.421221	1.2387	305	Sema3c,Plxna2,Sgk1,Igf1,Adarb1,Mctp1,Erbb4,Rufy3,Epha4,Sorl1,Ephb2,Ldlrad4,Rcc2,Cx3cl1,Fer,Igf1r,Srgap1,Robo1,Dpysl3,Nav3,Tet1,Carmil1,Tmeff2,Vegfa,Akt2,Prkca,Rap2b,Sema7a,Ptk2b,Ogt,Magi2,Fgf1,Tbccd1,Adra2a,Mink1,Rhoa,Apc,Phactr1,Ccar1,Cort,Dock10,Pik3r3,Tjp1,Fgf9,Fam107a,Nexn,Gcnt2,Acvr1,Pdgfa,Shh,Wnt5b,Nf1,Src,Ptprk,Fyn,Camk2b,Adam17,Dag1,Plxna3,Plxna1,Numb,Reln,Sin3b,Ptk2,Mien1,Slit2,Sema3e,Sc…	Sema3c,Plxna2,Sgk1	3	Lamp5
Positive Regulation Of Nervous System Development (GO:0051962)	0.00087467	0.045281	0.477271	0.594363	1.56005	38	Clstn2,Nlgn1,Il1rapl1,Ephb2,Ptprd,Ephb1,Oprm1,Lrrc4b,Nlgn3,Slitrk1,Ephb3,Spen,Numb,Il1rap,Nlgn2,Grid2,Tgm2,Cux2,Snw1	Clstn2,Nlgn1	2	Lamp5
Fc-gamma Receptor Signaling Pathway (GO:0038094)	0.000984846	0.0479706	0.45506	0.696529	1.69324	17	Pld2,Yes1,Fcer1g,Lck,Src,Fyn,Ptk2,Prkce,Hck	Pld2	1	Lamp5
Positive Regulation Of Neuron Differentiation (GO:0045666)	0.00100325	0.0479706	0.45506	0.608706	1.57972	33	Prox1,Arhgef2,Gdpd5,Ngf,Nrcam,Tcf4,Ascl1,Rhoa,Dlx1,Nbl1,Zc4h2,Fgfr1,Pcp4,Vwc2,Mmd2		0	Lamp5
Negative Regulation Of Cell Adhesion (GO:0007162)	0.00102166	0.0479706	0.45506	0.543581	1.46701	53	Plxna2,Epha4,Ephb2,Nrg1,Cx3cl1,Rnd1,Sema6a,Tgfbi,Ripor2,Rhoa,Nexmif,Gcnt2,Plxna3,Plxna1,Ptk2,Spock1,Itgb1bp1,Mdk,Sema5a,Sema4d,Adam22,Arhgdig,Gtpbp4,Plxnc1,Ptpro,Dscam	Plxna2	1	Lamp5
Positive Regulation Of Cytoskeleton Organization (GO:0051495)	0.00102166	0.0479706	0.45506	0.540038	1.45722	54	Prox1,Cx3cl1,Fer,Carmil1,Ptk2b,Dync1h1,Tenm1,Evl,Baiap2l2,Whamm,Gpsm2,Fchsd1,Plxna3,Prkce,Hck,Cdc42ep3,Nup62,Sema5a,P2rx7,Cdc42ep2,Nckap1,Vil1,Bin1,Pfn1,Edn1		0	Lamp5
Cytoplasmic Translation (GO:0002181)	8.35e-10	1.52e-06	0.801216	0.606875	1.7554	89	Rpl39,Rpl38,Rps21,Rpl10,Rpl41,Rps14,Rpl19,Rps28,Rpl37a,Rpl5,Rps27,Rplp1,Rps4x,Rpl23a,Rpsa,Rpl14,Rps29,Rpl9,Fau,Rps20,Rpl22l1,Rps15a,Rplp2,Rpl26,Rpl27,Rps3,Rpl6,Rps13,Rpl30,Rpl7,Rpl7a,Rpl11,Rpl13,Rpl31,Rps18,Eif4a1,Rpl18,Rps6,Eif4a2,Rps2,Eif3i,Rpl24,Rpl37,Rps26,Rpl13a,Rack1,Rps5,Rps16,Rpl4,Zc3h15		0	Micro
Energy Derivation By Oxidation Of Organic Compounds (GO:0015980)	7.71e-08	6.28e-05	0.704976	0.723271	1.93812	32	Cox7a2,Cox7b,Cox8a,Ndufa4,Cox5a,Pid1,Cox7c,Uqcr10,Uqcrb,Cox6c,Cox15,Cox6b1,Mt3,Cox5b,Cox4i1,Ndufs4		0	Micro
Macromolecule Biosynthetic Process (GO:0009059)	1.03e-07	6.28e-05	0.704976	0.509378	1.51744	161	Apoe,Rpl39,Rpl38,Rps21,Eif5a,Rpl10,Rpl41,Rps14,Rpl19,Rps28,Rpl37a,Rpl5,Gcnt1,Rps27,Rplp1,Eef1a1,Tyms,Rps4x,Rpl23a,Rpsa,Rpl14,Ext1,Rps29,Rpl9,Fau,Rps20,Mrps14,Slc11a1,Mrpl41,Rps15a,Mrps18b,Rplp2,Pabpc4,Rpl26,Rpl27,Rps3,Rpl6,Mrpl43,Rps13,Mrpl11,Eif5a2,Rpl30,Pold2,Rpl7,Rpl7a,Rpl11,Mrpl12,Rpl13,Mrps17,Rpl31,Rps18,Rpl18,Rps6,Tnip1,Rps2,Rpl24,Rpl37,Rps26,Rpl13a,Rps5,Mrps6,Mrpl55,Rps16,Mrpl36,Rpl4,Rrbp1	Apoe	1	Micro
Peptide Biosynthetic Process (GO:0043043)	3.83e-07	0.000174725	0.674963	0.517002	1.52857	137	Rpl39,Rpl38,Rps21,Rpl10,Rpl41,Rps14,Rpl19,Rps28,Rpl37a,Rpl5,Rps27,Rplp1,Eef1a1,Rps4x,Rpl23a,Rpsa,Rpl14,Rps29,Rpl9,Fau,Rps20,Mrps14,Mrpl41,Rps15a,Mrps18b,Rplp2,Pabpc4,Rpl26,Rpl27,Rps3,Rpl6,Mrpl43,Rps13,Mrpl11,Rpl30,Rpl7,Rpl7a,Rpl11,Mrpl12,Rpl13,Mrps17,Rpl31,Ggt7,Rps18,Rpl18,Rps6,Tnip1,Rps2,Rpl24,Rpl37,Rps26,Rpl13a,Rps5,Mrps6,Mrpl55,Rps16,Mrpl36,Rpl4,Rrbp1,Mrpl14,Cops5,Rpl36al,Mrpl23,Mrps16,Mrps18a		0	Micro
Aerobic Electron Transport Chain (GO:0019646)	9.33e-07	0.000340043	0.659444	0.600522	1.69367	63	Cox7a2,Cox7b,Cox8a,Ndufa4,Cox5a,Cox7c,Uqcr10,Ndufa1,Uqcrb,Cox6c,Cox15,Cox6b1,Ndufb6,Ndufa3,Cox5b,Ndufa5,Ndufv3,Slc25a51,Ndufa2,Cox4i1,Ndufa9,Ndufc1,Ndufs4,Ndufb7,Ndufb8,Ndufs6,Ndufs5,Ndufb5		0	Micro
Mitochondrial ATP Synthesis Coupled Electron Transport (GO:0042775)	1.91e-06	0.000579987	0.627257	0.590452	1.66777	64	Cox7a2,Cox7b,Cox8a,Ndufa4,Cox5a,Cox7c,Uqcr10,Ndufa1,Uqcrb,Cox6c,Cox15,Cox6b1,Ndufb6,Ndufa3,Cox5b,Ndufa5,Ndufv3,Ndufa2,Cox4i1,Ndufa9,Ndufc1,Ndufs4,Ndufb7,Ndufb8,Ndufa12,Ndufs6,Ndufs5,Ndufb5		0	Micro
Cellular Respiration (GO:0045333)	3.23e-05	0.00840473	0.557332	0.538905	1.54759	80	Cox7a2,Cox7b,Cox8a,Ndufa4,Cox5a,Cox7c,Uqcr10,Ndufa1,Uqcrb,Cox6c,Cox15,Cox6b1,Ndufb6,Ndufa3,Cox5b,Ndufa5,Ndufv3,Ndufa2,Cox4i1,Ndufa9,Oxa1l,Ndufc1,Ndufs4,Ndufb7,Ndufb8,Ndufa12,Ndufs6,Surf1,Ndufs5,Ndufb5		0	Micro
Regulation Of Microtubule Polymerization (GO:0031113)	0.000125834	0.0286745	0.518848	0.622838	1.66899	32	Nav3,Stmn1,Stmn2,Pak1,Mapre1,Map2,Rps3,Mapre3,Camsap2,Clip3	Nav3	1	Micro
Translation (GO:0006412)	0.000243798	0.0493826	0.518848	0.443494	1.33307	209	Rpl39,Rpl38,Rps21,Eif5a,Rpl10,Rpl41,Rps14,Rpl19,Rps28,Rpl37a,Rpl5,Rps27,Mrpl38,Rplp1,Eef1a1,Rps4x,Rpl23a,Rpsa,Rpl14,Rps29,Rpl9,Fau,Mrps34,Rps20,Mrps14,Rpl22l1,Mrps31,Mrpl41,Rps15a,Mrps18b,Rplp2,Pabpc4,Rpl26,Rpl27,Ptcd3,Rps3,Rpl6,Mrpl30,Iars2,Mrpl43,Rps13,Mrpl11,Eif5a2,Rpl30,Mrpl44,Rpl7,Dap3,Rpl7a,Rpl11,Mrpl12,Rpl13,Mrps17,Rpl31,Rps18,Rpl18,Rps6,Tnip1,Rps2,Rpl24,Rpl37,Rps26,Rpl13a,Rack1,Ndufa7,Rps…		0	Micro
Axonogenesis (GO:0007409)	1.77e-05	0.0344543	0.57561	0.486707	1.415	155	Nrxn1,Nfasc,Ephb1,Dcc,Map1b,Auts2,Sema4d,Lrtm1,Dscam,Enah,Cntn1,Ptpro,Robo2,Cntn6,App,Trio,Ophn1,B4galt6,Dock7,Cdk5r1,Sema6d,Pak3,Brsk2,Cyfip2,Sptbn4,Slitrk2,Nrcam,Sema6a,Cntn5,Notch1,Cck,Epha7,Tubb3,Kif5b,Slit1,Sema3a,Plxna3,Nlgn3,Shtn1,Slitrk1,Pten,Sema6b,Sema5b,Ephb2,Usp9x,Slitrk3,Efna3,Emb,Ulk1,Sema4c,Ctnna2,Boc,Pard3,L1cam,Sema5a,Trim46,Gli2,Fgfr2,Wnt5a,Aplp1	Nrxn1,Nfasc,Ephb1,Dcc,Map1b,Auts2,Sema4d,Dscam,Enah,Cntn1	10	Oligo.Enpp6_2
Enzyme-Linked Receptor Protein Signaling Pathway (GO:0007167)	4.97e-05	0.0482559	0.557332	0.557263	1.55864	69	Ptprt,Csf1,Ptn,Ptprg,Rapgef1,Tyro3,Mpzl1,Trio,Shc4,Ntrk3,Fgfr1,Insr,Gucy2f,Jak2,Flt1,Bcar1,Npr1,Alkal2,Axl,Il6st,Lrp1,Hck,Ngf	Ptprt,Csf1,Ptn	3	Oligo.Enpp6_2
Cytoplasmic Translation (GO:0002181)	1.9e-09	3.27e-06	0.774939	0.616419	1.76563	89	Rpl38,Rps28,Rps21,Rpl12,Rps8,Rpl15,Rpl36,Rps15a,Rpl39,Rps9,Rpl24,Rpl22l1,Rpl37a,Rpl13,Rps19,Rpl27a,Rpsa,Rpl23a,Rpl30,Rps27a,Rpl6,Eif3m,Rps4x,Rpl7,Rps11,Rps2,Rpl35,Rpl37,Rpl17,Rpl13a,Rplp2,Rps7,Rpl21,Rpl7a,Rpl34,Rpl9,Rps20,Rps18,Rps24,Rps16,Rpl18a,Rpl27,Rpl3,Rpl10a,Rpl8,Rps5,Drg2,Rplp1,Rps29,Rpl28,Rpl14,Rpl29,Rps13,Fau		0	Oligo.Opalin_2
Peptide Biosynthetic Process (GO:0043043)	9.28e-08	7.98e-05	0.704976	0.537803	1.57547	137	Rpl38,Rps28,Rps21,Rpl12,Rps8,Rpl15,Rpl36,Rps15a,Rpl39,Rps9,Rpl24,Rpl37a,Eef1a1,Mrpl23,Pcsk5,Rpl13,Rps19,Rpl27a,Rpsa,Rpl23a,Mrpl18,Rpl30,Mrps18a,Mrps18b,Rps27a,Rpl6,Rrbp1,Mrps33,Rps4x,Rpl7,Rps11,Rps2,Rpl35,Rpl37,Mrpl42,Gspt1,Rpl17,Rpl13a,Rplp2,Rps7,Mrps6,Rpl21,Rpl7a,Rpl34,Rpl9,Rps20,Rps18,Rps24,Rps16,Rpl18a,Rpl27,Rpl3,Rpl10a,Rpl8,Rps5,Rplp1,Rps29,Rpl28,Pcsk1,Ggt7,Mrpl9,Dmd,Rpl14,Rpl29,Rps13,Fau		0	Oligo.Opalin_2
Macromolecule Biosynthetic Process (GO:0009059)	2.36e-06	0.00135	0.627257	0.503203	1.48201	158	Eef2,Rpl38,Rps28,Rps21,Rpl12,Rps8,Rpl15,Rpl36,Rps15a,Rpl39,Rps9,Rpl24,Rpl37a,Apoe,Eef1a1,Mrpl23,Rpl13,Rps19,Rpl27a,Rpsa,Rpl23a,Mrpl18,Rpl30,Mrps18a,Mrps18b,Rps27a,Rpl6,Rrbp1,Mrps33,Rps4x,Rpl7,Rps11,Fut9,Rps2,Rpl35,Rpl37,Mrpl42,Gspt1,Rpl17,Rpl13a,Rplp2,Rps7,Mrps6,Golph3,Rpl21,Rpl7a,Rpl34,Rpl9,Rps20,Rps18,Rps24,Rps16,Rpl18a,Rpl27,Rpl3,Rpl10a,Rpl8,Rps5,Rplp1,Rps29,Rpl28,Tsfm,Mrpl9,Rpl14,Rpl29,Rps13,…	Eef2	1	Oligo.Opalin_2
Aerobic Electron Transport Chain (GO:0019646)	1.13e-05	0.00480061	0.593325	0.585476	1.6425	63	Cox5a,Ndufv3,Cycs,Ndufb4,Cox8a,Ndufa3,Ndufb2,Cox7c,Cox6c,Cox4i1,Cox7a2,Cox6b1,Cox5b,Uqcrh,Cox7b,Ndufa6,Ndufa8,Ndufb6,Ndufs4,Ndufs3,Ndufa1,Ndufa7,Ndufs1,Ndufa4,Ndufb7,Uqcrb,Ndufc1,Ndufb10,Ndufs2,Ndufb5,Uqcr10,Cox15,Ndufv2,Cox6a1		0	Oligo.Opalin_2
Energy Derivation By Oxidation Of Organic Compounds (GO:0015980)	1.4e-05	0.00480061	0.593325	0.669106	1.78113	32	Cox5a,Cycs,Cox8a,Cox7c,Cox6c,Cox4i1,Cox7a2,Cox6b1,Cox5b,Uqcrh,Cox7b,Mt3,Ndufs4,Ndufs1,Mtln,Ndufa4,Uqcrb,Uqcr10,Cox15,Cox6a1		0	Oligo.Opalin_2
Mitochondrial ATP Synthesis Coupled Electron Transport (GO:0042775)	3.51e-05	0.0100501	0.557332	0.574067	1.61106	64	Cox5a,Ndufv3,Cycs,Ndufb4,Cox8a,Ndufa3,Ndufb2,Cox7c,Cox6c,Cox4i1,Cox7a2,Cox6b1,Cox5b,Uqcrh,Cox7b,Ndufa6,Ndufa8,Ndufb6,Ndufs4,Ndufs3,Ndufa1,Ndufa7,Ndufs1,Ndufa4,Ndufb7,Uqcrb,Ndufc1,Ndufb10,Ndufs2,Ndufb5,Uqcr10,Cox15,Ndufv2,Cox6a1		0	Oligo.Opalin_2
Cellular Respiration (GO:0045333)	5.19e-05	0.0127492	0.557332	0.537669	1.53035	80	Cox5a,Ndufv3,Cycs,Ndufb4,Cox8a,Ndufa3,Ndufb2,Cox7c,Cox6c,Cox4i1,Cox7a2,Cox6b1,Cox5b,Uqcrh,Cox7b,Ndufa6,Ndufa8,Ndufb11,Ndufb6,Ndufs4,Ndufs3,Ndufa1,Ndufa7,Ndufs1,Mtln,Ndufa13,Ndufa4,Ndufb7,Uqcrb,Ndufc1,Ndufb10,Ndufs2,Ndufb5,Etfrf1,Uqcr10,Cox15,Ndufv2,Cox6a1		0	Oligo.Opalin_2
Translation (GO:0006412)	0.000114498	0.0246028	0.538434	0.447325	1.33158	209	Eef2,Rpl38,Rps28,Rps21,Rpl12,Mrpl58,Rps8,Rpl15,Rpl36,Rps15a,Rpl39,Rps9,Rpl24,Rpl22l1,Rpl37a,Eef1a1,Mrpl23,Rpl13,Rps19,Rpl27a,Rpsa,Rpl23a,Mrpl18,Rpl30,Mrps18a,Mrps18b,Rps27a,Rpl6,Rrbp1,Mrpl4,Mrps33,Rps4x,Rpl7,Rps11,Rps2,Rpl35,Rpl37,Mrpl42,Gspt1,Rpl17,Rpl13a,Rplp2,Rps7,Mrps6,Rpl21,Ndufa7,Rpl7a,Mrpl44,Rpl34,Rpl9,Rps20,Rps18,Rps24,Rps16,Rpl18a,Rpl27,Rpl3,Rpl10a,Rpl8,Fars2,Rps5,Drg2,Rplp1,Rps29,Mrps26…	Eef2	1	Oligo.Opalin_2
Anterograde Trans-Synaptic Signaling (GO:0098916)	1.38e-13	2.77e-10	0.943632	0.63632	1.76077	137	Cacna1a,Cacnb3,Kcnip2,Gpr176,Dlgap1,Gria2,Hrh3,Dlg2,Gria1,Gabrb1,Grin2a,Cort,Syt1,Gabrd,Htr2c,Grik2,Rps6ka3,Slc12a5,Gabrb2,Gabbr2,Kcna1,Nptx1,Dlg1,Grin1,Nrxn1,Grm7,Asic2,Kcnmb4,Rps6ka2,Syn1,Nlgn3,Exoc4,Chrm2,Pde7b,Gabrb3,Grin2b,Chrm1,Htr1f,Syt5,Nlgn1,Hcrtr2,Penk,Slc1a6,Unc13b,Apba3,Pcdhb3,Grik1,Cacnb2,Apba2,Slc6a1,Hrh2,Sncb,Dtna,Pafah1b1,Grm3	Cacna1a,Cacnb3,Kcnip2,Gpr176,Dlgap1	5	Pvalb
Chemical Synaptic Transmission (GO:0007268)	2.54e-12	2.56e-09	0.898671	0.579941	1.62478	199	Cacna1a,Cacnb3,Gabrg3,Kcnip2,Gpr176,Dlgap1,Gria2,Hrh3,Dlg2,Gria1,Gabrb1,Grin2a,Cort,Hapln4,Syt1,Gabrd,Htr2c,Grik2,Erc2,Rps6ka3,Slc12a5,Gabrb2,Gabbr2,Slc32a1,Gabra2,Nsg1,Gria4,Crhbp,Kcna1,Apoe,Gabra5,Nptx1,Dlg1,Grin1,Nrxn1,Grm7,Asic2,Kcnmb4,Rps6ka2,Syn1,Nlgn3,Exoc4,Chrm2,Pde7b,Gabrb3,Grin2b,Chrm1,Ptprn2,Htr1f,Syt5,Nlgn1,Gabra4,Hcrtr2,Penk,Slc1a6,Unc13b,Apba3,Pcdhb3,Fchsd1,Grik1,Cacnb2,Apba2,Grik3,…	Cacna1a,Cacnb3,Gabrg3,Kcnip2,Gpr176,Dlgap1	6	Pvalb
Calcium Ion Transmembrane Transport (GO:0070588)	2.89e-09	1.94e-06	0.774939	0.681451	1.80311	63	Cacna1a,Cacna1d,Cacnb3,Slc24a3,Slc8a1,Grin2a,Cacna1c,Nalcn,Micu2,Grin1,Atp2a2,Slc35g1,Letm1,Mcur1,Atp2b3,Grin2b,Clu,Trpv6,Atp2b1,Fkbp1a,Trpc4ap,Atp2c1	Cacna1a,Cacna1d,Cacnb3,Slc24a3	4	Pvalb
Modulation Of Chemical Synaptic Transmission (GO:0050804)	7.81e-09	3.93e-06	0.74774	0.606189	1.65073	104	Cacna1a,Cntnap4,Dgki,Dlgap1,Btbd9,Gria2,Gria1,Mef2c,Mctp1,Grm5,Syt1,Myof,Grik2,Slc4a8,Clstn2,Rims1,Lrrc4c,Gria4,Nptx1,Grm7,Clstn1,Kcnmb4,Dgkz,Syn1,Clstn3,Nlgn3,Rims2,Nlgn1,Lrrc4,Cplx2,Dlgap4,Bcr,Plppr4,Grik1,Nrg3,Lrrk2,Grik3,Fmr1	Cacna1a,Cntnap4,Dgki,Dlgap1,Btbd9	5	Pvalb
Nervous System Development (GO:0007399)	3.58e-07	0.000141414	0.674963	0.474522	1.35622	331	Myt1l,Erbb4,Arhgap26,Nav2,Fgf12,Shh,Ephb1,Jarid2,Nrgn,Nav3,Rbfox3,Vegfa,Zeb2,Rbfox1,Hes1,Mef2c,Ahi1,Ptprz1,Nav1,Plppr1,Nrcam,Prkn,Rps6ka3,Sema5a,Adgrl3,Dnm3,Cyp46a1,Fgf14,Hdac4,Nptx1,Nell1,Sntg2,Nrxn1,Il1rapl2,Sdk1,Asic2,Ly6h,Aplp1,Npas2,Shank3,Pou3f2,Zmynd8,Nlgn3,Lsamp,Atxn10,Chrm2,Adgrv1,Efna5,Mdga2,Chrm1,Ptn,Nrtn,Crmp1,Fbxl17,Nrg1,Igf2bp3,Mertk,Ntf3,Trak1,Zdhhc2,Aplp2,Sdha,Nlgn1,Shc3,Tenm1,Fgf…	Myt1l,Erbb4,Arhgap26,Nav2,Fgf12,Shh,Ephb1,Jarid2,Nrgn	9	Pvalb
Calcium Ion Transmembrane Import Into Cytosol (GO:0097553)	4.22e-07	0.000141414	0.674963	0.644565	1.69986	61	Cacna1a,Cacna1d,Cacnb3,Itpr1,Slc8a1,Grin2a,Ryr2,Plch2,Htr2c,Cacna1c,Scn1a,Grin1,Grin2b,Clu,Trpv6,Scn9a,Fgf2	Cacna1a,Cacna1d,Cacnb3,Itpr1	4	Pvalb
Positive Regulation Of Cell Junction Assembly (GO:1901890)	2.32e-06	0.000667633	0.627257	0.664705	1.72652	46	Ephb1,Vegfa,Cntnap2,Slitrk2,Syndig1,Il1rapl1,Clstn2,Lims1,Nell1,Nrxn1,Clstn1,Clstn3,Nlgn3,Il1rap,Nrg1,Map4k4,Nlgn1,Fermt2,Thy1	Ephb1	1	Pvalb
Cell-Cell Adhesion Via Plasma-Membrane Adhesion Molecules (GO:0098742)	7.16e-06	0.00180049	0.610527	0.549896	1.50139	109	Tenm2,Cdh22,Cadm2,Cdh13,Cdh7,Slitrk2,Hmcn2,Ptprs,Adgrl3,Il1rapl1,Unc5d,Lrrc4c,Tenm3,Ptprm,Sdk1,Cadm1,Robo3,Nectin2,Cdh6,Cxadr,Igsf9,Cldn10,Ntng1,Tgfbr2,Nlgn1,Tenm4,Lrfn4,Tenm1,Cdh9,Dsg2,Lrrc4,Pcdhgb4,Amigo1,Hmcn1,Atp2c1,Pcdhb3,Cldn1,Robo1,Cdh10,Tgfb2		0	Pvalb
Calcium Ion Transport (GO:0006816)	9.38e-06	0.00209764	0.593325	0.581536	1.56285	81	Cacna1a,Cacna1d,Atp2b2,Cacnb3,Itpr1,Slc24a3,Slc8a1,Ryr2,Cacna1c,Nalcn,Tpt1,Atp2a2,Mcur1,Clu,Ccl5,Trpv6,Fkbp1a,Trpc4ap	Cacna1a,Cacna1d,Atp2b2,Cacnb3,Itpr1,Slc24a3	6	Pvalb
Positive Regulation Of Synaptic Transmission (GO:0050806)	2.39e-05	0.00480623	0.57561	0.605908	1.5961	60	Grin2a,Syt1,Grik2,Adcy8,Cacng2,Nalcn,Clstn2,Rims1,Grin1,Akap5,Nrxn1,Clstn1,Zdhhc12,Shank3,Clstn3,Nlgn3,Grin2b,Rims2,Zdhhc2,Nlgn1		0	Pvalb
Regulation Of Dendritic Spine Development (GO:0060998)	2.89e-05	0.00528965	0.57561	0.793949	1.86238	17	Mef2c,Ptprs,Camk2b,Cpeb3,Shank3,Camk1,Tanc2,Nlgn1,Ppfia2,Kif1a,Fmr1		0	Pvalb
Regulation Of Monoatomic Cation Transmembrane Transport (GO:1904062)	4.18e-05	0.00701429	0.557332	0.686361	1.72447	32	Cacna1d,Fgf12,Kcnip2,Grin2a,Dpp6,Kcnh2,Dlg1,Grin1,Kcnip1,Dpp10,Grin2b,Rangrf,Cd63,Slmap	Cacna1d,Fgf12,Kcnip2	3	Pvalb
Inorganic Cation Import Across Plasma Membrane (GO:0098659)	5.36e-05	0.0082998	0.557332	0.586113	1.54571	61	Cacna1a,Cacna1d,Atp1a3,Slc8a1,Cacna1c,Slc12a5,Kcnj6,Kcnj9,Kcnh2,Scn1a,Clu,Trpv6,Atp1b1,Scn9a,Slc6a1,Atp1b3,Atp1b2,Cacna1i,Slc39a8,Slc9a3,Kcnj4,Cacna1b,Kcnj3,Scn7a,Cacna1g,Slc39a6,Kcnj10	Cacna1a,Cacna1d	2	Pvalb
Neuron Differentiation (GO:0030182)	9.19e-05	0.0112872	0.538434	0.527754	1.43499	100	Myt1l,Erbb4,Atp2b2,Shh,Alk,Tenm2,Vegfa,Mef2c,Smarca1,Il1rapl1,Tenm3,Epha5,Rnf112,Pou3f2,Nova2,Map2k1,Ercc2,Myef2,Tenm4,Tenm1,Lhx2,Manf,Tgfb2,Rtn3,Wnt5b,Nrbp2	Myt1l,Erbb4,Atp2b2,Shh,Alk	5	Pvalb
Gamma-Aminobutyric Acid Signaling Pathway (GO:0007214)	9.31e-05	0.0112872	0.538434	0.772181	1.79915	16	Gabrg3,Gabrb1,Gabrb2,Gabbr2,Gabra2,Gabra5,Gabrb3,Gpr156,Gabra4,Gnai2	Gabrg3	1	Pvalb
Cardiac Muscle Cell Action Potential (GO:0086001)	9.53e-05	0.0112872	0.538434	0.719085	1.733	22	Cacna1d,Fgf12,Kcnip2,Slc8a1,Cacna1c,Kcnh2,Scn1a,Atp1b1	Cacna1d,Fgf12,Kcnip2	3	Pvalb
Cellular Response To Amyloid-Beta (GO:1904646)	9.53e-05	0.0112872	0.538434	0.719174	1.73322	22	Cacna1a,Atp1a3,Grin2a,Grm5,Epha4,Grin1,Igf1r	Cacna1a	1	Pvalb
Synapse Organization (GO:0050808)	0.000130369	0.0145796	0.518848	0.518154	1.42011	114	Cacnb3,Pak3,Grm5,Nrcam,Chchd10,Slitrk2,Hmcn2,Ptprs,Adgrl3,Ctnnd2,Dnm3,Agrn,Lrrc4c,Nrxn1,Sdk1,Shank3,Cx3cl1,Nlgn3,Ank3,Ntng1,Zdhhc2,Nlgn1,Ppfia2,Lrfn4,Lrrc4,Ppfia4,Unc13b,Sdf4,Pcdhb3,Cacnb2,Lrrk2,Spock2,Slc6a1,Sncb,Bdnf,Shank2,Ptprf,Unc13a,C1qb,Ky,Cntn2,Appl1,Elfn1,Dner,Ppfibp1,Farp1,Dbnl,Pcdhb16,Cyfip1,Cbln2,Lrfn5	Cacnb3	1	Pvalb
Ephrin Receptor Signaling Pathway (GO:0048013)	0.000168912	0.0167001	0.518848	0.64838	1.64732	36	Ephb1,Pak3,Epha4,Epha5,Efna5,Epha7,Epha1,Arhgef7,Src,Anks1b,Yes1,Arhgef28,Chn1,Ptpn11,Sipa1l1,Tiam1,Ephb2	Ephb1	1	Pvalb
Cardiac Muscle Cell Action Potential Involved In Contraction (GO:0086002)	0.000177981	0.0167001	0.518848	0.729759	1.73382	19	Cacna1d,Fgf12,Ryr2,Cacna1c,Kcnh2,Scn1a	Cacna1d,Fgf12	2	Pvalb
Protein Localization To Membrane (GO:0072657)	0.000177981	0.0167001	0.518848	0.48979	1.36098	154	Frmpd1,Cacnb3,Rock2,Rab3b,Dpp6,Tesc,Rab3c,Efr3a,Tspan5,Agrn,Cyp46a1,Ank2,Dlg1,Nrxn1,Rab34,Shank3,Sh3glb1,Tmem147,Dpp10,Ttc7b,Ptn,Ank3,Rdx,Atp1b1,Zdhhc2,Ank1,Tm9sf2,Nlgn1,Rab40b,Lrrc4,Tmed2,Sptbn4,Fermt2,Fgf13,Cacnb2,Thy1,Ehd4,Slmap,Tmem150a,Kcnb2,Lrpap1,Efr3b,Atp1b3,C2cd5,Stxbp1,Rab12,Ezr,Pigw,Lin7a,Tnik,Lin7b,Arl3,Cpe	Frmpd1,Cacnb3,Rock2	3	Pvalb
Embryonic Limb Morphogenesis (GO:0030326)	0.000182515	0.0167001	0.518848	0.722905	1.73553	21	Shh,Ece1,Crebbp,Cacna1c,Ski,Gli3,Nipbl,Map3k20,Tgfb2	Shh,Ece1	2	Pvalb
Regulation Of Neuronal Synaptic Plasticity (GO:0048168)	0.000193851	0.0169662	0.518848	0.649673	1.64308	34	Grin2a,Mctp1,Shisa9,Grik2,Apoe,Camk2b,Grin1,Syngr1,Grin2b,Zdhhc2,Shisa8,Ncdn		0	Pvalb
Calcium Ion Import Across Plasma Membrane (GO:0098703)	0.000205188	0.0170694	0.518848	0.682881	1.66926	25	Cacna1a,Cacna1d,Slc8a1,Cacna1c,Scn1a,Clu,Trpv6,Scn9a	Cacna1a,Cacna1d	2	Pvalb
Positive Regulation Of Signaling (GO:0023056)	0.000211989	0.0170694	0.518848	0.654432	1.63344	30	Ece1,Syt1,Grik2,Wls,Clstn2,Rims1,Clstn1,Clstn3,Rims2	Ece1	1	Pvalb
Response To Amyloid-Beta (GO:1904645)	0.000223326	0.0172905	0.518848	0.68124	1.66525	25	Cacna1a,Atp1a3,Grin2a,Grm5,Epha4,Grin1,Igf1r	Cacna1a	1	Pvalb
Regulation Of GTPase Activity (GO:0043087)	0.000239241	0.0178367	0.518848	0.484557	1.34881	160	Plxna2,Chn2,Rapgef1,Arhgap15,Epha4,Rasgrf1,Rsu1,Rap1gap,Plxnc1,Fgd3,Agrn,Plxna1,Dock11,Lims1,Rasgrp2,Epha5,Rap1gds1,Evi5l,Lrch1,Cx3cl1,Rack1,Rcc2,Efna5,Rgs7,Rgl1,Ccl5,Rdx,Map4k4,Pkp4,Rasgrf2,Epha1,Arhgef7,Snx18,Plxna4,Dock7,Tmed2,Fermt2,Evi5,Chn1,Thy1,Lrrk2,Rasgef1c,Sipa1l1,Dock6,Hras,Ralgps2,Rgs11,Asap3,Tbc1d30,Nf1,Ccl25	Plxna2	1	Pvalb
Branching Morphogenesis Of An Epithelial Tube (GO:0048754)	0.000262025	0.0178877	0.498493	0.739279	1.74471	18	Npnt,Shh,Vegfa,Nell1,Tgfbr2,Myc,Fgf2	Npnt,Shh	2	Pvalb
Regulation Of Trans-Synaptic Signaling (GO:0099177)	0.000262025	0.0178877	0.498493	0.648976	1.63653	33	Cacna1a,Btbd9,Gria2,Gria1,Grik2,Slc4a8,Lrrc4c,Gria4,Nlgn3,Nlgn1,Lrrc4,Bcr,Grik1,Nrg3,Grik3	Cacna1a,Btbd9	2	Pvalb
Regulation Of Synapse Assembly (GO:0051963)	0.000266582	0.0178877	0.498493	0.61602	1.59207	43	Ephb1,Mef2c,Slitrk2,Syndig1,Il1rapl1,Clstn2,Lrrtm3,Nrxn1,Il1rapl2,Clstn1,Clstn3,Nlgn3,Il1rap,Nlgn1,Lrfn4	Ephb1	1	Pvalb
Cell Junction Organization (GO:0034330)	0.000280253	0.0181983	0.498493	0.595709	1.55599	50	Pak3,Grm5,Hmcn2,Ctnnd2,Lims1,Myo9a,Smad3,Vmp1,Nlgn3,Cxadr,Ppfia2,Ppfia4,Cldn1,Tgfb2,Slc6a1,Sncb		0	Pvalb
Positive Regulation Of Excitatory Postsynaptic Potential (GO:2000463)	0.000321264	0.0202095	0.498493	0.712115	1.70963	21	Grin2a,Rims1,Grin1,Nrxn1,Shank3,Nlgn3,Grin2b,Rims2,Nlgn1		0	Pvalb
Chloride Transport (GO:0006821)	0.000353162	0.0210981	0.498493	0.59179	1.54575	50	Gabrg3,Ttyh1,Gabrb1,Slc12a5,Gabrb2,Slc4a8,Gabra2,Gabra5,Gabrb3,Clic4,Gabra4,Ano10,Ano5,Slc6a1,Ostm1,Clcn1,Slc1a3,Glra2	Gabrg3,Ttyh1	2	Pvalb
Positive Regulation Of Axon Extension (GO:0045773)	0.000366833	0.0210981	0.498493	0.742057	1.74066	17	Sema7a,Vegfa,Sema5a,Nell1,Macf1,Map3k13,Shtn1,Rufy3		0	Pvalb
Potassium Ion Transmembrane Transport (GO:0071805)	0.000366833	0.0210981	0.498493	0.532775	1.44431	93	Kcnip2,Slc24a3,Kcnc2,Atp1a3,Kcnc1,Kcnh7,Slc12a5,Kcna6,Nalcn,Kcnj6,Kcnj9,Kcnc3,Kcna1,Kcnh2,Letm1,Lrrc55,Kcng4,Atp1b1,Kcnk10,Kcnq5,Kcnk1,Kcnk2,Kcnb2,Kcnt2,Atp1b3,Lrrc38,Atp1b2,Kcna2,Slc1a3,Kcng3,Slc9a3,Kcnj4,Kcnj3,Kcnn2,Kcnq2,Kcnj10,Kcnk9,Kcnk13,Kcnq4,Kcnq1	Kcnip2,Slc24a3	2	Pvalb
Positive Regulation Of ERK1 And ERK2 Cascade (GO:0070374)	0.000389617	0.0217861	0.498493	0.518377	1.40814	98	Erbb4,Npnt,Sema7a,Fgf1,Htr2c,Ntrk3,Gpnmb,Mfhas1,Apoe,Nell1,Alkal2,Shc1,Ddt,Cx3cl1,Map2k1,Ccl5,Nrg1,Cxcl17,Necab2,Pycard,Fgf2,Spry2,Fermt2,Gpr183,Ptpn11,Card9,Hras,Ndrg4	Erbb4,Npnt	2	Pvalb
Regulation Of Synaptic Transmission, Glutamatergic (GO:0051966)	0.000416959	0.0226848	0.498493	0.595655	1.54716	46	Dgki,Grin2a,Mef2c,Grm5,Syt1,Cacng2,Grin1,Nrxn1,Grm7,Dgkz,Shank3,Nlgn3,Grin2b,Nlgn1,Plppr4,Grik1,Lrrk2,Grik3	Dgki	1	Pvalb
Glutamate Receptor Signaling Pathway (GO:0007215)	0.000480845	0.0246594	0.498493	0.630921	1.57907	31	Gria2,Grin2a,Grm5,Grik2,Gria4,Cpeb4,Grin1,Grm7,Grin2b,Grik1,Grik3,Fmr1,Grm3		0	Pvalb
Intracellular Calcium Ion Homeostasis (GO:0006874)	0.000480845	0.0246594	0.498493	0.518223	1.40027	88	Atp2b2,Slc24a3,Slc8a1,Ryr2,Htr2c,Stc2,Kctd17,Ank2,Micu2,Tpt1,Atp2a2,Slc35g1,Letm1,Atp2b3,Ccl5,Atp1b1,Atp2b1,Hcrtr2,Atp13a5,Atp2c1,Bcl2	Atp2b2,Slc24a3	2	Pvalb
Axon Guidance (GO:0007411)	0.000490003	0.0246594	0.477271	0.495393	1.36333	123	Shh,Ephb1,Plxna2,Sema7a,Vegfa,Enah,Notch3,Tnr,Nrcam,Gap43,Epha4,Sema5a,Plxnc1,Plxna1,Ptprm,Epha5,Nell1,Nrxn1,Robo3,Tubb3,Efna5,Epha7,Igsf9	Shh,Ephb1,Plxna2	3	Pvalb
Positive Regulation Of Cell Communication (GO:0010647)	0.000508321	0.0249573	0.477271	0.6831	1.65504	23	Syt1,Grik2,Wls,Clstn2,Rims1,Clstn1,Clstn3,Rims2,Ank3,Cartpt		0	Pvalb
Cellular Response To Peptide (GO:1901653)	0.000526638	0.025241	0.477271	0.630187	1.59621	35	Cacna1a,Atp1a3,Grin2a,Grm5,Epha4,Cyp11a1,Grin1,Igf1r,Src	Cacna1a	1	Pvalb
Negative Regulation Of Fat Cell Differentiation (GO:0045599)	0.000572432	0.0267978	0.477271	0.679613	1.6466	23	Rora,Trib3,Smad3,Wwtr1,Lrp3,Foxo1,Ccdc85b,Runx1t1,Fermt2,Asxl1,Ankrd26		0	Pvalb
Regulation Of Cardiac Conduction (GO:1903779)	0.000599908	0.0274458	0.477271	0.729873	1.6916	15	Atp2b2,Slc8a1,Ryr2,Ank2,Atp2a2,Atp2b3,Atp2b1,Corin	Atp2b2	1	Pvalb
Regulation Of Intracellular Signal Transduction (GO:1902531)	0.000618225	0.0276553	0.477271	0.455446	1.28402	224	Arhgap26,Arhgap22,Lbh,Chn2,Vegfa,Fgf1,Mcf2l,Arhgap5,Pak3,Fam13a,Arhgef4,Arhgef12,Pex5l,Ntrk3,Arhgap15,Mcf2,Dock3,Telo2,Fgd3,Fam13b,Fbxo9,Myo9a,Usp2,Dlg1,Akap5,Zfand6,Dipk2a,Araf,Nfkbia,Sez6l,Dapk2,Wwtr1,Tmem127,Map4k4,Rasgrf2,Sez6l2,Spred1,Nlgn1,Grb2,Pycard,Ppp1r16b,Mtor,Arhgap32,Bcr,Calm2,Arhgef28,Chn1,Lrrk2,Stk4,Sla,Nuak1	Arhgap26,Arhgap22,Lbh	3	Pvalb
Regulation Of Long-Term Synaptic Potentiation (GO:1900271)	0.00072813	0.0318636	0.477271	0.656182	1.604	25	Epha4,Adcy8,Cyp46a1,Nsg1,Apoe,Akap5,Shank3,Ptn,Calb1,Zdhhc2		0	Pvalb
Chloride Transmembrane Transport (GO:1902476)	0.000755606	0.0323625	0.477271	0.623538	1.57698	34	Gabrg3,Gabrb1,Slc12a5,Gabrb2,Slc4a8,Gabra2,Gabra5,Gabrb3,Gabra4,Ano10,Ano5,Slc6a1,Clcn1,Slc1a3,Glra2	Gabrg3	1	Pvalb
Positive Regulation Of Cell-Matrix Adhesion (GO:0001954)	0.000865511	0.0362974	0.477271	0.627241	1.57593	32	Vegfa,Cdh13,Lims1,Nell1,Cx3cl1,Nrg1,Map4k4,Epha1,Csf1,Cdk6,Fermt2,Thy1,Plekha2,Rin2,Ccl25		0	Pvalb
Positive Regulation Of Synapse Assembly (GO:0051965)	0.000892988	0.0366854	0.477271	0.650291	1.61822	29	Ephb1,Slitrk2,Syndig1,Il1rapl1,Clstn2,Nrxn1,Clstn1,Clstn3,Nlgn3,Il1rap,Nlgn1,Vstm5,Bdnf,Ephb2	Ephb1	1	Pvalb
Regulation Of Postsynaptic Membrane Potential (GO:0060078)	0.000920464	0.0370579	0.477271	0.649502	1.61625	29	Gabrg3,Grin2a,Mef2c,Gabra2,Gabra5,Grin1,Nlgn3,Grin2b,Gabra4,Lrrk2	Gabrg3	1	Pvalb
Bile Acid Metabolic Process (GO:0008206)	0.00107689	0.0425053	0.45506	0.705308	1.66454	18	Osbpl6,Cyp46a1,Osbpl3,Osbpl9,Osbpl1a,Acox2,Amacr	Osbpl6	1	Pvalb
Cellular Response To Salt (GO:1902075)	0.00115052	0.0436979	0.45506	0.518525	1.38764	77	Cacna1a,Nek7,Rock2,Dlg2,Mef2c,Syt1,Adcy8,Cpne2,Crhbp,Rasgrp2,Adgrv1,Clu,Syt5,Clic4,Nlgn1	Cacna1a,Nek7,Rock2	3	Pvalb
Regulation Of Cardiac Muscle Cell Contraction (GO:0086004)	0.00115052	0.0436979	0.45506	0.718047	1.68434	17	Ryr2,Cacna1c,Ank2,Dlg1,Atp2a2,Rangrf,Dsg2,Fgf13,Ctnna3,Camk2d		0	Pvalb
Regulation Of Focal Adhesion Assembly (GO:0051893)	0.00118733	0.0442611	0.45506	0.574355	1.4975	49	Rock2,Vegfa,Apod,Lims1,Nell1,Macf1,Rcc2,Efna5,Nrg1,Map4k4,Phldb2,Src,Limch1,Actg1,Fermt2,Thy1,Dusp3,Vcl	Rock2	1	Pvalb
Positive Regulation Of Cell Projection Organization (GO:0031346)	0.00122415	0.044403	0.45506	0.493019	1.34054	100	Plxna2,Rapgef1,Ntrk3,Pla2g3,Plxnc1,Il1rapl1,Plxna1,Tenm3,Apoe,Camk2b,Alkal2,Cx3cl1,Camk1,Map3k13,Ptn,Dpysl3,Stmn2,Nlgn1,Plk5,Amigo1,Obsl1,Plxna4,Arsb,Robo1,Camk1d,Lrrc7,Twf1,Tiam1,Ndrg4,Bdnf,Tox,Atp1b2	Plxna2	1	Pvalb
Bile Acid Biosynthetic Process (GO:0006699)	0.00124256	0.044403	0.45506	0.709253	1.65253	16	Osbpl6,Cyp46a1,Osbpl3,Osbpl9,Osbpl1a,Acox2,Amacr	Osbpl6	1	Pvalb
Regulation Of Axonogenesis (GO:0050770)	0.00127937	0.044403	0.45506	0.6151	1.56865	37	Plxna2,Pak3,Epha4,Mcf2,Plxnc1,Plxna1,Lrrc4c,Kif13b,Plxna4,Rufy3,Robo1,Chn1,Thy1,Sipa1l1,Tiam1,Pak2	Plxna2	1	Pvalb
Regulation Of Cation Channel Activity (GO:2001257)	0.00127937	0.044403	0.45506	0.596864	1.53565	41	Cacna1a,Cacnb3,Fgf12,Fgf14,Ank2,Dlg1,Ank3,Fkbp1a,Calm2,Calm1,Fgf13,Cacnb2,Slmap,Kcnab1,Camk2d,Selenon	Cacna1a,Cacnb3,Fgf12	3	Pvalb
Positive Regulation Of Nervous System Development (GO:0051962)	0.00137141	0.0460109	0.45506	0.597472	1.52961	39	Ephb1,Slitrk2,Syndig1,Il1rapl1,Clstn2,Nrxn1,Clstn1,Clstn3,Nlgn3,Il1rap,Mme,Nlgn1,Numb,Numbl,Snw1,Ephb2	Ephb1	1	Pvalb
Regulation Of ERK1 And ERK2 Cascade (GO:0070372)	0.00137141	0.0460109	0.45506	0.477131	1.32149	145	Erbb4,Npnt,Ephb1,Sema7a,Fgf1,Htr2c,Ntrk3,Epha4,Gpnmb,Mfhas1,Apoe,Nell1,Dlg1,Alkal2,Shc1,Ddt,Cx3cl1,Map2k1,Epha7,Ccl5,Nrg1,Cxcl17,Spred1,Sirpa,Necab2,Pycard,Fgf2,Spred3,Spry2,Fermt2,Dusp3,Gpr183,Ptpn1,Ptpn11,Card9,Hras,Ndrg4	Erbb4,Npnt,Ephb1	3	Pvalb
Regulation Of Potassium Ion Transport (GO:0043266)	0.00146345	0.0482939	0.45506	0.656426	1.59792	24	Cacna1d,Kcnip2,Dpp6,Ank2,Kcnh2,Dlg1,Kcnip1,Dpp10,Ank3,Cd63,Fhl1,Kcnab1,Kif5b	Cacna1d,Kcnip2	2	Pvalb
Axon Development (GO:0061564)	0.00153708	0.0499056	0.45506	0.518002	1.39135	80	Pak3,Nrcam,Gap43,Slitrk2,Sema5a,Nrep,Crtac1,Vash2,Grm7,Aplp1,Taok2,Mapk8ip3,Ank3,Ntng1,Aplp2,Camsap2,Shtn1,Amigo1,Dock7,Map1a,Sptbn4,Plppr4,S100b,Zpr1,Nefh,Atl1,S100a6,Ntng2,Ephb2		0	Pvalb
Regulation Of Cell Population Proliferation (GO:0042127)	1.38e-07	0.000281771	0.690132	0.416254	1.31814	490	Shank2,Npr3,Clmn,Vegfa,Cdca7l,Thbs1,Ngf,Capn1,Stat5b,St18,Cbfa2t3,Mdm2,Fgfr1,Tgfbr1,Bcl7b,Adarb1,Romo1,Slc25a33,Ago3,Celf1,Hilpda,Epha1,Map2k1,Ezh2,Wwtr1,Rela,Sirt1,Dot1l,Grk5,Ptpru,Cdk4,Rps9,Tgfbr2,Cherp,Wnt9a,Capns1,Irs2,Gnl3,Myo1c,Lifr,Nacc2,Sox9,Cnot6l,Rarg,Phf14,Flt3,Ccpg1,Cdh13,Dynll1,Stx3,Csnk2b,Adam10,Dnaja3,Eef1e1,Zbtb17,Mcts1,Fer,Fktn,Tspan31,Tiam1,Brd9,Ccdc88a,Epo,Erbb4,Il6st,Ctbp1,Ccd…		0	Sncg
Cytoplasmic Translation (GO:0002181)	1.7e-06	0.00173761	0.643552	0.543491	1.60058	89	Rpl35,Rpl12,Rpl24,Rpl5,Rpl10a,Rpl6,Rps7,Rpl26,Uba52,Fau,Rplp1,Rpl30,Zc3h15,Rps9,Rplp0,Rpl31,Rps29,Rpl3,Rps17,Rpl11,Rps14,Rpl4,Rpl23a,Mrps12,Rps21,Rpl35a,Rps28,Rack1,Rpl17,Rpl14,Rpl32,Rps27a,Eif3i,Rps25,Rpl39,Rps27,Rps16,Rpl7a,Rps23,Rwdd1,Rpl37a,Rps5,Rpl28,Rpl13,Rps20,Rps4x,Rpl27,Rpl15,Rpl19,Rpl7,Rpl22,Rps24,Rps19,Eif4a2,Rpsa,Rps26,Rpl36al		0	Sncg
Peptide Biosynthetic Process (GO:0043043)	4.8e-06	0.00326862	0.610527	0.485173	1.46768	138	Rpl35,Pabpc4,Rpl12,Mrps18b,Rpl24,Rpl5,Rpl10a,Rpl6,Ggt7,Rps7,Rpl26,Fau,Rplp1,Rpl30,Rps9,Rplp0,Rpl31,Eif4g1,Furin,Mrpl12,Rps29,Mrpl23,Rpl3,Rps17,Rpl11,Rps14,Hars2,Rpl4,Rpl23a,Mrps12,Rps21,Mrps6,Rpl35a,Rps28,Rpl17,Rpl14,Rpl32,Rps27a,Mrpl52,Mrpl37,Eef1a2,Carns1,Rps25,Mrpl24,Pcsk1,Rpl39,Rrbp1,Rps27,Rps16,Rpl7a,Rps23,Mrpl36,Rpl37a,Rps5,Rpl28,Rpl13,Rps20,Rps4x,Mrpl11,Rpl27,Rpl15,Mrps14,Dmd,Rpl19,Rpl7,Rp…		0	Sncg
Translation (GO:0006412)	4.18e-05	0.0213356	0.557332	0.436066	1.34469	211	Rpl35,Pabpc4,Rpl12,Mrps18b,Eif5a,Rpl24,Rpl5,Abcf1,Rpl10a,Rpl6,Gatb,Mrps31,Mrps2,Rps7,Rpl26,Uba52,Fau,Rplp1,Eef1g,Rpl30,Zc3h15,Rps9,Rplp0,Rpl31,Eif4g1,Mrpl12,Rps29,Mrps23,Mrpl23,Rpl3,Rps17,Mrpl46,Mrps22,Rpl11,Rps14,Hars2,Rpl4,Ptcd3,Rpl23a,Mrps12,Rps21,Mrps6,Rpl35a,Rps28,Mrpl19,Mrpl48,Gtpbp1,Rack1,Rpl17,Mrpl58,Rpl14,Rpl32,Rps27a,Mrpl52,Mrpl37,Mrps34,Eef1a2,Rps25,Mrpl4,Mrpl24,Mrpl45,Rpl39,Rrbp1,Rps2…		0	Sncg
Positive Regulation Of Cell Population Proliferation (GO:0008284)	5.3e-05	0.0216505	0.557332	0.41648	1.29807	303	Tert,Shank2,Vegfa,Cdca7l,Thbs1,Capn1,Il18,Mdm2,Fgfr1,Tgfbr1,Bcl7b,Romo1,Slc25a33,Lig4,Hilpda,Epha1,Ezh2,Wwtr1,Rela,Sirt1,Dot1l,Grk5,Prkch,Cdk4,Rps9,Tgfbr2,Capns1,Irs2,Lamc1,Lifr,Sox9,Cnot6l,Flt3,Ccpg1,Bad,Cdh13,Chrd,Stx3,Adam10,Fgf10,Mcts1,Fer,Tspan31,Tiam1,Ddr2,Brd9,Epo,Erbb4,Il6st,Ndufs4,Ccdc117,Ssr1,Nop2,Hras,Npm1,Cdkn1a,Fxn,Disp3,Prox1,Irs1,Nr4a3,Hes1,Cxcr2,Rpl17,Tgfbr3,Jak2,Ccnd2,Garem1,Rnf1…		0	Sncg
Macromolecule Biosynthetic Process (GO:0009059)	7.39e-05	0.0251344	0.538434	0.453492	1.38461	164	Tert,Rpl35,Pabpc4,Rpl12,Mrps18b,Eif5a,Rpl24,Rpl5,Abcf1,Rpl10a,Rpl6,Rps7,Rpl26,Fau,Rplp1,Eef1g,Rpl30,Rps9,Rplp0,Rpl31,Eif4g1,Mrpl12,Rps29,Mrpl23,Ext1,Rpl3,Rps17,Rpl11,Rps14,Hars2,Rpl4,Rpl23a,Mrps12,Rps21,Mrps6,Rpl35a,Rps28,Gtpbp1,Rpl17,Rpl14,Rpl32,Rps27a,Mrpl52,Mrpl37,Eef1a2,Rps25,Mrpl24,Col5a1,Rpl39,Rrbp1,Rps27,Rps16,Rpl7a,Rps23,Mrpl36,Rpl37a,Rps5,Rpl28,Rpl13,Rps20,Rps4x,Mrpl11,Rpl27,Rpl15,Mrps14…		0	Sncg
Positive Regulation Of Cellular Process (GO:0048522)	0.000139438	0.040656	0.518848	0.39775	1.2493	375	Dhx36,Shank2,Vegfa,Cdca7l,Thbs1,Capn1,Mdm2,Fgfr1,Rictor,Tgfbr1,Bcl7b,Romo1,Slc25a33,Hilpda,Epha1,Ezh2,Smarcd2,Usp47,Wwtr1,Rela,Sirt1,Dot1l,Grk5,Cdk4,Rps9,Tgm2,Tgfbr2,Capns1,Irs2,Eif4g1,Lamc1,Lifr,Sox9,Cnot6l,Flt3,Ccpg1,Fkbp1b,Pofut2,Epb41l4b,Chrd,Stx3,Adam10,Mcts1,Fer,Tspan31,Tiam1,Lrp6,Brd9,Epo,Erbb4,Il6st,Ccdc117,Ssr1,Taf9b,Nop2,Hras,Npm1,Cdc42,Fxn,Cideb,Prox1,Hdgfl2,Irs1,Faf1,Hes1,Cxcr2,Dusp26…		0	Sncg
Chemical Synaptic Transmission (GO:0007268)	9.62e-09	1.08e-05	0.74774	0.517149	1.51371	204	Cacna1a,Gabbr2,Dlgap1,Chrm3,Grik1,Grin2a,Gria1,Nptx2,Grin3a,Syt1,Gria2,Dlg2,Gabra2,Bsn,Gabrb1,Apba2,Homer1,Nrxn1,Kcna1,Grin2b,Chrna4,Kcnq3,Sst,Grm7,Nlgn1,Gabra1,Cacnb3,Apba1,Slc1a2,Hrh3,Slc12a5,Asic2,Gria4,Grik2,Hcrtr2,Cacna1e,Gabra3,Htr7,Slc6a1,Fchsd2,Apba3,Apoe,Mapk1,Pde7b,Shisa6,Akap9,Rps6ka3,Grin1,Glra3,Dtna,Gabrg1,Lin7a,Pcdhb2,Gabrg3,Mycbpap,Stxbp2,Cacnb4,Gpr176,Htr1f,Kcnc4,Ptprn2,Lin7b,Scn2…	Cacna1a,Gabbr2,Dlgap1	3	Sst
Anterograde Trans-Synaptic Signaling (GO:0098916)	1.07e-08	1.08e-05	0.74774	0.553728	1.59743	144	Cacna1a,Gabbr2,Dlgap1,Chrm3,Grik1,Grin2a,Gria1,Nptx2,Syt1,Gria2,Dlg2,Bsn,Gabrb1,Apba2,Homer1,Nrxn1,Kcna1,Grin2b,Chrna4,Kcnq3,Sst,Grm7,Nlgn1,Cacnb3,Apba1,Slc1a2,Hrh3,Slc12a5,Asic2,Grik2,Hcrtr2,Cacna1e,Htr7,Slc6a1,Apba3,Mapk1,Pde7b,Akap9,Rps6ka3,Grin1,Glra3,Dtna,Pcdhb2,Mycbpap,Cacnb4,Gpr176,Htr1f,Kcnc4,Scn2b,Glra2,Nlgn3	Cacna1a,Gabbr2,Dlgap1	3	Sst
Nervous System Development (GO:0007399)	2.9e-07	0.000195583	0.674963	0.460645	1.36908	326	Nrgn,Chrm3,Myt1l,Grik1,Spock1,Ephb2,Rbfox1,Adgrl3,Hdac4,Evl,Brinp2,Arnt2,Zmynd8,Nfasc,Atxn1,Apba2,Nrxn1,Aplp1,Ptprz1,Kalrn,Nrtn,Mertk,Dclk1,Reln,Ahi1,Dnm3,Zeb2,Nrcam,Jarid2,Fgf12,Rbfox3,Dchs1,Nlgn1,Nav3,Nav2,Tgfbr1,Sox6,Apba1,Pou3f2,Fbxl17,Cyp46a1,Ldb2,Gpm6a,Erbb4,Asic2,Ephb1,Crim1,Dner,Fat4,Gss,Ly6h,Ptn,Cntn4,Inhba,Gdf11,Scrg1,Adam23,Atn1,Glis2,Marcksl1,Prkn,L1cam,Btbd2,Shank2,Arhgap26,Rps6ka3,N…		0	Sst
Modulation Of Chemical Synaptic Transmission (GO:0050804)	6.34e-07	0.000320646	0.659444	0.552555	1.56697	106	Cacna1a,Dlgap1,Dgki,Grik1,Gria1,Nptx2,Slc4a8,Grin3a,Syt1,Gria2,Homer1,Clstn2,Reln,Clstn1,Ppp3ca,Grm5,Grm7,Nlgn1,Cplx2,Mctp1,Grm8,Gria4,Grik2,Lrrc4c,Slc8a3,Nrg3,Akap9,Plppr4,Rims2,Gsk3b,Cacng5,Slc12a2,Lgi1,Bcr,Nptxr,Nlgn3,Grm1,Itgb1,Rnf167,Mef2c	Cacna1a,Dlgap1,Dgki	3	Sst
Cell-Cell Adhesion Via Plasma-Membrane Adhesion Molecules (GO:0098742)	9.16e-07	0.000370242	0.659444	0.547056	1.55265	109	Cadm2,Adgrl3,Tenm2,Cdh22,Cdh7,Cadm1,Unc5d,Robo3,Dchs1,Nlgn1,Cdh13,Tgfbr2,Igsf9,Fat4,Lrrc4c,Ptprm,Cntn2,Cntn4,L1cam,Lrfn5,Cdh4,Tro,Pkd1,Sdk1,Pcdhb2,Tenm1,Adgrl1,Il1rapl1,Ntng1,Plxnb2,Cdh9,Dscam,Nectin3,Atp2c1,Ptprt,Igsf11,Cldn12,Slitrk1,Flrt3,Itgb1,Ptprf,Cdh10,Slitrk3,Cdh8,Esam	Cadm2	1	Sst
Regulation Of Synaptic Transmission, Glutamatergic (GO:0051966)	1.17e-06	0.000395038	0.643552	0.650991	1.75724	46	Dgki,Cacng2,Grik1,Grin2a,Syt1,Cacng3,Homer1,Nrxn1,Reln,Grin2b,Grm5,Grm7,Nlgn1,Grm8,Cacng8,Plppr4,Grin1,Cacng5,Tshz3,Nlgn3,Grm1,Rnf167,Mef2c,Ophn1	Dgki	1	Sst
Positive Regulation Of Synaptic Transmission (GO:0050806)	3.63e-06	0.00104834	0.627257	0.603913	1.6594	63	Cacng2,Ephb2,Grin2a,Syt1,Cacng3,Slc24a2,Nrxn1,Clstn2,Reln,Grin2b,Clstn1,Nlgn1,Grik2,Cacng8,Slc8a3,Shank2,Rims2,Grin1,Cacng5,Tshz3,Crhr2,Lgmn,Lgi1,Shisa7,Nlgn3,Zdhhc2,Flot1,Nalcn,Rims1,Vamp2,Rims4,Grin2d,Nlgn2,Cacng7		0	Sst
Regulation Of Trans-Synaptic Signaling (GO:0099177)	7.57e-06	0.00191389	0.610527	0.685577	1.803	33	Cacna1a,Grik1,Gria1,Slc4a8,Grin3a,Gria2,Reln,Ppp3ca,Nlgn1,Gria4,Grik2,Lrrc4c,Nrg3	Cacna1a	1	Sst
Central Nervous System Development (GO:0007417)	1.04e-05	0.00232553	0.593325	0.474003	1.38772	207	Cadm2,Slc23a2,Grik1,Spock1,Grin2a,Adgrl3,Arnt2,Nfasc,Atxn1,Smarca1,Aplp1,Ptprz1,Apod,Dclk1,Reln,Grin2b,Ahi1,Nrcam,Jarid2,Tgfbr2,Sox6,Asic2,Dner,Cntnap2,Cntn4,Slc6a17,Adam23,Atn1,Slc8a3,Cdk5r2,Glis2,Marcksl1,Prkn,Pcdh18,Synj2,Shroom4,Cntn1,Rps6ka3,Synj1,Nf1,Aff2,Rbbp4,Git2,Smg9,Grin1,Cox7b,Cdk5rap2,Pkd1,Sox9,Rtn3,Gsn,Plxnb2,Ndufs4,Marcks,C1qa,Sntg2,Spata5,Rab18,Rogdi,Zfhx2,Sox11,Ppt1,Bag6,Szt2,Vax…	Cadm2	1	Sst
Regulation Of DNA Binding (GO:0051101)	1.26e-05	0.00254246	0.593325	0.686169	1.80523	32	Dot1l,Igf1,Ski,Pparg,Ngf,Prkn,Nme1,Cebpg,Mapk8,Sumo1,Hes1	Dot1l	1	Sst
Brain Development (GO:0007420)	1.49e-05	0.00274625	0.593325	0.515899	1.47781	125	Cadm2,Slc23a2,Grin2a,Adgrl3,Arnt2,Nfasc,Atxn1,Smarca1,Apod,Reln,Grin2b,Nrcam,Tgfbr2,Sox6,Ctnna2,Cntnap2,Cntn4,Slc6a17,Cdk5r2,Pcdh18,Synj2,Shroom4,Cntn1,Synj1,Nf1,Aff2,Rbbp4,Git2,Smg9,Grin1,Cdk5rap2,Rtn3,Plxnb2,Ndufs4,Spata5,Rab18,Rogdi,Zfhx2,Ppt1,Pafah1b1,Bag6,Rapgef2,Vax2,Pten,Hes5,Nnat,Grin2d,Ndrg4,Utp3,Rab3gap1,Pbx1	Cadm2	1	Sst
Cellular Response To Amyloid-Beta (GO:1904646)	2.44e-05	0.00411721	0.57561	0.733816	1.85686	22	Cacna1a,Grin2a,Igf1,Atp1a3,Grm5,Prnp,Epha4,Gsk3b,Grin1,Lgmn,Fyn,Igf1r	Cacna1a	1	Sst
Monoatomic Cation Transmembrane Transport (GO:0098655)	2.95e-05	0.00458316	0.57561	0.474452	1.38539	187	Cacna1a,Kcnc1,Grin2a,Slc4a8,Cacna1d,Slc24a3,Slc24a2,Slc9a9,Kcna1,Grin2b,Atp1a3,Kcnq3,Kcnc2,Atp2a2,Kcnb1,Trpa1,Slc30a3,Fxyd2,Asic2,Kcnk13,Kcnf1,Slc6a17,Slc6a1,Kcna6,Slc8a3,P2rx7,Slc9a5,Kcns2,Grin1,Slc36a1,Trpc6,Pkd1,Slc30a5,Scn3b,Kcnk2,Slc39a3,Slc12a2,Cacna1c,Kcnn2,Slc9a6,Kcnc4,Trpc4ap,Clu,Ano6,Scn2b,Atp2c1,Asic1,Trpm7,Atp6v0b,Kcna2,Kcnk4,Kcnk10,Nalcn,Atp6ap2,Hcn2,Slc39a6,Atp1b1,Slc9a1,Hpn,Tpcn2,L…	Cacna1a	1	Sst
Axon Guidance (GO:0007411)	6.37e-05	0.0090478	0.538434	0.502783	1.43959	123	Epha5,Ephb2,Unc5c,Prkcq,Nfasc,Epha3,Nrxn1,Kalrn,Reln,Nrcam,Robo3,Neo1,Dcc,Ephb1,Igsf9,Notch3,Ptprm,Cntn2,Cntn4,Epha4,L1cam,Chn1,Lrtm2,Cntn1,Sema4d,Cyfip2,Cyfip1,Plxna2,Klf7,Lgi1,Efnb2,Plxna4,Sema7a,Fyn,Boc,Plxnb2,Dscam,Cxcl12,Ptk2,Plxnc1,Bdnf,Ophn1,Alcam,Usp33,Sema6a,Slit2,Ptpro,Ntn3,Fez2,Palld,Epha6,Epha10,Sema5a,Rac1,Pla2g10,Sema3a		0	Sst
Glutamate Receptor Signaling Pathway (GO:0007215)	6.71e-05	0.0090478	0.538434	0.675163	1.76937	30	Grik1,Grin2a,Grin3a,Gria2,Homer1,Grin2b,Grm5,Grm7,Kcnb1,Grm8,Gria4,Grik2,Grin1,Cpeb4		0	Sst
Neuron Projection Guidance (GO:0097485)	9.08e-05	0.011476	0.538434	0.50299	1.42641	106	Epha5,Ephb2,Unc5c,Prkcq,Nfasc,Epha3,Nrxn1,Kalrn,Reln,Nrcam,Robo3,Neo1,Dcc,Ephb1,Igsf9,Notch3,Cntn2,Cntn4,Epha4,L1cam,Lrtm2,Cntn1,Sema4d,Cyfip2,Cyfip1,Klf7,Lgi1,Efnb2,Sema7a,Fyn,Boc,Dscam,Cxcl12,Ptk2,Bdnf,Ophn1,Usp33,Sema6a,Slit2,Ptpro,Ntn3,Fez2,Palld,Epha6,Epha10,Sema5a,Pla2g10,Sema3a		0	Sst
Regulation Of Long-Term Synaptic Potentiation (GO:1900271)	0.00010773	0.0127353	0.538434	0.667317	1.72359	26	Ephb2,Calb1,Adcy1,Reln,Cyp46a1,Ptn,Epha4,Apoe,Gsk3b,Lgmn,Shisa7,Zdhhc2,Calb2,Fam107a		0	Sst
Calcium Ion Transmembrane Transport (GO:0070588)	0.00011337	0.0127353	0.538434	0.557462	1.534	64	Cacna1a,Grin2a,Cacna1d,Slc24a3,Atp2b1,Slc24a2,Grin2b,Micu2,Atp2a2,Cacnb3,Trpa1,Letm1,Slc8a3,P2rx7,Slc35g1,Grin1,Smdt1,Trpc6,Pkd1,Cacna1c,Trpc4ap,Clu,Atp2c1	Cacna1a	1	Sst
Potassium Ion Transmembrane Transport (GO:0071805)	0.00013717	0.0143264	0.518848	0.523038	1.47464	93	Kcnc1,Slc24a3,Slc24a2,Slc9a9,Kcna1,Atp1a3,Kcnq3,Kcnc2,Kcnb1,Letm1,Fxyd2,Slc12a5,Kcnk13,Kcnf1,Kcna6,Kcnt2,Slc9a5,Kcns2,Kcnj12,Kcnj3,Kcnk2,Slc12a2,Kcnn2,Kcnj6,Slc9a6,Kcnj10,Kcnc4,Kcna2,Kcnk4,Slc12a8,Kcnk10,Nalcn,Hcn2,Atp1b1,Slc9a1,Hpn,Lrrc55,Kcnh8,Kcnip2,Slc12a1,Kcnh5,Slc24a4		0	Sst
Metal Ion Transport (GO:0030001)	0.000141705	0.0143264	0.518848	0.499373	1.42116	112	Kcnc1,Slc23a2,Grin3a,Kcnmb2,Cacna1d,Cacng3,Atp2b2,Itpr1,Kcna1,Tpt1,Chrna4,Cacnb3,Cacng8,Kcnf1,Kcna6,Kcns2,Magt1,Kcnj12,Kcnj3,Pkd1,Scn3b,Kcnma1,Kcnn2,Kcnj6,Ccl5,Fyn,Kcnj10,Kcnc4,Clu,Atp2c1,Slc5a12,Asic1,Ryr2,Trpm7,Kcna2,Kcnk4,Kcnab3,Tusc3,Scn8a,Kcnip2,Scn2a,Ndfip2,Cacng7,Slc41a2,Kcnmb4,Ndufa9,Chrna7,Camk2a,Ramp1,Kcnk3,Trpv6,Slc38a7,Slc5a5,Kcnk1,Trpc4,Scn1a		0	Sst
Response To Amyloid-Beta (GO:1904645)	0.000150774	0.0145174	0.518848	0.691753	1.77416	25	Cacna1a,Grin2a,Igf1,Atp1a3,Grm5,Prnp,Epha4,Gsk3b,Grin1,Lgmn,Fyn,Igf1r	Cacna1a	1	Sst
Sodium Ion Transmembrane Transport (GO:0035725)	0.000164377	0.0151078	0.518848	0.575609	1.56584	52	Slc4a8,Slc24a3,Slc24a2,Slc9a9,Atp1a3,Fxyd2,Asic2,Slc6a17,Slc6a1,Slc8a3,Slc9a5,Scn3b,Slc12a2,Slc9a6,Scn2b,Asic1,Nalcn,Hcn2,Atp1b1,Slc9a1,Tpcn2,Slc12a1,Scn2a,Slc24a4		0	Sst
Regulation Of Monoatomic Ion Transmembrane Transporter Activity (GO:0032412)	0.000184782	0.0162448	0.518848	0.545203	1.50251	65	Chrm3,Cacng2,Cacna1d,Utrn,Cacng3,Homer1,Reln,Capn1,Fgf12,Nlgn1,Fxyd2,Cacng8,Ywhah,Nedd4l,Shisa6,Cacng5,Wwp2,Trpc6,Scn3b,Shisa7,Scn2b,Shank1,Mef2c,Hcn2,Pdzk1,Nedd4,Nlgn2,Cacng7,Crhbp		0	Sst
Synaptic Transmission, Glutamatergic (GO:0035249)	0.000221058	0.0186242	0.518848	0.676092	1.71719	23	Grik1,Grin2a,Gria1,Grin3a,Gria2,Grin2b,Gria4,Grik2		0	Sst
Neuron Projection Development (GO:0031175)	0.000248355	0.0200869	0.498493	0.467394	1.353	156	Ephb2,Myo16,Tnik,Nrtn,Dclk1,Pak3,Grm7,Nlgn1,Dab2ip,Ngf,Gpm6a,Btg2,Ephb1,Ptprm,Cntnap2,Nyap1,Nyap2,Cntn4,Map2,Map4k4,Ctnnd2,Cntnap1,Epha4,Apoe,Myoc,L1cam,Ncdn,Gsk3b,Shtn1,Mapk8ip3,Stmn1,Samd14,Lgi1,Gpm6b,Slc9a6,Lrp12,Rock1,Hdgfl3,Nbl1,Flrt3,Npy,Bloc1s4,Shank1,Bdnf,Ophn1,Rapgef2,Micall1,Wasl,Pten,Camsap2,Stmn2,Pqbp1		0	Sst
Calcium Ion Transport (GO:0006816)	0.000284809	0.0213291	0.498493	0.521494	1.4572	82	Cacna1a,Grin3a,Cacna1d,Cacng3,Slc24a3,Slc24a2,Atp2b2,Itpr1,Tpt1,Chrna4,Atp2a2,Cacnb3,Trpa1,Cacng8,Slc8a3,P2rx7,Trpc6,Pkd1,Cacna1c,Ccl5,Fyn,Stim1,Trpc4ap,Clu,Ano6,Atp2c1,Ryr2,Trpm7	Cacna1a	1	Sst
Neuron Projection Morphogenesis (GO:0048812)	0.000284809	0.0213291	0.498493	0.485232	1.38934	123	Ephb2,Myo16,Tnik,Aplp1,Dclk1,Pak3,Nrcam,Nlgn1,Dab2ip,Ngf,Dcc,Gpm6a,Ephb1,Ctnna2,Cntnap2,Nyap1,Nyap2,Cntn4,Map2,Map4k4,Sptbn4,Ctnnd2,Cntnap1,Epha4,Plppr4,Shtn1,Klf7,Atl1,Ntng1,Slc9a6,Llgl1,Rock1,Cck,Nbl1,Slitrk1,Flrt3,Shank1,Bdnf,Tmem106b,Slitrk3,Wasl,Pten,Alcam,Slitrk5		0	Sst
Potassium Ion Transport (GO:0006813)	0.000312151	0.0223999	0.498493	0.510559	1.43081	86	Kcnc1,Kcnmb2,Slc24a3,Slc24a2,Slc9a9,Kcna1,Kcnq3,Kcnc2,Kcnb1,Kcnk13,Kcnf1,Kcna6,Slc9a5,Kcns2,Kcnj12,Kcnj3,Kcnk2,Kcnma1,Kcnn2,Kcnj6,Slc9a6,Kcnj10,Kcnc4,Kcna2,Kcnk4,Kcnab3,Kcnk10,Nalcn,Hcn2,Slc9a1,Hpn,Lrrc55,Kcnh8,Kcnip2,Kcnh5,Slc24a4,Kcnmb4,Kcnq2,Kcnj11,Kcnk3		0	Sst
Positive Regulation Of Synapse Assembly (GO:0051965)	0.000321264	0.0223999	0.498493	0.647073	1.69576	30	Ephb2,Syndig1,Nrxn1,Clstn2,Clstn1,Nlgn1,Ephb1,Vstm5,Sema4d,Il1rap,Il1rapl1,Nlgn3,Slitrk1,Bdnf,Slitrk3,Slitrk5		0	Sst
Negative Regulation Of Transcription By RNA Polymerase II (GO:0000122)	0.000334935	0.0225746	0.498493	0.404789	1.21282	463	Nr3c1,Myt1l,Hdac4,Tenm2,Wwc1,Bhlhe41,Pura,Ogt,Lrrfip1,Ski,Zmynd8,Sinhcaf,Tet1,Atxn1,Dnmt3a,Zbtb20,Etv5,Maf,Chd3,Bcl11a,Jazf1,Pparg,Dnaja3,Ddx5,Mlip,Zeb2,Nfic,Nrip1,Zfp57,Mafb,Satb1,Nr6a1,Hspa1a,Dab2ip,Klf10,Cbx6,Mxi1,Esr1,Ldb2,Mcph1,Ripply2,Thra,Per3,Cxxc5,Ezh1,Hdac5,Zscan2,Ncor2,Uba2,Atn1,Glis2,Mdm2,Prkn,Gtf2ird1,Taf3,Phf14,Srebf2,Cpeb3,Gzf1,Rara,Gps2,Cdc73,Parp1,Sema4d,Tpr,Rbbp4,Smarca4,Fnip2,A…	Nr3c1	1	Sst
Axonogenesis (GO:0007409)	0.000398731	0.0247106	0.498493	0.458779	1.33084	164	Epha5,Ephb2,Unc5c,Prkcq,Nfasc,Epha3,Nrxn1,Aplp1,Kalrn,Reln,Pak3,Nrcam,Robo3,Neo1,Dcc,Ephb1,Igsf9,Notch3,Cntn2,Ctnna2,Cntn4,Sptbn4,Epha4,L1cam,Lrtm2,Plppr4,Cntn1,Sema4d,Shtn1,Cyfip2,Cyfip1,Klf7,Ulk2,Atl1,Lgi1,Efnb2,Sema7a,Ntng1,Slc9a6,Fyn,Boc,Dscam,Llgl1,Nlgn3,Cck,Slitrk1,Cxcl12,Ptk2,Bdnf,Usp9x,Slitrk3,Ophn1,Pten,Usp33,Slitrk5,Sema6a,Slit2,Ptpro,Ntn3,Fez2,Rab3a,Palld,Epha6,Epha10,Ulk1,Sema5a,Pla2g…		0	Sst
Positive Regulation Of Synaptic Transmission, Glutamatergic (GO:0051968)	0.000403288	0.0247106	0.498493	0.718636	1.78635	18	Grin2a,Cacng3,Nrxn1,Reln,Grin2b,Nlgn1,Cacng8,Grin1,Cacng5,Tshz3,Nlgn3,Grin2d,Nlgn2,Cacng7		0	Sst
Regulation Of Monoatomic Cation Transmembrane Transport (GO:1904062)	0.000403288	0.0247106	0.498493	0.624449	1.64224	33	Grin2a,Cacna1d,Kcnip1,Homer1,Grin2b,Dpp10,Fgf12,Nedd4l,Grin1,Kcnip3,Kcnn2,Kcnab3,Gnb2,Hcn2,Pdzk1,Kcnip2,Grin2d,Dpp6		0	Sst
Inorganic Cation Transmembrane Transport (GO:0098662)	0.000435186	0.0258808	0.498493	0.454436	1.32606	185	Cacna1a,Kcnc1,Slc4a8,Cacna1d,Slc24a3,Slc24a2,Slc9a9,Kcna1,Atp1a3,Kcnq3,Kcnc2,Atp2a2,Kcnb1,Trpa1,Slc30a3,Fxyd2,Asic2,Kcnk13,Kcnf1,Slc6a17,Slc6a1,Kcna6,Slc8a3,P2rx7,Slc9a5,Kcns2,Slc36a1,Trpc6,Pkd1,Slc30a5,Scn3b,Kcnk2,Slc39a3,Slc12a2,Cacna1c,Kcnn2,Slc9a6,Kcnc4,Trpc4ap,Clu,Ano6,Scn2b,Atp2c1,Asic1,Trpm7,Atp6v0b,Kcna2,Kcnk4,Kcnk10,Nalcn,Atp6ap2,Hcn2,Slc39a6,Atp1b1,Slc9a1,Hpn,Tpcn2,Lrrc55,Itgav,Kcnh8,Tc…	Cacna1a	1	Sst
Regulation Of Neuronal Synaptic Plasticity (GO:0048168)	0.000517479	0.0298955	0.477271	0.621554	1.63463	33	Ephb2,Grin2a,Neto1,Camk2b,Grin2b,Mctp1,Grik2,Apoe,Shisa6,Ncdn,Grin1,Slc4a10,Shisa7,Syngr1,Zdhhc2,Syap1,Ppfia3,Nsmf,Grin2d,Rab3gap1,Rab3a		0	Sst
O-glycan Processing (GO:0016266)	0.000636543	0.0357525	0.477271	0.642462	1.66744	27	Galnt14,St3gal1,Galnt12,B3gnt2,C1galt1,Galnt9,Galnt13,Galnt11,Galnt7,Gxylt2	Galnt14	1	Sst
Inorganic Cation Import Across Plasma Membrane (GO:0098659)	0.000682336	0.0372888	0.477271	0.531837	1.46349	64	Cacna1a,Cacna1d,Slc24a2,Slc9a9,Atp1a3,Fxyd2,Slc12a5,Cacna1e,Slc6a1,Slc8a3,Cacna1i,Slc9a5,Kcnj12,Kcnj3,Slc12a2,Cacna1c,Kcnj6,Slc9a6,Kcnj10,Clu,Slc12a8,Hcn2,Slc39a6,Atp1b1,Slc9a1,Scn8a,Slc12a1,Scn2a,Slc24a4	Cacna1a	1	Sst
Regulation Of Neurotransmitter Receptor Activity (GO:0099601)	0.000856353	0.045567	0.477271	0.584871	1.55777	39	Dlgap1,Cacng2,Nptx2,Neto1,Cacng3,Reln,Capn1,Nlgn1,Cacng8,Shisa6,Cacng5,Shisa7,Nptxr,Shank1,Mef2c	Dlgap1	1	Sst
Gamma-Aminobutyric Acid Signaling Pathway (GO:0007214)	0.000966438	0.0485697	0.477271	0.703421	1.7284	16	Gabbr2,Gabra2,Gabrb1,Gabra1,Gabra3,Gabrg1,Slc12a2,Gabrg3,Shisa7	Gabbr2	1	Sst
Plasma Membrane Bounded Cell Projection Morphogenesis (GO:0120039)	0.000984846	0.0485697	0.45506	0.580374	1.55527	41	Myo16,Tnik,Dclk1,Nlgn1,Dab2ip,Ngf,Gpm6a,Cntnap2,Nyap1,Nyap2,Map4k4,Cntnap1,Shtn1,Slc9a6,Nbl1,Bdnf		0	Sst
Positive Regulation Of Cell Junction Assembly (GO:1901890)	0.000984846	0.0485697	0.45506	0.565196	1.52716	48	Ephb2,Syndig1,Nrxn1,Clstn2,Clstn1,Nlgn1,Ephb1,Cntnap2,Map4k4,Myoc,Il1rap,Lims1,Il1rapl1,Nphp4,Rock1,Nlgn3,Slitrk1,Ptprj,Bdnf,Slitrk3,Flot1,Slitrk5,S100a10,Nlgn2,Fermt2		0	Sst
Nervous System Development (GO:0007399)	9.41e-11	1.86e-07	0.839089	0.493213	1.46847	324	Myt1l,Srrm4,Erbb4,Zmynd8,Robo1,Vegfa,Shank2,Rbfox3,Hdac4,Jarid2,Nrxn2,Nrgn,Tenm1,Cdon,Nrxn1,Ptprz1,Ephb1,St8sia2,Egfr,Shc3,Fgf13,Chrna3,Sema5a,Rnf103,Igf2bp3,Zeb2,Gss,Adora1,Acvr1c,Lsamp,Chd7,Dscam,Brinp3,Irf2bpl,Fktn,Fat4,Sox8,Nav2,Prps1,Dlg4,Rps6ka3,Chrm3,Ephb2,Pkd1,Mdga2,Nell1,Nrtn,Sox4,Kalrn,Drd2,Pou3f2,Olfm1,Cyp46a1,Fgf14,Fgf12,Cntn6,Mbd5,Sdha,Reln,Cox7b,Naglu,Wnt2,Gmfb,Arhgap26,Intu,Npas2,A…	Myt1l,Srrm4,Erbb4,Zmynd8,Robo1,Vegfa,Shank2,Rbfox3,Hdac4,Jarid2,Nrxn2,Nrgn,Tenm1,Cdon,Nrxn1	15	Vip
Cellular Respiration (GO:0045333)	4.55e-10	4.5e-07	0.814036	0.636171	1.79738	81	Cox5a,Ndufa13,Ndufs4,Ndufb7,Ndufc1,Ndufa1,Cox6c,Ndufb11,Ndufa5,Ndufab1,Etfa,Uqcrc1,Ndufc2,Ndufb10,Mdh2,Cox6b1,Uqcrq,Ndufs6,Cox8a,Ndufa4,Uqcrb,Ndufa2,Sdhaf4,Ndufs5,Cox4i1,Sdha,Cox7b,Cycs,Ndufa3,Ndufa12,Ndufs7,Ndufb9,Ndufb3,Ndufa11,Ndufb4,Ndufs3,Cox7c,Chchd5,Cox6a1,Mtln,Cyc1,Oxa1l,Uqcrh,Cox7a2,Ndufs2,Ndufa9,Ndufb5,Ndufa10,Uqcrfs1		0	Vip
Mitochondrial ATP Synthesis Coupled Electron Transport (GO:0042775)	1e-07	6.6e-05	0.704976	0.628063	1.744	64	Cox5a,Ndufs4,Ndufb7,Ndufc1,Ndufa1,Cox6c,Ndufa5,Ndufab1,Uqcrc1,Ndufc2,Ndufb10,Cox6b1,Uqcrq,Ndufs6,Cox8a,Ndufa4,Uqcrb,Ndufa2,Ndufs5,Cox4i1,Sdha,Cox7b,Cycs,Ndufa3,Ndufa12,Ndufs7,Ndufb9,Ndufb3,Cox6a2,Ndufb4,Ndufs3,Cox7c,Cox6a1,Sdhd,Cyc1,Uqcrh,Cox7a2,Ndufs2,Ndufa9,Ndufb5,Ndufa10,Uqcrfs1		0	Vip
Aerobic Electron Transport Chain (GO:0019646)	1.74e-07	8.59e-05	0.690132	0.624288	1.73012	63	Cox5a,Ndufs4,Ndufb7,Ndufc1,Ndufa1,Cox6c,Ndufa5,Ndufab1,Uqcrc1,Ndufc2,Ndufb10,Cox6b1,Uqcrq,Ndufs6,Cox8a,Ndufa4,Uqcrb,Ndufa2,Ndufs5,Cox4i1,Sdha,Cox7b,Cycs,Ndufa3,Ndufs7,Ndufb9,Ndufb3,Cox6a2,Ndufb4,Ndufs3,Cox7c,Cox6a1,Sdhd,Cyc1,Uqcrh,Cox7a2,Ndufs2,Ndufa9,Ndufb5,Ndufa10,Uqcrfs1		0	Vip
Proton Motive Force-Driven ATP Synthesis (GO:0015986)	9.16e-07	0.000362003	0.659444	0.667218	1.79145	42	Ndufa13,Ndufs4,Ndufb7,Ndufc1,Ndufa1,Ndufb11,Ndufa5,Ndufab1,Ndufc2,Ndufb10,Ndufs6,Ndufa2,Ndufs5,Sdha,Ndufa3,Ndufa12,Ndufs7,Ndufb9,Ndufb3,Ndufa11,Ndufb4,Ndufs3,Sdhd,Ndufs2,Atp5pb,Ndufa9,Ndufb5,Ndufa10,Vps9d1,Ndufb2,Ndufs1,Ndufb8		0	Vip
Oxidative Phosphorylation (GO:0006119)	1.77e-06	0.000488736	0.643552	0.641891	1.74344	49	Ndufa13,Ndufs4,Chchd10,Ndufb7,Ndufc1,Ndufa1,Ndufb11,Ndufa5,Ndufab1,Uqcrc1,Ndufc2,Ndufb10,Ndufs6,Uqcrb,Ndufa2,Ndufs5,Sdha,Ndufa3,Ndufa12,Ndufs7,Ndufb9,Ndufb3,Ndufa11,Ndufb4,Ndufs3,Sdhd,Uqcrh,Ndufs2,Atp5pb,Ndufa9,Ndufb5,Ndufa10,Ndufb2,Ndufs1,Ndufb8		0	Vip
Ephrin Receptor Signaling Pathway (GO:0048013)	1.91e-06	0.000488736	0.627257	0.678932	1.80932	37	Tiam1,Ephb1,Pak3,Epha4,Anks1b,Fyn,Epha7,Arhgef28,Ephb2,Ngef,Kalrn,Yes1,Epha1,Ephb6,Efna5,Cdk5r1		0	Vip
Proton Motive Force-Driven Mitochondrial ATP Synthesis (GO:0042776)	1.98e-06	0.000488736	0.627257	0.665485	1.7862	41	Ndufa13,Ndufs4,Ndufb7,Ndufc1,Ndufa1,Ndufb11,Ndufa5,Ndufab1,Ndufc2,Ndufb10,Ndufs6,Ndufa2,Ndufs5,Sdha,Ndufa3,Ndufa12,Ndufs7,Ndufb9,Ndufb3,Ndufa11,Ndufb4,Ndufs3,Sdhd,Ndufs2,Atp5pb,Ndufa9,Ndufb5,Ndufa10,Ndufb2,Ndufs1,Ndufb8		0	Vip
Aerobic Respiration (GO:0009060)	3.11e-06	0.000559434	0.627257	0.616907	1.69434	55	Ndufa13,Ndufs4,Chchd10,Ndufb7,Ndufc1,Ndufa1,Ndufb11,Ndufa5,Ndufab1,Uqcrc1,Ndufc2,Ndufb10,Mdh2,Ndufs6,Uqcrb,Ndufa2,Ndufs5,Ndufa3,Ndufa12,Ndufs7,Ndufb9,Ndufb3,Ndufa11,Ndufb4,Ndufs3,Oxa1l,Uqcrh,Ndufs2,Ndufa9,Ndufb5,Ndufa10,Ndufb2,Ndufs1,Ndufb8		0	Vip
Energy Derivation By Oxidation Of Organic Compounds (GO:0015980)	3.11e-06	0.000559434	0.627257	0.674927	1.78955	35	Cox5a,Ndufs4,Cox6c,Uqcrc1,Cox6b1,Uqcrq,Cox8a,Ndufa4,Uqcrb,Sdhaf4,Cox4i1,Cox7b,Cycs,Pid1,Cox7c,Chchd5,Cox6a1,Gfpt2,Mtln,Cyc1,Uqcrh,Cox7a2		0	Vip
Regulation Of Cardiac Muscle Contraction (GO:0055117)	3.11e-06	0.000559434	0.627257	0.739332	1.88886	24	Calm1,Pde4d,Scn5a,Kcnq1,P2rx4,Calm2,Ank2,Atp1b1,Atp2a2,Slc8a1,Nos1,Pde4b,Calm3,Ryr2		0	Vip
Axon Guidance (GO:0007411)	6.74e-06	0.00111042	0.610527	0.51093	1.47105	125	Vegfa,Nrxn1,Enah,Notch3,Ephb1,Ret,Epha4,Sema5a,Cntn5,Dscam,Fyn,Cyfip1,Epha7,Rac1,Ephb2,Dcc,Nell1,Kalrn,Vasp,Lrtm2,Sema3c,Wnt5a,Nfib,Cntn6,Reln,Nell2,Plxna4,Plxna3,Sema7a,Ophn1,Fez1,Nfasc,Ephb6,Plxna2,Klf7,Nrcam,Efna5,Gap43,Cdk5r1,Unc5a,Tubb3,Tnr,Arhgef40,Nrxn3,Notch2,Dpysl5,Cyfip2,Robo3,Plxna1,Dag1,Efnb2,Ptpro,Bdnf,Sema6a,Sos1,Lgi1,Sema6d,Ptprm,Sema4c,Palld,Shh,Chn1,Neo1,Boc	Vegfa,Nrxn1	2	Vip
Cytoplasmic Translation (GO:0002181)	1.47e-05	0.00222957	0.593325	0.545234	1.54518	89	Rpl38,Rps2,Rpl13,Rps9,Rpl24,Rplp0,Rpl39,Rplp1,Rps29,Rpl27,Rpl21,Rpl18a,Rps25,Rps18,Rpl6,Rpl3,Rpl5,Rpl22l1,Rpl15,Rps7,Rpl13a,Rpl26,Rps15a,Rpl7,Rpl19,Rpl36,Rps4x,Rpl36al,Rpl8,Rpl11,Rpl14,Rpl31,Rpsa,Rack1,Rpl4,Rpl30,Rps6,Rpl12,Rps20,Rps16,Rps13,Eif2b3,Rpl37,Rps27a,Rplp2,Rpl35a,Eif4a2,Rpl28,Rpl9,Rps21,Rps8,Uba52,Rps15,Eif3m,Rps17,Eif3i,Rpl17,Rps19,Etf1,Rpl10a,Rpl7a		0	Vip
Positive Regulation Of Axon Extension (GO:0045773)	2.28e-05	0.00321389	0.57561	0.749702	1.86018	18	Macf1,Vegfa,Sema5a,Dscam,Map3k13,Nell1,Mapt,Sema7a,Shtn1	Macf1,Vegfa	2	Vip
Peptide Biosynthetic Process (GO:0043043)	2.44e-05	0.00322046	0.57561	0.49207	1.42374	138	Ggt7,Pcsk1,Igf2bp3,Rpl38,Rps2,Rpl13,Eef1a1,Pcsk5,Rps9,Rpl24,Rplp0,Mrpl36,Rpl39,Rplp1,Rps29,Rpl27,Rpl21,Furin,Rpl18a,Dmd,Rps25,Mrpl43,Rps18,Rpl6,Rpl3,Pabpc4,Rpl5,Rpl15,Rps7,Rpl13a,Rpl26,Rps15a,Rpl7,Rpl19,Rpl36,Rps4x,Rpl36al,Rpl8,Rpl11,Rpl14,Rpl31,Rpsa,Rpl4,Mrpl42,Rpl30,Mrpl28,Rps6,Mrpl3,Rpl12,Rps20,Rps16,Mrpl12,Rps13,Rpl37,Rps27a,Rplp2,Rpl35a,Mrps18a,Tnip1,Rpl28,Rpl9,Rps21,Rps8,Rps15,Mrps18c,Mrps1…	Ggt7	1	Vip
Mitochondrial Electron Transport, NADH To Ubiquinone (GO:0006120)	3.56e-05	0.00440379	0.557332	0.650814	1.71759	33	Ndufs4,Ndufb7,Ndufc1,Ndufa5,Ndufab1,Ndufc2,Ndufb10,Ndufs6,Ndufa4,Ndufa2,Ndufs5,Ndufa3,Ndufs7,Ndufb9,Ndufb3,Ndufb4,Ndufs3,Ndufs2,Ndufa9,Ndufb5,Ndufa10,Ndufb2,Ndufs1,Ndufb8		0	Vip
Inorganic Cation Transmembrane Transport (GO:0098662)	4.01e-05	0.00440763	0.557332	0.470351	1.37716	183	Cacna1d,Slc4a8,Slc8a3,Slc6a6,Slc39a13,Slc9a9,Cacna1c,Kcnc1,Cacna1a,Asic4,Kcnc2,Kcnq3,Slc8a2,Scn5a,Kcnb2,Atp6v0e2,Kcnq1,Atp1a3,Asic1,Kcna2,Atp6v0b,P2rx4,Slc9a6,Pkd1,Cacna1h,Slc39a3,Ano6,Kcnq4,Kcnk9,Slc24a3,Atp6v1e1,Atp1b1,Trpc4ap,Atp2a2,Trpm3,Slc8a1,Kcnk1,Slc30a3,Slc9a8,Kcnk13,Kcnj2,Kcna1,Atp6v0a1,Kcnk2,Atp6v0c,Hcn1,Kcnc3,Scn2b,Ryr3,Slc6a8,Cacna1g,Trpc3,Slc9a5,Slc6a9,Slc9a7,Kcnn3,Fkbp1a,Lrrc38,Slc…	Cacna1d,Slc4a8,Slc8a3,Slc6a6	4	Vip
Regulation Of Neuron Differentiation (GO:0045664)	4.01e-05	0.00440763	0.557332	0.568185	1.57774	64	Disp3,Tiam1,Fgfr1,Mosmo,Ywhah,Brinp3,Pcp4,Zeb1,Casz1,Mmd,Zfhx2,Arhgef2,Tcf4,Lrrk2,Reln,Ltk,Dtx1,Ngf,Cdk5rap2,Nrcam,Vwc2,Calr,Sox3,Cdk5r1,Hey1		0	Vip
Macromolecule Biosynthetic Process (GO:0009059)	4.97e-05	0.00516845	0.557332	0.476716	1.38868	164	Tufm,Large1,Eif5a,Igf2bp3,Rpl38,Rps2,Rpl13,Eef1a1,Apoe,Rps9,Rpl24,Rplp0,Mrpl36,Rpl39,Rplp1,Rps29,Rpl27,Rpl21,Rpl18a,Eif4g2,Rps25,Mrpl43,Rps18,Rpl6,Rpl3,Pabpc4,Rpl5,Rpl15,Eef1g,Rps7,Rpl13a,Rpl26,Rps15a,Rpl7,Rpl19,Rpl36,Rps4x,Rpl36al,Rpl8,Rpl11,Eef2,Rpl14,Rpl31,Fut9,Rpsa,Rpl4,Mrpl42,Rpl30,Mrpl28,Rps6,Mrpl3,Rpl12,Rps20,Rps16,Alas1,Mrpl12,Rps13,Rpl37,Rps27a,Rplp2,Rpl35a,Mrps18a,Tnip1,Rpl28,Rpl9,Alas2…	Tufm	1	Vip
Monoatomic Cation Transmembrane Transport (GO:0098655)	6.6e-05	0.00652332	0.538434	0.47226	1.38425	185	Cacna1d,Slc4a8,Slc8a3,Slc6a6,Slc39a13,Slc9a9,Cacna1c,Kcnc1,Cacna1a,Asic4,Kcnc2,Kcnq3,Slc8a2,Scn5a,Kcnb2,Atp6v0e2,Kcnq1,Atp1a3,Asic1,Kcna2,Atp6v0b,P2rx4,Slc9a6,Pkd1,Grin1,Slc39a3,Ano6,Kcnq4,Kcnk9,Slc24a3,Atp6v1e1,Atp1b1,Trpc4ap,Atp2a2,Trpm3,Slc8a1,Kcnk1,Slc30a3,Slc9a8,Kcnk13,Kcnj2,Kcna1,Atp6v0a1,Kcnk2,Atp6v0c,Hcn1,Kcnc3,Scn2b,Ryr3,Slc6a8,Cacna1g,Trpc3,Slc9a5,Slc6a9,Slc9a7,Grin2d,Kcnn3,Fkbp1a,Lrrc3…	Cacna1d,Slc4a8,Slc8a3,Slc6a6	4	Vip
Neuron Projection Guidance (GO:0097485)	7.5e-05	0.00706227	0.538434	0.5031	1.43686	105	Nrxn1,Enah,Notch3,Ephb1,Ret,Epha4,Sema5a,Cntn5,Dscam,Fyn,Cyfip1,Epha7,Ephb2,Dcc,Nell1,Kalrn,Vasp,Lrtm2,Sema3c,Wnt5a,Cntn6,Reln,Nell2,Plxna3,Sema7a,Ophn1,Fez1,Nfasc,Ephb6,Klf7,Nrcam,Efna5,Cdk5r1,Tubb3,Tnr,Arhgef40,Nrxn3,Notch2,Dpysl5,Cyfip2,Robo3,Dag1,Efnb2,Ptpro,Bdnf,Sema6a,Sos1,Lgi1,Sema6d,Sema4c,Palld,Shh,Neo1,Boc	Nrxn1	1	Vip
Chemical Synaptic Transmission (GO:0007268)	8.29e-05	0.00745085	0.538434	0.455567	1.33944	211	Pde7b,Nrxn2,Penk,Nrxn1,Chrna5,Gabrb1,Gabra2,Chrna3,Cacna1a,Dlg2,Gabra3,Kcnq3,Grik2,Apoe,Dtna,Snph,Grid1,Nsg1,Grik4,Napa,Slc32a1,Slc12a5,Dlg4,Rps6ka3,Slc18a3,Gabrg3,Grik3,Sncb,Gria2,Chrm3,Cort,Slc1a2,Grin1,Lin7b,Drd2,Grin3a,Hrh3,Pnoc,Dlgap2,Chrna4,Chat,Cdh8,Erc2,Pafah1b1,Syn1,Htr1f,Kcna1,Cacnb3,Lin7a,Gria4,Slc1a6,Gpr176,Akap9,Htr4,Sst,Rimbp2,Cacna1e,Scn2b,Shisa6,Grik1,Unc119,Pcdhb16,Mycbpap,Slc6a9…	Pde7b,Nrxn2,Penk,Nrxn1	4	Vip
Cardiac Muscle Cell Action Potential (GO:0086001)	0.000130369	0.0109259	0.518848	0.670922	1.72025	25	Cacna1d,Cacna1c,Scn5a,Kcnq1,Atp1b1,Kcnd3,Dmd,Fgf12,Ywhae,Slc8a1,Kcnj2,Scn2b,Cacna1g,Cacna2d1	Cacna1d	1	Vip
Muscle Organ Development (GO:0007517)	0.000132636	0.0109259	0.518848	0.620153	1.64761	36	Large1,Speg,Sgce,Utrn,Col6a3,Tcf12,Fktn,Itga7,Cacna1h,Dmd,Itga11,Bves,Mef2a,Evc,Igf1,Sgcd		0	Vip
Transmembrane Receptor Protein Tyrosine Kinase Signaling Pathway (GO:0007169)	0.000148507	0.0117439	0.518848	0.452228	1.32699	195	Erbb4,Vav2,Vegfa,Ptprg,Sorbs1,Tiam1,Ephb1,Egfr,Shc3,Fgfr1,Pak3,Chrna3,Ret,Epha4,Stmn1,Anks1b,Fyn,Ror1,Epha7,Bcar3,Rapgef1,Arhgef28,Rac1,Ephb2,Plcb1,Prkd1,Ngef,Nell1,Kalrn,Yes1,Sulf2,Ptprt,Fgf1,Epha1,Irs2,Nampt,Ltk,Col4a2,Kif16b,Ngf,Fer,Ap3s1,Ephb6,Igf1,Ptprj,Efna5	Erbb4,Vav2,Vegfa	3	Vip
Positive Regulation Of Chemotaxis (GO:0050921)	0.000177981	0.0135302	0.518848	0.664948	1.70493	25	Vegfa,Sema5a,Dscam,P2rx4,Prkd1,Cdh13,Nell1	Vegfa	1	Vip
Regulation Of Dendritic Spine Morphogenesis (GO:0061001)	0.000184782	0.0135302	0.518848	0.647137	1.67507	27	Camk2b,Ppfia2,Epha4,Arhgap44,Caprin2,Ngef,Lrrk2,Reln,Caprin1,Cdk5r1,Tanc2,Cfl1,Nlgn1,Pten,Dhx36		0	Vip
Positive Regulation Of Cell Projection Organization (GO:0031346)	0.000209722	0.0148079	0.518848	0.503999	1.43685	101	Robo1,Cx3cl1,Tiam1,Camk2b,Ret,Lrrc7,Dpysl3,Apoe,Ror1,Map3k13,Stmn2,Dlg4,Rapgef1,Caprin2,Prkd1,Il1rapl1,Wnt5a,Ptprd,Reln,Ltk,Rap1a,Plxna4,Plxna3,Caprin1,Plxna2,Serpini1,Pla2g3,Fut9,Cbfa2t2,Plppr5,Fzd1,Ndrg4,Ptn,Nlgn1,Metrn,Ror2,Plk5,Plxna1,Alkal2	Robo1	1	Vip
Regulation Of Heart Contraction (GO:0008016)	0.000262025	0.0178629	0.498493	0.580448	1.5678	45	Atp2b2,Slc8a3,Cacna1c,Calm1,Pde4d,Slc8a2,Kcnq1,P2rx4,Calm2,Cacna1h,Ank2,Atp2a2,Slc8a1,Nos1,Atp2b1,Mef2a,Calm3,Ryr2	Atp2b2,Slc8a3	2	Vip
Mitochondrial Respiratory Chain Complex Assembly (GO:0033108)	0.000284809	0.0187689	0.498493	0.518432	1.46261	80	Ndufa13,Ndufs4,Ndufb7,Ndufc1,Ndufa1,Ndufb11,Ndufa5,Ndufab1,Ndufc2,Ndufb10,Cox17,Ndufa2,Samm50,Sdhaf4,Ndufs5,Slc25a33,Pet100,Ndufa3,Sco2,Ndufs7,Ndufb9,Ndufb3,Coa3,Ndufa11,Sdhaf1,Ndufb4,Ndufs3,Ttc19,Uqcc2,Oxa1l,Cox16,Ndufs2,Ndufa9,Ndufb5,Ndufa10,Uqcrfs1		0	Vip
Modulation Of Excitatory Postsynaptic Potential (GO:0098815)	0.000312151	0.0199071	0.498493	0.639115	1.66223	28	Slc8a3,Nrxn1,Rims1,Shank1,Slc8a2,Dlg4,Grin1,Lrrk2,Reln,Tmem108,Wnt7a,Rims2,Prkcz,Grin2d,Nlgn1,Pten,Grin2b	Slc8a3,Nrxn1	2	Vip
Calcium Ion Transport (GO:0006816)	0.000353162	0.0218188	0.498493	0.516169	1.45623	80	Cacna1d,Atp2b2,Slc8a3,Cacna1c,Tpt1,Cacna1a,Slc8a2,Fyn,P2rx4,Pkd1,Cacna1h,Ano6,Grin3a,Slc24a3,Ccl5,Trpc4ap,Atp2a2,Trpm3,Chrna4,Slc8a1,Cacnb3,Cracr2a,Ryr3,Ryr2,Calcrl,Cacng7,Cacna1g,Trpc3,Cacna2d1,Cacnb2,Fkbp1a,Selenok,Ramp1,Gas6,Trpc4,Ramp3,Trpm2	Cacna1d,Atp2b2,Slc8a3	3	Vip
Cellular Response To Salt (GO:1902075)	0.000426072	0.0249	0.498493	0.51143	1.44495	81	Syt7,Cacna1a,Dlg2,Syt13,Scn5a,Fyn,Egr1,Dlg4,Syt3,P2rx4,P2ry1,Cdkn1b,Cacna1h,Wnt5a,Tgm2,Mef2a,Dmtn,Ppif,Clic4,Adcy8,Rasgrp2,Ryr3,Cpne4,Cpne8,Cpne2,Ppp1r9b,Braf,Itpkc,Hnrnpa1,Cdkn2aip,Nlgn1,Slc13a5,Iqgap1,Prkaa2,Cpne9	Syt7	1	Vip
Regulation Of Neuron Projection Development (GO:0010975)	0.000448857	0.0249	0.498493	0.46655	1.35452	149	Ctnna2,Cx3cl1,Csmd3,Camk2b,Pak3,Ppfia2,Ret,Epha4,Lrrc7,Sez6,Dpysl3,Apoe,Ror1,Stmn2,Arhgap44,Rapgef1,Brsk2,Dcc,Prkd1,Il1rapl1,Wnt5a,Lrrk2,Reln,Ltk,Ptprs,Rap1a,Fbxo7,Serpini1,Rtn4r,Cdk5r1,Tanc2,Pla2g3,Lrrc4c,Fut9,Mboat1,Cbfa2t2,Plppr5,Tnr,Fzd1,Cfl1,Kif13b,Ndrg4,Ptn,Gsk3a,Nlgn1,Ror2,Plk5,Pten,Tbr1,Ccdc88a,Alkal2,Mfsd2a,Efnb2,Hdac2,Ptpro,Abl2,Bdnf	Ctnna2	1	Vip
Mitochondrial Respiratory Chain Complex I Assembly (GO:0032981)	0.000453414	0.0249	0.498493	0.554106	1.50871	50	Ndufa13,Ndufs4,Ndufb7,Ndufc1,Ndufa1,Ndufb11,Ndufa5,Ndufab1,Ndufc2,Ndufb10,Ndufa2,Ndufs5,Ndufa3,Ndufs7,Ndufb9,Ndufb3,Ndufa11,Ndufb4,Ndufs3,Oxa1l,Ndufs2,Ndufa9,Ndufb5,Ndufa10,Ndufb2,Ndufs1,Ndufb8		0	Vip
NADH Dehydrogenase Complex Assembly (GO:0010257)	0.000453414	0.0249	0.498493	0.554106	1.50871	50	Ndufa13,Ndufs4,Ndufb7,Ndufc1,Ndufa1,Ndufb11,Ndufa5,Ndufab1,Ndufc2,Ndufb10,Ndufa2,Ndufs5,Ndufa3,Ndufs7,Ndufb9,Ndufb3,Ndufa11,Ndufb4,Ndufs3,Oxa1l,Ndufs2,Ndufa9,Ndufb5,Ndufa10,Ndufb2,Ndufs1,Ndufb8		0	Vip
Axonogenesis (GO:0007409)	0.000471686	0.0252033	0.498493	0.459458	1.33799	163	Ctnna2,Nrxn1,Enah,Notch3,Ephb1,Pak3,Ret,Epha4,Sema5a,Cntn5,Dscam,Fyn,Cyfip1,Epha7,Slc9a6,Ephb2,Brsk2,Dcc,Nell1,Kalrn,Drd2,Vasp,Llgl1,Lrtm2,Sema3c,Wnt5a,Cntn6,Reln,Nell2,Plxna3,Sema7a,Ophn1,Fez1,Nfasc,Ephb6,Klf7,Hsp90aa1,Shtn1,Nrcam,Rab3a,Efna5,Cdk5r1,Dock7,Wnt7a,Ulk2,Tubb3,Tnr,Aplp2,Arhgef40,Trim46,Nrxn3,Notch2,Dpysl5,Cyfip2,Pard3,Robo3,Map1a,Pten,Dag1,Efnb2,Hsp90ab1,Ptpro,Slitrk2,Bdnf,Sema6a,Sos…	Ctnna2,Nrxn1	2	Vip
Substantia Nigra Development (GO:0021762)	0.000490003	0.0254931	0.477271	0.60409	1.59428	33	Calm1,Ina,Ywhah,Calm2,Cox6b1,Sypl2,Ywhae,Basp1,Ndufs3,Calm3,Ercc4,Atp5pb,Cdc42,Ywhaq,Chkb,Glud1		0	Vip
Positive Regulation Of Epidermal Growth Factor Receptor Signaling Pathway (GO:0045742)	0.000517479	0.0262322	0.477271	0.694251	1.72259	18	Hip1,Fbxw7,Bcar3,Adra2a	Hip1	1	Vip
Anterograde Trans-Synaptic Signaling (GO:0098916)	0.000554114	0.0273871	0.477271	0.465175	1.35052	149	Pde7b,Nrxn2,Penk,Nrxn1,Chrna5,Gabrb1,Chrna3,Cacna1a,Dlg2,Kcnq3,Grik2,Dtna,Grik4,Slc12a5,Dlg4,Rps6ka3,Slc18a3,Sncb,Gria2,Chrm3,Cort,Slc1a2,Grin1,Hrh3,Pnoc,Chrna4,Pafah1b1,Syn1,Htr1f,Kcna1,Cacnb3,Slc1a6,Gpr176,Akap9,Htr4,Sst,Cacna1e,Scn2b,Grik1,Unc119,Pcdhb16,Mycbpap,Pcdhb9,Cacna1b,Glrb,Cacnb2,Nlgn1,Hrh2,Glra1,Gabbr2,Grin2b,Gabarap,Grm4,Kcnip2,Pmp22,Asic2,Amph,Slc6a1,Drd4,Dlg3,Kcnc4,Syt1,Kcnn1,Slc1…	Pde7b,Nrxn2,Penk,Nrxn1	4	Vip
Positive Regulation Of Protein Kinase B Signaling (GO:0051897)	0.000590749	0.0284856	0.477271	0.539887	1.47685	53	Hip1,Cx3cl1,Egfr,Fgfr1,Ret,Sema5a,P2rx4,Tspyl5,Rasd2,Pink1,Myoc,Igf1,Mfhas1,Hsp90aa1,Ptprj,Angpt1,Mydgf,Rtn4,Park7,Gas6,Ramp3,Hsp90ab1	Hip1	1	Vip
Regulation Of Focal Adhesion Assembly (GO:0051893)	0.000673178	0.0316874	0.477271	0.561295	1.52454	49	Macf1,Vegfa,Fyn,Fam107a,Rac1,Nell1,Arhgap6,Thy1,Actg1,Dmtn,Lims1,Dapk3,Apod,Myoc,Ptprj,Efna5	Macf1,Vegfa	2	Vip
Cellular Response To Retinoic Acid (GO:0071300)	0.000755606	0.0347403	0.477271	0.641724	1.63948	24	Ndufa13,Ret,Tesc,Brinp3,Wnt5a,Ltk,Wnt2,Snw1		0	Vip
Learning (GO:0007612)	0.000792241	0.0348058	0.477271	0.590947	1.57484	37	Shank2,Slc8a3,Nrxn1,Fgf13,Cntnap2,Shank1,Slc8a2,Fyn,Dlg4,Ephb2,Drd2	Shank2,Slc8a3,Nrxn1	3	Vip
Positive Regulation Of MAPK Cascade (GO:0043410)	0.000792241	0.0348058	0.477271	0.447846	1.30849	174	Erbb4,Robo1,Vegfa,Tenm1,Cx3cl1,Egfr,Fgfr1,Ret,Arrb1,Gsdme,Apoe,Ror1,Fbxw7,Ppia,Bcar3,Etfa,Sod1,Adra2a,P2ry1,Nell1,Ccl5,Fgf1,Cd81,Diras2,Lrrk2,Avpi1,Rap1a,Pdcd10,Sema7a,Fshr,Igf1,Mfhas1,Plce1,Ptprj,Raf1,Wwc1,Irak1,Klhdc10,Angpt1,Mydgf,Taok1,Nrg1,Braf,Prkca,Notch2,Ndrg4,Taok3,Ccl17,Prkcz,Ror2,Ptpn22,Alkal2,Gas6,Ramp3,Grm4,Lamtor1,Iqgap1,Pdgfrb,Bmper,Ccl25,Traf7,Drd4,Dstyk	Erbb4,Robo1,Vegfa,Tenm1	4	Vip
Calcium Ion Transmembrane Transport (GO:0070588)	0.000920464	0.0395599	0.477271	0.525212	1.45361	61	Cacna1d,Slc8a3,Cacna1c,Cacna1a,Slc8a2,Ghitm,Slc35g1,P2rx4,Pkd1,Grin1,Slc24a3,Trpc4ap,Atp2a2,Trpm3,Slc8a1,Atp2b1,Cacnb3,Smdt1,Ryr3,Cacna1g,Trpc3,Cacna2d1,Grin2d,Fkbp1a,Grin2b,Gas6,Trpc4,Trpm2	Cacna1d,Slc8a3	2	Vip
Sensory Perception Of Mechanical Stimulus (GO:0050954)	0.00100325	0.0422007	0.45506	0.553879	1.50242	48	Cacna1d,Atp2b2,Homer2,Gsdme,Ripor2,Ror1,Kcnq1,Sod1,P2rx4,Myo3a,Col11a1,Timm8b,Ndufb9	Cacna1d,Atp2b2	2	Vip
Positive Regulation Of Excitatory Postsynaptic Potential (GO:2000463)	0.00115052	0.0473869	0.45506	0.658384	1.66244	21	Nrxn1,Rims1,Shank1,Dlg4,Grin1,Reln,Wnt7a,Rims2,Prkcz,Grin2d,Nlgn1,Pten,Grin2b	Nrxn1	1	Vip
Negative Regulation Of Protein Kinase Activity (GO:0006469)	0.00118733	0.0479052	0.45506	0.507335	1.42446	74	Camk2n1,Cdkn1c,Slc8a3,Ppia,Gadd45a,Npm1,Ephb2,Cdkn1b,Sorl1,Ptprt,Epha1,Adarb1,Thy1,Macroh2a1,Slc8a1,Trib1,Deptor,Cdkn1a,Pdpk1,Tesk1,Rtraf,Dtnbp1	Camk2n1,Slc8a3	2	Vip
Cytoplasmic Translation (GO:0002181)	1.91e-08	3.73e-05	0.733762	0.593587	1.69351	89	Rps29,Rps4x,Rps20,Rpl27a,Rpl7a,Rps27a,Rack1,Rpl9,Rpl38,Rps5,Rpl28,Rpl6,Fau,Rpsa,Rpl21,Rpl3,Rplp1,Rpl30,Eif4a2,Rpl8,Rpl34,Rpl22l1,Rps23,Rpl11,Rpl10a,Rpl15,Rpl36,Rpl19,Rplp0,Rpl39,Rpl37a,Rps15a,Rpl23a,Rps18,Rpl31,Rpl14,Rps8,Rplp2,Rps11,Rps21,Rpl41,Rps7,Rps15,Rpl37,Rps10,Ftsj1		0	OPC
Macromolecule Biosynthetic Process (GO:0009059)	2.77e-07	0.000271092	0.674963	0.506444	1.48985	164	Rps29,Rps4x,Rps20,Rpl27a,Mrpl42,Eef2,Rpl7a,Eef1a1,Rps27a,Eif5a,Rpl9,Rpl38,Rps5,Rpl28,Rpl6,Fau,Rpsa,Mrpl23,Rpl21,Mrps16,Mrps18b,Rpl3,Mrps33,Rplp1,Rpl30,Eef1d,Rpl8,Rpl34,Rps23,Rpl11,Mrpl27,Rpl10a,Alas1,Rpl15,Rpl36,Rpl19,Rplp0,Rpl39,Mrps14,Ago2,Srbd1,Rpl37a,Rps15a,Mrpl55,Eif5a2,Mrpl13,Rpl23a,Alas2,Pold1,Rps18,Apoe,Rpl31,Rpl14,Rps8,St3gal4,Rplp2,Rps11,Rps21,Rpl41,Rps7,Rps15,Rpl37,Rps10,Mrps15,Eef2k,M…		0	OPC
Glutamate Receptor Signaling Pathway (GO:0007215)	9.67e-07	0.000465348	0.643552	0.709467	1.86131	30	Grm8,Plcb1,Gria2,Grm3,Gria3,Grik2,Grik1,Gria4,Grik3,Cdk5r1,Grin3a,Homer3,Fmr1,Gnaq	Grm8	1	OPC
Mitochondrial ATP Synthesis Coupled Electron Transport (GO:0042775)	1.19e-06	0.000465348	0.643552	0.603236	1.68999	64	Uqcrb,Cox7b,Cox4i1,Ndufs8,Ndufa5,Ndufs6,Ndufab1,Ndufv2,Cox5b,Ndufs4,Cox5a,Ndufs5,Uqcr10,Ndufa4,Ndufa6,Ndufa2,Uqcc3,Cox8a,Ndufb3,Cox7a2,Ndufb7,Ndufa1,Ndufa12,Ndufa3,Cycs,Ndufs2,Ndufs7,Cox6c,Uqcrq,Ndufb9,Coa6,Ndufv3,Uqcrc2,Ndufa10		0	OPC
Peptide Biosynthetic Process (GO:0043043)	1.24e-06	0.000465348	0.643552	0.514375	1.50197	137	Rps29,Rps4x,Rps20,Rpl27a,Mrpl42,Rpl7a,Eef1a1,Rps27a,Rpl9,Rpl38,Rps5,Rpl28,Rpl6,Fau,Rpsa,Mrpl23,Rpl21,Mrps16,Mrps18b,Rpl3,Mrps33,Rplp1,Rpl30,Rpl8,Rpl34,Rps23,Rpl11,Mrpl27,Rpl10a,Rpl15,Rpl36,Rpl19,Rplp0,Rpl39,Mrps14,Ago2,Srbd1,Rpl37a,Rps15a,Mrpl55,Mrpl13,Rpl23a,Rps18,Rpl31,Rpl14,Rps8,Rplp2,Rps11,Pcsk1,Rps21,Rpl41,Rps7,Rps15		0	OPC
Translation (GO:0006412)	1.43e-06	0.000465348	0.643552	0.47756	1.42033	211	Rps29,Rps4x,Rps20,Rpl27a,Mrpl42,Eef2,Rpl7a,Eef1a1,Rps27a,Eif5a,Rack1,Rpl9,Rpl38,Rps5,Rpl28,Rpl6,Fau,Rpsa,Mrpl23,Mrps24,Rpl21,Mrps16,Mrpl49,Mrps18b,Rpl3,Mrps33,Rplp1,Rpl30,Mrps23,Eef1d,Rpl8,Rpl34,Rpl22l1,Rps23,Mrpl19,Rpl11,Mrpl27,Rpl10a,Rpl15,Rpl36,Rpl19,Rplp0,Rpl39,Mrps14,Ago2,Mrpl48,Srbd1,Rpl37a,Rps15a,Mrpl30,Mrpl55,Eif5a2,Mrpl13,Rpl23a,Rps18,Mrps10,Rpl31,Rpl14,Rps8,Mrpl40,Mrps27,Chchd1,Rplp2,Rp…		0	OPC
Aerobic Electron Transport Chain (GO:0019646)	4.39e-06	0.00122535	0.610527	0.587391	1.64333	63	Uqcrb,Cox7b,Cox4i1,Ndufs8,Ndufa5,Ndufs6,Ndufab1,Ndufv2,Cox5b,Ndufs4,Cox5a,Ndufs5,Uqcr10,Ndufa4,Ndufa6,Ndufa2,Uqcc3,Cox8a,Ndufb3,Cox7a2,Ndufb7,Ndufa1,Ndufa3,Cycs,Ndufs2,Ndufs7,Cox6c,Uqcrq,Ndufb9,Ndufv3,Uqcrc2,Ndufa10		0	OPC
Nervous System Development (GO:0007399)	1.52e-05	0.00371732	0.593325	0.430623	1.30184	330	Chst8,Ninj2,Nrgn,Plppr1,Nav3,Robo2,Apc2,Ptprz1,Cox7b,Nrxn1,Lsamp,Nrxn2,Hes5,Slitrk1,Tenm1,Zdhhc2,Sox6,Nav2,Gss,Mtr,Arhgap26,Shc3,Zmynd8,Farp1,Sema6b,Brinp2,Enc1,Ndufv2,Ly6h,Grik1,Robo1,Fgf14,Btbd1,Kalrn,Zbtb16,Mdga2,Mog,Nrsn2,Dvl1,Kat8,Stat3,Pmp22,Mbnl1,Boc,S100b,Sox8,Mbd5,Scn2a,Mylip,Rbfox2,Btbd6,Thoc6,Sema4f,Ryk,Kirrel3,Ndufs2,Btbd2,Rbfox3,Chd7,Nlgn2,Wwp1,Smpd1,Pou6f2,Sema5a,Unc119,Brinp3,Vxn,D…	Chst8,Ninj2,Nrgn,Plppr1	4	OPC
Aortic Valve Development (GO:0003176)	2.5e-05	0.00542625	0.57561	0.717225	1.82362	22	Robo2,Axin2,Bmp4,Rock2,Rock1,Robo1,Hey2		0	OPC
Cellular Respiration (GO:0045333)	3.56e-05	0.00663009	0.557332	0.54567	1.5485	81	Uqcrb,Cox7b,Cox4i1,Me3,Ndufs8,Ndufa5,Ndufs6,Ndufab1,Ndufv2,Cox5b,Ndufs4,Cox5a,Ndufs5,Nr4a3,Uqcr10,Ndufa4,Ndufa6,Ndufa13,Ndufa2,Cox8a,Ndufb3,Cox7a2,Ndufb7,Ndufa1,Surf1,Ndufa12,Ndufa3,Cycs,Ndufs2,Ndufs7,Mtln,Cox6c,Uqcrq,Ndufb9,Ndufv3,Uqcrc2,Ndufa10,Sirt3,Oxa1l,Ndufb6,Ppargc1a,Ndufa8,Mdh2		0	OPC
Synaptic Transmission, Glutamatergic (GO:0035249)	3.73e-05	0.00663009	0.557332	0.709923	1.80505	22	Gria2,Gria3,Grik2,Grik1,Gria4,Napa,Unc13c,Slc1a4,Grik3,Grin3a		0	OPC
Metal Ion Transport (GO:0030001)	7.39e-05	0.0120315	0.538434	0.512618	1.47687	103	Kcna1,Ndfip1,Cacna1d,Ryr2,Kcnj10,Kcnj6,Kcnn2,Clu,Ramp2,Kcnd3,Selenok,Kcnma1,Chrna4,Scn1a,Kcnb2,Cav1,Kcnk1,Kcnh1,Asic1,Slc38a7,Atp2b2,Cnnm4,Tpt1,Grin3a,Scn2a,Trpc4,Trpc3,Slc4a4,Fgf13,Cacng7,Ndfip2,Kcnj16,Panx1,Kcnk9,Scn9a,Slc23a2,Slc3a2	Kcna1	1	OPC
Axon Guidance (GO:0007411)	0.000205188	0.0308413	0.518848	0.478194	1.38847	124	Ptprm,Ntn1,Nell2,Robo2,Sema3c,Nrxn1,Nrxn3,Plxna2,Arhgef40,Sema6b,Mycbp2,Lrtm1,Sema3d,Robo3,Kalrn,Alcam,Efna2,Enah,Vasp,Cdk5r1,Boc,Cntn1,Tnr,Sema4f,Ryk,Ncam1,Sema5a,Dscam,Efna5,Epha4,Sema6a,Sema4a,Gli2,Lrtm2,Nfib,Plxnc1,Arhgap35,Dpysl5,Neo1,Scn1b,Epha3,Cyfip2,Chn1,Ephb6,Plxna4,Arhgef25,Epha7,Plxnb2,Ptk2,Nrcam	Ptprm,Ntn1	2	OPC
Aerobic Respiration (GO:0009060)	0.000330378	0.0432118	0.498493	0.552858	1.5341	55	Uqcrb,Me3,Ndufs8,Ndufa5,Ndufs6,Ndufab1,Ndufv2,Ndufs4,Ndufs5,Ndufa6,Ndufa13,Ndufa2,Ndufb3,Ndufb7,Ndufa1,Surf1,Ndufa12,Chchd10,Ndufa3,Ndufs2,Ndufs7,Ndufb9,Ndufv3,Uqcrc2,Ndufa10,Sirt3,Oxa1l,Ndufb6,Ndufa8,Mdh2,Ndufs3		0	OPC
Aortic Valve Morphogenesis (GO:0003180)	0.000334935	0.0432118	0.498493	0.698914	1.756	20	Robo2,Axin2,Bmp4,Rock2,Rock1,Robo1,Hey2		0	OPC
Positive Regulation Of Cellular Process (GO:0048522)	0.000362276	0.0432118	0.498493	0.408543	1.23906	358	Ier5,Ntn1,Mfsd2a,Xbp1,Ryr2,Axin2,Ttk,Prmt1,Tpm1,Rps4x,Ntrk2,Hes5,Bmp4,Fer,Ncmap,Cops9,Grk5,Has2,Cd81,Birc5,Prkca,Cfap20,Ezh2,Il12rb2,Il34,Phip,Cav1,Vegfc,Cdc123,Cox17,Chrd,Pfdn1,Maz,Lama1,Prdx3,Tbrg4,Kif20b,Lyn,Ptprj,Egf,S100b,Fgfr2,Acer3,Npm1,Cdc42,Fgf1,C1qbp,Dll1,Prc1,Mapk8,Itgav,Actb,Rps15a,Irs2,Mtln,Mapt,Rnf10,Ciao1,Lifr,Gab2,Lgmn,Prr5,Prkd2,Hilpda,Epha4,Slc25a33,Tgfb3,Cacul1,Pou3f2,Erbb3,Sta…	Ier5,Ntn1,Mfsd2a	3	OPC
Regulation Of Heart Rate By Cardiac Conduction (GO:0086091)	0.000375947	0.0432118	0.498493	0.668081	1.7083	23	Hcn2,Cacna1d,Cacnb2,Kcnd3,Cav1,Bin1	Hcn2	1	OPC
Neuromuscular Junction Development (GO:0007528)	0.00045797	0.0497152	0.498493	0.677326	1.71135	21	Lrp4,Cacnb2,Pdzrn3,Unc13c,Dvl1,Ppfibp1,Dnaja3		0	OPC
