# Supplementary material for: Thyroid hormone remodels cortex to coordinate body-wide metabolism and exploration
Source: Cell. Author manuscript; Available in PMC 2024 Oct 6. (PMC11455614; doi:10.1016/j.cell.2024.07.041)
Supplement: MMC1 [file NIHMS2019959-supplement-MMC1.xlsx]

## Sheet: Sheet1
gene	pseudocell_logFC	pseudocell_aveExpr	t	P.Value	adj.P.Val	blocked_analysis	block.cor	cell_subtype	cp100k_Ctrl	cp100k_T3	cp100k_logFC	rawMeanExpr_Ctrl	rawMeanExpr_T3	pctExpr_Ctrl	pctExpr_T3	numCells	robScore_logFC	robScore_pct
AC149090.1	0.901116	8.5438	12.5648	6.32632e-33	8.62214e-29	TRUE	0.150859	inferred_L2.3.IT	27.4612	56.6122	1.04372	5.01879	10.351	0.848045	0.928578	22050	0.625	0.875
Ano3	0.362224	9.25063	9.53261	1.63627e-20	1.11503e-16	TRUE	0.150859	inferred_L2.3.IT	54.0389	71.222	0.398325	9.8761	13.0223	0.981384	0.992978	22050	1	0.5
Atp2b2	0.307666	9.9764	9.38156	6.13525e-20	2.64684e-16	TRUE	0.150859	inferred_L2.3.IT	94.3588	116.203	0.300417	17.2449	21.2466	0.996972	0.998706	22050	0.625	0.1875
Celf2	-0.196428	13.1635	-9.38491	7.76826e-20	2.64684e-16	TRUE	0.150859	inferred_L2.3.IT	1001.88	867.585	-0.207634	183.103	158.63	0.999822	0.999815	22050	-0.75	0
Robo3	1.01103	6.37125	9.28723	1.77032e-19	4.82553e-16	TRUE	0.150859	inferred_L2.3.IT	5.71878	14.0044	1.2921	1.04516	2.56057	0.474392	0.722351	22050	0.625	0.75
Cadm2	0.218962	12.61	8.67039	2.75864e-17	6.26626e-14	TRUE	0.150859	inferred_L2.3.IT	597.08	720.592	0.271259	109.122	131.753	0.999911	0.999815	22050	0.5	-0.25
Cwh43	1.62372	4.10361	8.50624	9.62614e-17	1.87421e-13	TRUE	0.150859	inferred_L2.3.IT	0.845096	3.61365	2.09627	0.154449	0.660723	0.12461	0.397025	22050	0.625	0.75
Gpm6b	0.265229	9.42801	8.10624	1.86204e-15	3.17222e-12	TRUE	0.150859	inferred_L2.3.IT	61.9674	75.9373	0.293299	11.3251	13.8844	0.992874	0.996766	22050	0.5	0.625
Vmp1	0.445355	7.77036	7.80809	1.77656e-14	2.6903e-11	TRUE	0.150859	inferred_L2.3.IT	18.3655	26.2663	0.516217	3.35646	4.80255	0.886524	0.94216	22050	0.625	0.5625
Nrg3	-0.173105	12.4689	-7.7898	2.29915e-14	3.13352e-11	TRUE	0.150859	inferred_L2.3.IT	612.632	549.702	-0.156369	111.964	100.508	0.999466	0.999723	22050	-0.625	0.3125
Ralyl	-0.275067	11.2243	-7.64623	6.52067e-14	8.07911e-11	TRUE	0.150859	inferred_L2.3.IT	270.643	225.226	-0.26502	49.4625	41.1804	0.998931	0.998337	22050	-0.625	0.125
Nlgn1	-0.15303	12.3213	-7.53245	1.41425e-13	1.60623e-10	TRUE	0.150859	inferred_L2.3.IT	550.318	496.311	-0.14902	100.576	90.7458	0.999822	0.999446	22050	-0.625	-0.0625
Clstn2	0.406671	8.97931	7.52509	1.55033e-13	1.62534e-10	TRUE	0.150859	inferred_L2.3.IT	45.1532	61.3674	0.442646	8.25216	11.2205	0.949051	0.972004	22050	0.875	0.5
Npnt	1.30791	5.11202	7.42841	3.07003e-13	2.98867e-10	TRUE	0.150859	inferred_L2.3.IT	2.51092	6.44758	1.36054	0.458894	1.17888	0.243431	0.473159	22050	0.75	0.75
Nkain2	-0.277015	11.3396	-7.32921	6.14142e-13	5.5801e-10	TRUE	0.150859	inferred_L2.3.IT	288.581	239.553	-0.268634	52.7409	43.8	0.99902	0.998614	22050	-0.875	-0.0625
Wipf3	0.369756	7.81801	7.09446	2.78066e-12	2.22927e-09	TRUE	0.150859	inferred_L2.3.IT	22.1099	26.0379	0.235919	4.04079	4.76079	0.872361	0.931073	22050	0.5	0.125
Kcnma1	-0.191596	10.6342	-6.95808	6.99245e-12	5.29445e-09	TRUE	0.150859	inferred_L2.3.IT	174.773	150.815	-0.2127	31.9414	27.5752	0.998753	0.998799	22050	-0.625	0.0625
Tenm2	-0.334351	10.6886	-6.90125	1.11822e-11	8.02118e-09	TRUE	0.150859	inferred_L2.3.IT	201.305	152.008	-0.405239	36.7904	27.7932	0.996793	0.996674	22050	-0.625	-0.1875
Cacna2d1	-0.173371	10.4278	-6.74824	2.80455e-11	1.91116e-08	TRUE	0.150859	inferred_L2.3.IT	147.437	130.197	-0.179397	26.9454	23.8053	0.998575	0.999353	22050	-0.875	0.25
Slc9a9	-0.334246	9.29631	-6.69868	4.19573e-11	2.72303e-08	TRUE	0.150859	inferred_L2.3.IT	73.6023	56.7936	-0.374022	13.4515	10.3842	0.982008	0.977086	22050	-0.75	-0.25
Iqgap2	0.498476	7.30125	6.69043	4.4059e-11	2.72945e-08	TRUE	0.150859	inferred_L2.3.IT	13.8066	18.9491	0.456764	2.52329	3.46466	0.752205	0.844036	22050	0.875	0.75
Cacna1c	0.199572	9.76087	6.44303	1.98099e-10	1.17093e-07	TRUE	0.150859	inferred_L2.3.IT	83.5578	93.8469	0.167534	15.271	17.159	0.994656	0.997136	22050	0.75	0.125
Myt1l	0.214905	9.49043	6.43665	2.06196e-10	1.17093e-07	TRUE	0.150859	inferred_L2.3.IT	67.3094	77.9884	0.212452	12.3014	14.2594	0.994032	0.996581	22050	0.875	0.25
Cyp11a1	1.08492	4.50829	6.37305	3.2425e-10	1.7303e-07	TRUE	0.150859	inferred_L2.3.IT	1.50158	3.72281	1.30991	0.274428	0.68068	0.202102	0.401922	22050	0.75	0.75
Klhl29	0.223073	9.44964	6.36125	3.30088e-10	1.7303e-07	TRUE	0.150859	inferred_L2.3.IT	65.1679	76.3193	0.227886	11.91	13.9543	0.988421	0.994456	22050	0.875	0.3125
Rsrp1	0.245907	8.46149	6.27889	5.48877e-10	2.77061e-07	TRUE	0.150859	inferred_L2.3.IT	32.6931	38.5227	0.236723	5.97497	7.04352	0.974169	0.986325	22050	0.75	0
Hecw2	-0.221489	9.34565	-6.23797	7.05155e-10	3.35744e-07	TRUE	0.150859	inferred_L2.3.IT	71.0665	61.0844	-0.218365	12.9881	11.1687	0.99136	0.990945	22050	-0.625	0
Col25a1	0.684667	6.39678	6.24591	7.14402e-10	3.35744e-07	TRUE	0.150859	inferred_L2.3.IT	6.57021	11.2609	0.777311	1.20077	2.05895	0.49372	0.660168	22050	0.875	0.625
Pparg	0.405633	7.89476	6.18326	1.04236e-09	4.73542e-07	TRUE	0.150859	inferred_L2.3.IT	21.6114	29.0452	0.426508	3.94967	5.31063	0.847243	0.911762	22050	0.625	0.375
Me3	0.352786	8.03264	6.17277	1.09045e-09	4.79412e-07	TRUE	0.150859	inferred_L2.3.IT	23.0842	30.4055	0.397429	4.21885	5.55936	0.899439	0.942992	22050	0.75	0.5
Ephb1	0.527613	6.65373	6.16078	1.18085e-09	5.02931e-07	TRUE	0.150859	inferred_L2.3.IT	8.63714	12.9416	0.583396	1.57852	2.36626	0.618865	0.75164	22050	0.75	0.5
Nrgn	0.409825	9.72776	6.13922	1.35949e-09	5.61469e-07	TRUE	0.150859	inferred_L2.3.IT	73.4922	106.7	0.537899	13.4314	19.5091	0.989935	0.994641	22050	0.5	0.5
Arhgap22	0.835793	4.87515	6.10107	1.62782e-09	6.44449e-07	TRUE	0.150859	inferred_L2.3.IT	2.19949	4.06896	0.88749	0.401977	0.743971	0.276922	0.446457	22050	0.875	0.75
Ppp3ca	0.142917	10.7414	6.09684	1.65498e-09	6.44449e-07	TRUE	0.150859	inferred_L2.3.IT	164.252	181.945	0.147589	30.0186	33.2669	0.999644	0.99963	22050	1	0.125
Rims1	0.169564	10.6987	6.06216	2.05491e-09	7.77954e-07	TRUE	0.150859	inferred_L2.3.IT	161.261	183.037	0.182736	29.4719	33.4665	0.997862	0.999261	22050	0.5	0.4375
Hdac9	-0.2538	9.70295	-6.04626	2.36046e-09	8.69478e-07	TRUE	0.150859	inferred_L2.3.IT	91.2202	76.6048	-0.251918	16.6713	14.0065	0.991449	0.98882	22050	-0.875	-0.25
Ppp2r2b	-0.194072	10.2177	-5.98478	3.29494e-09	1.18176e-06	TRUE	0.150859	inferred_L2.3.IT	128.846	111.844	-0.204161	23.5478	20.4496	0.997773	0.997321	22050	-1	-0.1875
Ptprg	0.297772	9.13091	5.91692	5.03714e-09	1.76029e-06	TRUE	0.150859	inferred_L2.3.IT	51.2219	64.2484	0.326899	9.36127	11.7472	0.964995	0.979765	22050	0.75	0.5
Dock3	-0.175499	9.50243	-5.78969	9.99215e-09	3.40457e-06	TRUE	0.150859	inferred_L2.3.IT	77.4126	68.1344	-0.184184	14.1479	12.4577	0.994745	0.994826	22050	-1	-0.125
Nlk	-0.236534	8.90846	-5.78322	1.03691e-08	3.44683e-06	TRUE	0.150859	inferred_L2.3.IT	52.0699	43.5604	-0.257432	9.51626	7.96461	0.984145	0.983184	22050	-0.875	-0.125
Nrg1	-0.196946	11.8079	-5.75294	1.28928e-08	4.18372e-06	TRUE	0.150859	inferred_L2.3.IT	397.066	339.833	-0.224557	72.5676	62.1352	0.999377	0.999261	22050	-0.625	-0.0625
Rbm5	0.279353	7.66565	5.7369	1.35004e-08	4.27901e-06	TRUE	0.150859	inferred_L2.3.IT	18.036	22.3237	0.307695	3.29625	4.08168	0.901577	0.933845	22050	1	0.25
Adamts2	1.10333	4.77172	5.70679	1.67272e-08	5.18124e-06	TRUE	0.150859	inferred_L2.3.IT	1.8983	4.26453	1.16768	0.346932	0.779728	0.186247	0.356094	22050	1	1
Chrm3	0.18621	11.0291	5.69696	1.7676e-08	5.35347e-06	TRUE	0.150859	inferred_L2.3.IT	199.996	232.441	0.216896	36.5511	42.4997	0.99715	0.998522	22050	0.625	0.5
Rbfox1	0.155929	12.6352	5.6924	1.81348e-08	5.37303e-06	TRUE	0.150859	inferred_L2.3.IT	611.891	695.655	0.185096	111.829	127.194	0.999555	0.999815	22050	0.5	0.0625
Cfap100	1.11358	3.60168	5.59522	2.99154e-08	8.57016e-06	TRUE	0.150859	inferred_L2.3.IT	0.7369	1.90916	1.37339	0.134675	0.349071	0.11597	0.254735	22050	1	0.75
Tm6sf1	0.471434	6.07936	5.59361	3.01833e-08	8.57016e-06	TRUE	0.150859	inferred_L2.3.IT	5.52578	8.00098	0.533999	1.00989	1.4629	0.578338	0.695648	22050	1	0.625
Strip2	0.629587	5.61941	5.55907	3.73587e-08	1.0391e-05	TRUE	0.150859	inferred_L2.3.IT	3.8234	6.21259	0.700339	0.698762	1.13591	0.426205	0.569713	22050	1	0.75
Osbpl8	0.263144	8.06857	5.5322	4.23805e-08	1.15521e-05	TRUE	0.150859	inferred_L2.3.IT	25.097	30.3176	0.27264	4.58671	5.54329	0.919213	0.946965	22050	0.75	0.375
Pde4d	0.166667	10.7174	5.50911	4.95671e-08	1.32461e-05	TRUE	0.150859	inferred_L2.3.IT	164.458	184.974	0.169596	30.0563	33.8207	0.997862	0.998984	22050	0.625	0.1875
Fgf12	-0.13105	10.7695	-5.49534	5.18733e-08	1.35958e-05	TRUE	0.150859	inferred_L2.3.IT	185.59	170.162	-0.125215	33.9183	31.1124	0.998753	0.999168	22050	-0.75	0.375
Rnf112	0.299081	7.32941	5.45236	6.55635e-08	1.65475e-05	TRUE	0.150859	inferred_L2.3.IT	14.1186	17.9445	0.345946	2.5803	3.28098	0.870134	0.915088	22050	0.75	0.4375
Nrxn3	-0.257756	12.2881	-5.40913	8.5861e-08	2.12764e-05	TRUE	0.150859	inferred_L2.3.IT	556.332	464.649	-0.259804	101.675	84.9567	0.999377	0.99963	22050	-0.75	0.3125
Etl4	-0.297628	10.3568	-5.3234	1.35607e-07	3.26796e-05	TRUE	0.150859	inferred_L2.3.IT	151.802	121.303	-0.323578	27.7432	22.1791	0.989579	0.98919	22050	-0.75	-0.0625
Rgcc	1.11948	3.30433	5.26671	1.77005e-07	4.1593e-05	TRUE	0.150859	inferred_L2.3.IT	0.561448	1.5817	1.49425	0.10261	0.289199	0.0887147	0.22138	22050	0.5	0.6875
Ece1	0.47837	5.92241	5.24608	1.97296e-07	4.55755e-05	TRUE	0.150859	inferred_L2.3.IT	5.28453	7.59519	0.523311	0.965797	1.38871	0.527657	0.636607	22050	0.625	0.375
Csmd3	-0.198587	10.2006	-5.24214	2.07853e-07	4.68233e-05	TRUE	0.150859	inferred_L2.3.IT	127.11	111.653	-0.187056	23.2306	20.4148	0.996081	0.995288	22050	-0.625	-0.125
Rad51ap2	-0.45626	6.23131	-5.2347	2.09569e-07	4.68233e-05	TRUE	0.150859	inferred_L2.3.IT	9.59238	6.40159	-0.583458	1.7531	1.17047	0.658591	0.581724	22050	-0.625	0
Efemp1	1.02611	4.31915	5.22499	2.27277e-07	4.99606e-05	TRUE	0.150859	inferred_L2.3.IT	1.38559	3.32662	1.26356	0.253229	0.608242	0.165138	0.315717	22050	0.75	0.75
Ptgds	-0.812389	5.37825	-5.1655	3.09524e-07	6.69603e-05	TRUE	0.150859	inferred_L2.3.IT	5.81576	3.41506	-0.768058	1.06288	0.624411	0.540839	0.377529	22050	-1	-0.75
Oxr1	-0.187742	9.73339	-5.04455	5.6763e-07	0.000119019	TRUE	0.150859	inferred_L2.3.IT	91.9654	80.8744	-0.185408	16.8075	14.7871	0.993231	0.993348	22050	-0.75	-0.1875
Sulf1	0.803712	4.75316	5.01174	6.7542e-07	0.000139474	TRUE	0.150859	inferred_L2.3.IT	1.90122	3.73999	0.976106	0.347466	0.683821	0.222767	0.367551	22050	0.75	0.875
Ryr2	0.135989	10.3186	5.00066	6.97081e-07	0.000141799	TRUE	0.150859	inferred_L2.3.IT	123.947	136.945	0.143873	22.6525	25.0392	0.998753	0.998706	22050	0.625	0
Osbpl1a	0.206596	8.69311	4.98663	7.48044e-07	0.000149928	TRUE	0.150859	inferred_L2.3.IT	38.6302	44.1213	0.191746	7.06003	8.06717	0.969627	0.981798	22050	1	0.125
Slit2	-0.444237	6.88375	-4.97008	8.34058e-07	0.000164745	TRUE	0.150859	inferred_L2.3.IT	13.8432	10.4321	-0.408142	2.52997	1.90742	0.731095	0.642983	22050	-0.875	-0.75
Tnik	0.15777	9.28226	4.92424	1.02162e-06	0.000198909	TRUE	0.150859	inferred_L2.3.IT	59.4306	66.6507	0.165414	10.8615	12.1865	0.98949	0.992424	22050	0.75	0.125
Cadps	0.13594	10.4892	4.90224	1.13939e-06	0.00021823	TRUE	0.150859	inferred_L2.3.IT	141.007	155.941	0.145231	25.7704	28.5123	0.998664	0.999538	22050	0.5	0.5
Gria4	-0.233991	9.79098	-4.90485	1.15288e-06	0.00021823	TRUE	0.150859	inferred_L2.3.IT	97.862	84.3344	-0.214627	17.8852	15.4198	0.98851	0.985679	22050	-0.75	-0.375
Epha6	-0.278636	10.1176	-4.90197	1.1694e-06	0.000218326	TRUE	0.150859	inferred_L2.3.IT	124.025	102.204	-0.27919	22.6668	18.687	0.984769	0.985217	22050	-0.875	0.125
Mylip	0.5232	5.44939	4.8913	1.20266e-06	0.000221501	TRUE	0.150859	inferred_L2.3.IT	3.51002	5.34898	0.607782	0.641489	0.97801	0.420415	0.52952	22050	0.875	0.5
Grm8	-0.372566	8.23469	-4.86412	1.40838e-06	0.000252562	TRUE	0.150859	inferred_L2.3.IT	35.5696	27.3083	-0.381303	6.50067	4.99307	0.87343	0.808925	22050	-0.5	-0.25
Trpm3	-0.677924	6.3778	-4.85987	1.43796e-06	0.00025452	TRUE	0.150859	inferred_L2.3.IT	11.4722	6.91147	-0.731071	2.09664	1.2637	0.56284	0.453941	22050	-0.75	-0.5
Ephb2	0.41409	6.06191	4.82579	1.65903e-06	0.000289883	TRUE	0.150859	inferred_L2.3.IT	5.77775	8.09295	0.486158	1.05594	1.47972	0.560257	0.649543	22050	0.75	0.375
Adk	0.265262	7.63052	4.79306	1.94549e-06	0.000335634	TRUE	0.150859	inferred_L2.3.IT	18.2914	22.2903	0.285253	3.34292	4.07558	0.850984	0.890511	22050	0.875	0.375
Rapgef5	-0.240559	8.38559	-4.78487	2.04167e-06	0.000347825	TRUE	0.150859	inferred_L2.3.IT	37.0653	30.7461	-0.269665	6.77403	5.62164	0.95591	0.951215	22050	-0.625	-0.25
Zfp804b	-0.78336	6.75763	-4.76457	2.28313e-06	0.000384157	TRUE	0.150859	inferred_L2.3.IT	15.6884	9.12788	-0.781345	2.8672	1.66895	0.532823	0.394623	22050	-0.875	-0.75
Nup93	0.253039	7.66149	4.7515	2.37835e-06	0.000395298	TRUE	0.150859	inferred_L2.3.IT	18.3947	22.2757	0.276178	3.36181	4.0729	0.893115	0.921926	22050	0.625	0.4375
Il1rapl1	-0.116924	12.1407	-4.7335	2.64977e-06	0.000434968	TRUE	0.150859	inferred_L2.3.IT	484.136	446.179	-0.117788	88.4803	81.5797	0.998842	0.999168	22050	-0.5	0.125
Rapgef1	0.318364	6.63703	4.72658	2.68085e-06	0.000434968	TRUE	0.150859	inferred_L2.3.IT	8.79163	11.0855	0.334477	1.60675	2.02689	0.725483	0.789984	22050	0.75	0.375
Rbfox3	0.160325	9.63724	4.68868	3.21282e-06	0.000515147	TRUE	0.150859	inferred_L2.3.IT	79.0004	85.1268	0.107753	14.4381	15.5646	0.993498	0.996859	22050	0.625	0.4375
Sh3kbp1	-0.328129	6.77822	-4.67546	3.42114e-06	0.000542171	TRUE	0.150859	inferred_L2.3.IT	12.1243	9.68172	-0.32456	2.21582	1.77021	0.772691	0.711448	22050	-1	-0.375
Ppm1e	0.155331	9.28527	4.66336	3.62321e-06	0.000567595	TRUE	0.150859	inferred_L2.3.IT	59.9633	65.4238	0.125735	10.9588	11.9621	0.990826	0.995195	22050	0.875	0.375
Syn3	0.319307	8.42951	4.64676	3.9991e-06	0.000619361	TRUE	0.150859	inferred_L2.3.IT	30.8348	38.9129	0.335687	5.63534	7.11485	0.893649	0.927931	22050	0.875	0.5
Scn1a	0.233025	8.08861	4.62905	4.26057e-06	0.000652441	TRUE	0.150859	inferred_L2.3.IT	25.8519	31.0033	0.262151	4.72468	5.66867	0.921528	0.947334	22050	0.5	0.25
Klf9	0.317712	6.841	4.62012	4.44323e-06	0.000672853	TRUE	0.150859	inferred_L2.3.IT	10.1884	12.878	0.337974	1.86203	2.35462	0.736884	0.802827	22050	0.75	0.375
Gpcpd1	0.345447	6.51589	4.61705	4.50775e-06	0.000674966	TRUE	0.150859	inferred_L2.3.IT	7.88464	10.4478	0.406084	1.44099	1.91028	0.680948	0.769103	22050	0.625	0.5
Disp3	0.519218	5.38199	4.61477	4.55623e-06	0.000674966	TRUE	0.150859	inferred_L2.3.IT	3.3721	5.05588	0.584316	0.616282	0.92442	0.392803	0.514922	22050	0.875	0.625
Ttc14	0.187437	8.25277	4.60831	4.69655e-06	0.000688272	TRUE	0.150859	inferred_L2.3.IT	27.9013	32.6416	0.22638	5.09923	5.96822	0.971319	0.978472	22050	1	0.375
Csgalnact1	-0.25488	7.7752	-4.57477	5.49342e-06	0.000796487	TRUE	0.150859	inferred_L2.3.IT	23.807	19.8688	-0.260879	4.35094	3.63282	0.908969	0.876467	22050	-1	-0.4375
Ppfia2	-0.150892	9.99386	-4.55884	5.93378e-06	0.000851279	TRUE	0.150859	inferred_L2.3.IT	109.666	99.7022	-0.13742	20.0425	18.2296	0.996437	0.996766	22050	-0.625	0.0625
Cacna2d3	0.249278	9.92787	4.51661	7.32382e-06	0.00103975	TRUE	0.150859	inferred_L2.3.IT	92.3431	111.372	0.27031	16.8765	20.3633	0.982364	0.990483	22050	0.5	0.4375
Mat2a	0.287854	6.8712	4.48673	8.25023e-06	0.00113578	TRUE	0.150859	inferred_L2.3.IT	10.1485	13.0235	0.359857	1.85473	2.38123	0.777144	0.843204	22050	0.5	0.5
Ano4	0.733596	5.38284	4.47295	8.94208e-06	0.00121872	TRUE	0.150859	inferred_L2.3.IT	3.24977	5.84421	0.846669	0.593925	1.06856	0.301862	0.429179	22050	1	0.75
Teddm2	0.677829	4.86792	4.46532	9.2331e-06	0.00124592	TRUE	0.150859	inferred_L2.3.IT	2.35935	3.8926	0.722345	0.431193	0.711725	0.274071	0.399612	22050	0.75	0.5625
Wscd2	0.336739	6.56726	4.45624	9.48284e-06	0.00126707	TRUE	0.150859	inferred_L2.3.IT	8.22092	10.6949	0.379553	1.50245	1.95547	0.684065	0.746373	22050	0.625	0.5
Ndrg3	0.21658	7.73223	4.44387	1.00317e-05	0.00131755	TRUE	0.150859	inferred_L2.3.IT	19.2272	22.734	0.241708	3.51394	4.1567	0.904605	0.938649	22050	0.5	0.1875
Gabra2	-0.216197	8.74796	-4.44627	1.00539e-05	0.00131755	TRUE	0.150859	inferred_L2.3.IT	46.9408	39.9675	-0.232017	8.57887	7.30768	0.972655	0.961379	22050	-0.625	-0.375
Dapk2	1.05518	2.70021	4.4393	1.02418e-05	0.00132939	TRUE	0.150859	inferred_L2.3.IT	0.351392	0.996522	1.50382	0.0642202	0.182205	0.0559366	0.142012	22050	0.625	0.75
Zfp385b	0.272707	7.99618	4.42682	1.10096e-05	0.00141556	TRUE	0.150859	inferred_L2.3.IT	24.4001	29.5571	0.276618	4.45934	5.40423	0.871203	0.9198	22050	0.5	0.25
Mosmo	0.382591	5.95046	4.38889	1.286e-05	0.00163803	TRUE	0.150859	inferred_L2.3.IT	5.26309	7.15858	0.443765	0.961878	1.30888	0.548766	0.649265	22050	0.5	0.5
Slc35f4	-0.360206	7.30021	-4.38827	1.3107e-05	0.00165403	TRUE	0.150859	inferred_L2.3.IT	18.6365	14.3965	-0.37241	3.40599	2.63226	0.804489	0.732052	22050	-0.75	-0.375
Actr3b	0.242667	7.40164	4.34116	1.59201e-05	0.00199059	TRUE	0.150859	inferred_L2.3.IT	15.645	18.7227	0.259085	2.85927	3.42327	0.847689	0.895962	22050	0.75	0.375
Aopep	0.153859	9.00383	4.33437	1.64075e-05	0.00203289	TRUE	0.150859	inferred_L2.3.IT	49.0833	54.4312	0.149201	8.97043	9.95223	0.984591	0.992054	22050	0.875	0.4375
Sox5	0.243072	8.63936	4.32196	1.76036e-05	0.00216143	TRUE	0.150859	inferred_L2.3.IT	37.4547	45.2381	0.272392	6.84519	8.27137	0.933998	0.952971	22050	0.625	0.5
Necab3	0.362375	6.23543	4.3092	1.83446e-05	0.0022323	TRUE	0.150859	inferred_L2.3.IT	6.35625	8.51996	0.422669	1.16166	1.55779	0.604703	0.704333	22050	0.625	0.625
Sertad2	0.28027	7.32664	4.26952	2.19447e-05	0.00261973	TRUE	0.150859	inferred_L2.3.IT	14.2706	17.7615	0.315708	2.60809	3.24753	0.810991	0.86695	22050	1	0.25
Sgcz	-0.264585	10.4373	-4.2702	2.2105e-05	0.00261973	TRUE	0.150859	inferred_L2.3.IT	163.613	132.189	-0.307682	29.9018	24.1695	0.979692	0.973667	22050	-0.5	-0.25
Exoc6b	0.189855	8.49482	4.23453	2.54589e-05	0.00296564	TRUE	0.150859	inferred_L2.3.IT	34.9053	39.9781	0.195764	6.37926	7.30962	0.954574	0.962025	22050	0.625	0
Astn2	0.422793	7.61038	4.23343	2.59465e-05	0.00299682	TRUE	0.150859	inferred_L2.3.IT	18.2193	26.0996	0.51856	3.32974	4.77206	0.729937	0.804768	22050	0.5	0.5
Fgf14	-0.0968332	12.3279	-4.22852	2.6502e-05	0.00303526	TRUE	0.150859	inferred_L2.3.IT	549.135	506.531	-0.11651	100.359	92.6144	0.999555	0.99963	22050	-0.5	0.0625
Lhfpl3	-0.424412	7.06061	-4.21322	2.8321e-05	0.00321656	TRUE	0.150859	inferred_L2.3.IT	16.2781	11.8804	-0.454343	2.97497	2.17223	0.687539	0.625797	22050	-0.75	-0.375
Tet1	0.68643	4.31906	4.19351	3.04682e-05	0.00343183	TRUE	0.150859	inferred_L2.3.IT	1.51766	2.57772	0.764241	0.277367	0.471311	0.20228	0.310635	22050	1	0.625
Adam23	-0.247436	7.52844	-4.18773	3.11837e-05	0.00347256	TRUE	0.150859	inferred_L2.3.IT	20.8793	17.2759	-0.273314	3.81589	3.15874	0.87824	0.84496	22050	-0.625	-0.25
Car10	-0.149822	10.8048	-4.18974	3.13394e-05	0.00347256	TRUE	0.150859	inferred_L2.3.IT	192.187	171.307	-0.165927	35.124	31.3219	0.997595	0.998244	22050	-0.5	0.3125
Cacnb2	0.186837	9.67178	4.1822	3.23719e-05	0.00355804	TRUE	0.150859	inferred_L2.3.IT	79.3927	88.7293	0.160404	14.5098	16.2233	0.98753	0.992054	22050	0.625	0.3125
Add2	0.180818	8.24444	4.17186	3.33893e-05	0.00364051	TRUE	0.150859	inferred_L2.3.IT	29.2245	32.1651	0.138317	5.34105	5.88109	0.944509	0.967107	22050	0.75	0.25
Emp2	0.869329	1.68809	4.16833	3.39004e-05	0.00366689	TRUE	0.150859	inferred_L2.3.IT	0.0716431	0.347671	2.27882	0.0130934	0.0635683	0.0123809	0.054144	22050	1	0.75
Mettl21e	0.911068	1.86833	4.15906	3.52759e-05	0.00377755	TRUE	0.150859	inferred_L2.3.IT	0.125741	0.490175	1.96284	0.0229803	0.0896239	0.0203973	0.0753026	22050	0.75	0.625
Rgs7bp	0.143485	9.2785	4.15668	3.56379e-05	0.00377755	TRUE	0.150859	inferred_L2.3.IT	59.7148	66.2187	0.14915	10.9134	12.1075	0.989757	0.992608	22050	0.625	0.0625
Fstl4	0.178643	9.49375	4.15886	3.57549e-05	0.00377755	TRUE	0.150859	inferred_L2.3.IT	69.3364	77.3022	0.156897	12.6719	14.134	0.986817	0.993717	22050	0.625	0.5
Per3	0.346874	6.09849	4.14705	3.7137e-05	0.00389339	TRUE	0.150859	inferred_L2.3.IT	6.24123	7.74932	0.312238	1.14064	1.41689	0.600873	0.692137	22050	0.625	0.375
Edil3	-0.202823	9.08053	-4.14254	3.83504e-05	0.00398991	TRUE	0.150859	inferred_L2.3.IT	60.0267	52.0804	-0.204864	10.9704	9.52241	0.969092	0.971265	22050	-0.5	-0.125
Sez6l	0.192992	8.15289	4.13212	3.95815e-05	0.00408679	TRUE	0.150859	inferred_L2.3.IT	27.0567	30.5283	0.174162	4.94487	5.58182	0.940857	0.957868	22050	0.625	0.375
Etv5	-0.45459	5.82317	-4.12531	4.11631e-05	0.00420469	TRUE	0.150859	inferred_L2.3.IT	7.05904	4.94825	-0.512555	1.2901	0.90474	0.558564	0.458191	22050	-0.625	-0.375
Plk5	0.680983	4.90796	4.12144	4.19575e-05	0.00420469	TRUE	0.150859	inferred_L2.3.IT	2.41588	4.38934	0.861455	0.441525	0.80255	0.252783	0.384551	22050	0.625	0.5
Adarb1	0.248866	7.1309	4.11843	4.19572e-05	0.00420469	TRUE	0.150859	inferred_L2.3.IT	12.7252	15.4678	0.281584	2.32564	2.82814	0.797363	0.858172	22050	0.625	0.375
Dscaml1	0.23768	8.78505	4.11458	4.31988e-05	0.00429749	TRUE	0.150859	inferred_L2.3.IT	41.3386	47.4222	0.198075	7.555	8.6707	0.92331	0.94253	22050	0.75	0.25
Ankrd33b	-0.24499	7.7281	-4.08128	4.93811e-05	0.00484184	TRUE	0.150859	inferred_L2.3.IT	24.6535	19.4468	-0.342258	4.50566	3.55567	0.909771	0.886446	22050	-0.5	0
Pde4dip	0.138337	8.82209	4.04014	5.83679e-05	0.00568212	TRUE	0.150859	inferred_L2.3.IT	43.6331	47.7694	0.130663	7.97435	8.73418	0.980761	0.986418	22050	0.875	0.25
Cyp46a1	0.321587	6.12788	4.03474	5.97004e-05	0.00577062	TRUE	0.150859	inferred_L2.3.IT	6.0302	7.77509	0.366653	1.10208	1.4216	0.612007	0.703779	22050	0.75	0.5
Nebl	0.207654	8.04066	4.03211	6.03589e-05	0.00579318	TRUE	0.150859	inferred_L2.3.IT	24.5351	28.797	0.231075	4.48401	5.26527	0.911107	0.936616	22050	0.75	0.125
Lrrc8b	0.285596	6.647	4.02665	6.17497e-05	0.00588522	TRUE	0.150859	inferred_L2.3.IT	8.86425	11.1189	0.326943	1.62002	2.03299	0.701078	0.77862	22050	0.5	0.5
Arhgef2	0.28224	6.38638	3.94998	8.47864e-05	0.00786091	TRUE	0.150859	inferred_L2.3.IT	7.3422	9.25876	0.334606	1.34185	1.69288	0.68264	0.746096	22050	0.75	0.375
Rabgap1l	-0.131299	9.25843	-3.93287	9.0935e-05	0.00834297	TRUE	0.150859	inferred_L2.3.IT	64.278	58.5638	-0.134315	11.7474	10.7078	0.991895	0.992886	22050	-0.625	0.3125
Vmn2r87	0.296847	6.45737	3.93162	9.14025e-05	0.00834297	TRUE	0.150859	inferred_L2.3.IT	7.86319	9.9071	0.333348	1.43707	1.81142	0.679344	0.747575	22050	0.5	0.25
Iglon5	0.532129	4.74288	3.92887	9.24344e-05	0.00834297	TRUE	0.150859	inferred_L2.3.IT	2.12054	3.43881	0.697478	0.387548	0.628754	0.294647	0.422896	22050	0.5	0.5
Jdp2	0.331443	6.21063	3.92687	9.31893e-05	0.00835577	TRUE	0.150859	inferred_L2.3.IT	7.04295	8.42546	0.258574	1.28716	1.54052	0.605594	0.681142	22050	0.625	0.375
Tmem108	0.162573	9.01261	3.91963	9.60523e-05	0.00855618	TRUE	0.150859	inferred_L2.3.IT	48.7748	54.5449	0.161308	8.91405	9.97302	0.982809	0.988081	22050	0.625	0.375
Tspan5	0.138876	9.25018	3.90477	0.000101962	0.00902368	TRUE	0.150859	inferred_L2.3.IT	57.854	63.8087	0.141337	10.5733	11.6668	0.986194	0.991315	22050	0.875	0.1875
Abcd2	0.486611	5.15388	3.89133	0.000107839	0.00942346	TRUE	0.150859	inferred_L2.3.IT	3.07627	4.48384	0.543555	0.562216	0.819828	0.338915	0.454495	22050	0.75	0.5
Ift27	0.749818	3.58029	3.89089	0.000107863	0.00942346	TRUE	0.150859	inferred_L2.3.IT	0.827063	1.54329	0.899944	0.151153	0.282177	0.133428	0.228587	22050	0.75	0.75
Gls2	0.399057	5.36323	3.88008	0.000112681	0.00978171	TRUE	0.150859	inferred_L2.3.IT	3.47298	4.71933	0.442406	0.63472	0.862885	0.429411	0.518248	22050	0.625	0.625
Tnr	0.145184	9.71544	3.87546	0.000115523	0.00996494	TRUE	0.150859	inferred_L2.3.IT	81.5289	88.8739	0.124448	14.9002	16.2497	0.991805	0.995103	22050	0.5	0.125
Ctdspl	0.189074	7.84863	3.86693	0.000118815	0.0101844	TRUE	0.150859	inferred_L2.3.IT	21.8302	24.486	0.165635	3.98967	4.47704	0.91948	0.939758	22050	0.625	0.25
Cyp2s1	0.751164	1.44081	3.8647	0.000119886	0.010212	TRUE	0.150859	inferred_L2.3.IT	0.0433758	0.258732	2.5765	0.00792732	0.0473067	0.00703661	0.0393606	22050	0.625	0.625
Tmem132d	0.172194	9.74937	3.8532	0.000126822	0.0106676	TRUE	0.150859	inferred_L2.3.IT	84.7128	93.4911	0.142249	15.4821	17.094	0.980315	0.99076	22050	0.5	0.1875
Coq10b	0.38426	5.42814	3.84921	0.000127583	0.0106676	TRUE	0.150859	inferred_L2.3.IT	3.56753	4.87093	0.44927	0.652	0.890603	0.438407	0.527395	22050	0.75	0.5
D430041D05Rik	-0.138991	9.2113	-3.84379	0.000130386	0.0108355	TRUE	0.150859	inferred_L2.3.IT	62.232	56.3004	-0.144511	11.3735	10.294	0.98851	0.989282	22050	-0.75	-0.0625
Dgkb	-0.16944	10.2657	-3.84435	0.000131393	0.0108379	TRUE	0.150859	inferred_L2.3.IT	130.235	118.317	-0.138468	23.8017	21.6331	0.995279	0.994826	22050	-0.75	-0.1875
Adamts17	0.357383	6.23292	3.84071	0.000132685	0.0108379	TRUE	0.150859	inferred_L2.3.IT	6.71301	8.70996	0.375707	1.22686	1.59253	0.577536	0.65675	22050	1	0.5
Dlg1	0.144428	8.96669	3.83921	0.0001328	0.0108379	TRUE	0.150859	inferred_L2.3.IT	48.8864	53.2927	0.124504	8.93444	9.74406	0.979246	0.989005	22050	0.5	0.25
Tafa1	-0.303446	10.7146	-3.82859	0.000139917	0.0112847	TRUE	0.150859	inferred_L2.3.IT	184.399	155.375	-0.247077	33.7006	28.4089	0.993409	0.985771	22050	-0.5	-0.625
Atp2b1	0.112148	10.3026	3.82612	0.00013993	0.0112847	TRUE	0.150859	inferred_L2.3.IT	120.514	129.91	0.108303	22.0251	23.7527	0.999555	0.999538	22050	0.625	0
Unc5c	-0.322906	7.52881	-3.80106	0.000156076	0.0124211	TRUE	0.150859	inferred_L2.3.IT	21.4608	17.3088	-0.3102	3.92215	3.16474	0.803509	0.745172	22050	-0.75	-0.25
Cdh10	-0.182813	9.20776	-3.8009	0.000156156	0.0124211	TRUE	0.150859	inferred_L2.3.IT	65.0987	56.683	-0.199714	11.8974	10.3639	0.975149	0.972096	22050	-0.5	-0.25
Srpk1	0.258912	6.61209	3.79756	0.000156756	0.0124211	TRUE	0.150859	inferred_L2.3.IT	8.65614	10.5848	0.290192	1.58199	1.93532	0.721564	0.779174	22050	0.75	0.375
Heg1	0.521898	5.35801	3.7869	0.00016502	0.0130003	TRUE	0.150859	inferred_L2.3.IT	3.64795	5.1428	0.495468	0.666696	0.940312	0.374544	0.473621	22050	0.75	0.5
Farp1	-0.171961	8.04853	-3.74772	0.000190789	0.0148587	TRUE	0.150859	inferred_L2.3.IT	28.2902	24.5598	-0.204005	5.1703	4.49053	0.946112	0.933937	22050	-0.75	-0.125
Ubash3b	0.686282	4.59029	3.73472	0.000202524	0.015683	TRUE	0.150859	inferred_L2.3.IT	1.99528	3.1447	0.656329	0.364657	0.574979	0.216264	0.304444	22050	0.5	0.625
Flnb	0.249865	6.75643	3.72026	0.000212394	0.0163543	TRUE	0.150859	inferred_L2.3.IT	9.82436	11.7738	0.261146	1.79549	2.15273	0.757103	0.808279	22050	0.875	0.25
Zfand6	0.315814	6.08601	3.71241	0.000218974	0.0167663	TRUE	0.150859	inferred_L2.3.IT	5.88497	7.63006	0.37466	1.07553	1.39508	0.580119	0.66488	22050	0.625	0.375
Capn11	-0.815232	1.72386	-3.70396	0.000226281	0.0171332	TRUE	0.150859	inferred_L2.3.IT	0.34262	0.0894444	-1.93755	0.0626169	0.0163541	0.0554912	0.0159845	22050	-1	-1
Abi3bp	-0.759993	3.77349	-3.70369	0.000227605	0.0171383	TRUE	0.150859	inferred_L2.3.IT	1.8174	1.02432	-0.827213	0.332146	0.187286	0.222499	0.144137	22050	-0.625	-0.75
Gap43	-0.2777	6.63206	-3.69197	0.00023704	0.0176536	TRUE	0.150859	inferred_L2.3.IT	10.6124	8.67964	-0.290049	1.93952	1.58699	0.748731	0.686224	22050	-0.5	-0.625
Myo16	-0.323615	7.05297	-3.69262	0.000238467	0.0176634	TRUE	0.150859	inferred_L2.3.IT	15.644	11.9057	-0.393959	2.85909	2.17685	0.757014	0.706458	22050	-0.625	-0.25
Robo1	-0.179949	10.2583	-3.67174	0.000258442	0.0188358	TRUE	0.150859	inferred_L2.3.IT	130.653	115.14	-0.182351	23.878	21.0522	0.993587	0.990206	22050	-1	-0.625
Clec18a	-0.615941	4.59795	-3.65396	0.000276462	0.0199616	TRUE	0.150859	inferred_L2.3.IT	2.97733	1.92785	-0.627023	0.544135	0.35249	0.304267	0.215097	22050	-0.75	-0.75
Nectin1	-0.427577	5.37841	-3.65212	0.000276817	0.0199616	TRUE	0.150859	inferred_L2.3.IT	5.13588	3.67076	-0.484535	0.93863	0.671163	0.506458	0.396193	22050	-0.5	-0.25
Igf1r	0.17973	8.09341	3.64222	0.000287038	0.0204819	TRUE	0.150859	inferred_L2.3.IT	26.411	29.0543	0.137613	4.82685	5.3123	0.930703	0.948998	22050	0.75	0.0625
Sybu	0.15517	8.32175	3.63114	0.000299445	0.0212559	TRUE	0.150859	inferred_L2.3.IT	30.7432	34.0798	0.148652	5.6186	6.23117	0.956177	0.970803	22050	0.75	0.25
Nav2	0.121116	9.47964	3.6244	0.000307239	0.0216962	TRUE	0.150859	inferred_L2.3.IT	68.9241	73.4551	0.0918541	12.5965	13.4306	0.994389	0.995935	22050	0.75	0.125
Pgm2l1	0.214207	7.23325	3.62005	0.000312361	0.0219442	TRUE	0.150859	inferred_L2.3.IT	13.8495	16.3431	0.23884	2.53113	2.98817	0.816781	0.850596	22050	0.5	0.125
Sorcs3	-0.361394	8.50998	-3.60855	0.000328879	0.0228689	TRUE	0.150859	inferred_L2.3.IT	42.8869	32.9024	-0.382345	7.83798	6.01589	0.827024	0.798947	22050	-0.875	-0.25
Plxna4	0.182272	8.62599	3.59855	0.00034108	0.0235969	TRUE	0.150859	inferred_L2.3.IT	37.4859	42.5629	0.183248	6.8509	7.78222	0.94914	0.965074	22050	0.75	0.375
Lmcd1	0.860275	2.80491	3.58978	0.000350376	0.0240053	TRUE	0.150859	inferred_L2.3.IT	0.489805	1.00461	1.03635	0.0895163	0.183683	0.0717021	0.137485	22050	0.75	0.625
Thrb	-0.164708	8.98341	-3.59059	0.000351339	0.0240053	TRUE	0.150859	inferred_L2.3.IT	55.1769	48.6214	-0.182474	10.0841	8.88996	0.971943	0.971634	22050	-0.625	0
Sh3rf1	-0.299645	6.28294	-3.58701	0.000354029	0.0240053	TRUE	0.150859	inferred_L2.3.IT	8.55087	6.88014	-0.313633	1.56275	1.25797	0.661352	0.583664	22050	-0.75	-0.5625
Slc35f3	0.260692	6.92733	3.58111	0.000362602	0.0244649	TRUE	0.150859	inferred_L2.3.IT	11.4239	13.5112	0.242095	2.08782	2.47039	0.745346	0.795343	22050	0.75	0.25
Tbc1d30	0.240834	6.80502	3.57613	0.000368854	0.0247641	TRUE	0.150859	inferred_L2.3.IT	10.3181	12.316	0.255365	1.88572	2.25187	0.737686	0.801996	22050	0.625	0.25
Xkr4	-0.14151	9.68405	-3.57186	0.000377293	0.0250835	TRUE	0.150859	inferred_L2.3.IT	86.9479	79.7571	-0.124538	15.8905	14.5828	0.991627	0.991407	22050	-0.75	0
Pou3f1	0.550292	4.48147	3.57048	0.000376975	0.0250835	TRUE	0.150859	inferred_L2.3.IT	1.75745	2.81826	0.68132	0.32119	0.515292	0.238354	0.345006	22050	0.5	0.625
Rps6ka3	-0.172843	8.11206	-3.55415	0.000400589	0.026503	TRUE	0.150859	inferred_L2.3.IT	29.3098	26.2901	-0.156866	5.35664	4.80689	0.938096	0.925806	22050	-1	-0.25
Sncaip	0.864961	3.69596	3.54722	0.000414125	0.0272662	TRUE	0.150859	inferred_L2.3.IT	0.99618	1.98294	0.99316	0.182061	0.362561	0.115614	0.198097	22050	0.75	0.5
Fam189a1	-0.198863	8.13955	-3.53962	0.000425218	0.027862	TRUE	0.150859	inferred_L2.3.IT	31.0985	26.3421	-0.239471	5.68353	4.81641	0.934711	0.9113	22050	-0.625	-0.25
Camk2b	0.177058	7.70117	3.53366	0.000432463	0.0280412	TRUE	0.150859	inferred_L2.3.IT	19.406	22.1104	0.188224	3.54663	4.04269	0.903536	0.931535	22050	0.625	0.25
Tmeff2	-0.193227	8.87407	-3.53514	0.000433214	0.0280412	TRUE	0.150859	inferred_L2.3.IT	51.7063	45.0153	-0.199926	9.44981	8.23062	0.963659	0.956389	22050	-0.625	-0.25
Napa	0.311481	5.96356	3.53248	0.000434354	0.0280412	TRUE	0.150859	inferred_L2.3.IT	5.48435	6.94937	0.341562	1.00232	1.27063	0.567828	0.642521	22050	0.5	0.25
Tiam2	0.210726	7.23829	3.53136	0.000436183	0.0280412	TRUE	0.150859	inferred_L2.3.IT	13.7365	16.3779	0.253742	2.51047	2.99455	0.817583	0.866118	22050	0.75	0.5
Sidt1	0.196655	8.16423	3.52388	0.00045084	0.0286303	TRUE	0.150859	inferred_L2.3.IT	27.6674	30.7254	0.151246	5.05647	5.61785	0.921172	0.947334	22050	0.75	0.25
Dio3	0.664487	1.34912	3.52199	0.000451648	0.0286303	TRUE	0.150859	inferred_L2.3.IT	0.0214442	0.207693	3.27579	0.00391912	0.0379747	0.00356284	0.0300286	22050	0.5	0.5
D430019H16Rik	0.498373	4.56159	3.51547	0.000462715	0.0291961	TRUE	0.150859	inferred_L2.3.IT	1.9022	2.88243	0.599621	0.347644	0.527026	0.267926	0.358588	22050	0.5	0.5
Bmpr1b	0.766803	4.42983	3.50423	0.000485806	0.0305117	TRUE	0.150859	inferred_L2.3.IT	1.77402	3.36958	0.925546	0.324218	0.616095	0.162911	0.271182	22050	0.75	0.625
Arap2	-0.290774	6.44147	-3.50043	0.00048964	0.0305649	TRUE	0.150859	inferred_L2.3.IT	9.6377	7.81552	-0.302348	1.76138	1.42899	0.689766	0.623672	22050	-0.875	-0.25
Foxo1	0.87488	2.73613	3.4998	0.000491138	0.0305649	TRUE	0.150859	inferred_L2.3.IT	0.406952	0.85907	1.07792	0.0743743	0.157073	0.0566491	0.112076	22050	1	1
Plxna2	0.161323	8.0967	3.49233	0.000504084	0.031228	TRUE	0.150859	inferred_L2.3.IT	26.4134	29.2736	0.148329	4.82729	5.3524	0.924379	0.946595	22050	0.625	0.1875
Nmt2	-0.204737	7.18773	-3.48206	0.000523514	0.032285	TRUE	0.150859	inferred_L2.3.IT	15.2858	13.309	-0.199788	2.79362	2.43343	0.862118	0.824171	22050	-0.75	-0.5
Mapk10	-0.101327	9.75587	-3.47471	0.00053787	0.0330209	TRUE	0.150859	inferred_L2.3.IT	91.2738	83.1555	-0.134389	16.6811	15.2042	0.995279	0.996859	22050	-0.5	0.125
Sntg2	0.299284	6.48729	3.47236	0.0005445	0.033278	TRUE	0.150859	inferred_L2.3.IT	8.38809	10.0825	0.265433	1.533	1.84348	0.618064	0.681604	22050	0.875	0.25
Unc5d	-0.180789	9.98332	-3.45095	0.000590686	0.0352051	TRUE	0.150859	inferred_L2.3.IT	109.067	97.4211	-0.16291	19.933	17.8125	0.989935	0.991777	22050	-0.875	0.0625
Tmem164	-0.374534	5.56786	-3.44937	0.000590498	0.0352051	TRUE	0.150859	inferred_L2.3.IT	5.34594	4.0351	-0.405838	0.97702	0.737781	0.49764	0.418923	22050	-0.875	-0.5
Adcy8	-0.496002	5.33139	-3.45055	0.000591531	0.0352051	TRUE	0.150859	inferred_L2.3.IT	5.40735	3.68794	-0.552107	0.988243	0.674305	0.419613	0.311559	22050	-0.625	-0.5
Stau2	-0.166787	7.98704	-3.43359	0.000625107	0.0369018	TRUE	0.150859	inferred_L2.3.IT	27.6357	24.4441	-0.177048	5.05068	4.46937	0.922419	0.914441	22050	-0.5	-0.125
Cdc40	0.185659	7.50589	3.43284	0.000626805	0.0369018	TRUE	0.150859	inferred_L2.3.IT	16.9575	18.9612	0.161128	3.09914	3.46688	0.878685	0.912778	22050	0.5	0
Zswim6	-0.202571	7.32985	-3.42949	0.000634476	0.0371127	TRUE	0.150859	inferred_L2.3.IT	17.5009	14.965	-0.225836	3.19845	2.73621	0.852677	0.822415	22050	-0.75	-0.25
Hivep2	0.101986	10.3158	3.42298	0.000649667	0.0378389	TRUE	0.150859	inferred_L2.3.IT	121.828	134.485	0.142606	22.2652	24.5894	0.998397	0.999076	22050	0.5	0.5
Mphosph9	0.24303	6.57107	3.41611	0.000666032	0.038627	TRUE	0.150859	inferred_L2.3.IT	8.6152	10.2073	0.24464	1.57451	1.8663	0.713815	0.753858	22050	1	0.25
Igsf11	0.256619	7.90592	3.4126	0.000678862	0.0392043	TRUE	0.150859	inferred_L2.3.IT	21.8117	27.0142	0.308619	3.98628	4.9393	0.813218	0.854939	22050	0.625	0.5
Fam171a1	-0.239855	6.65475	-3.40687	0.000688663	0.0394339	TRUE	0.150859	inferred_L2.3.IT	11.0428	9.11221	-0.277231	2.01817	1.66608	0.755589	0.696572	22050	-0.75	-0.25
Cntn5	-0.172577	9.61553	-3.40749	0.000691518	0.0394339	TRUE	0.150859	inferred_L2.3.IT	83.57	74.7512	-0.160887	15.2732	13.6676	0.98655	0.983276	22050	-0.75	-0.3125
Abcb9	0.337638	5.45687	3.39319	0.000723492	0.0409616	TRUE	0.150859	inferred_L2.3.IT	3.72398	4.88963	0.392879	0.680591	0.894022	0.456311	0.529058	22050	0.5	0.375
Sphkap	0.147072	8.86801	3.39311	0.000724319	0.0409616	TRUE	0.150859	inferred_L2.3.IT	44.5308	50.0393	0.168259	8.13842	9.14922	0.968736	0.982814	22050	0.5	0.1875
Canx	0.237828	6.69607	3.3887	0.000735279	0.0414096	TRUE	0.150859	inferred_L2.3.IT	9.36136	11.2351	0.263225	1.71088	2.05424	0.721475	0.770027	22050	0.75	0.25
Nav3	-0.0766334	11.6104	-3.38757	0.000739244	0.0414616	TRUE	0.150859	inferred_L2.3.IT	329.608	307.753	-0.0989764	60.2389	56.2698	0.999287	0.999261	22050	-0.5	0.125
Nell1	-0.444601	7.08175	-3.38599	0.000747111	0.0417311	TRUE	0.150859	inferred_L2.3.IT	16.8892	12.2791	-0.459895	3.08667	2.24513	0.576022	0.515569	22050	-0.75	-0.5
Cdh11	-0.170503	8.23867	-3.37634	0.000769145	0.0426125	TRUE	0.150859	inferred_L2.3.IT	31.7749	28.4913	-0.157366	5.80716	5.20937	0.939877	0.935231	22050	-0.625	-0.125
Megf11	0.297033	7.02363	3.37127	0.000787541	0.043106	TRUE	0.150859	inferred_L2.3.IT	11.4346	14.6022	0.352774	2.08978	2.66987	0.681215	0.760233	22050	0.625	0.75
Dclk3	0.31717	6.01413	3.36758	0.000793523	0.0432597	TRUE	0.150859	inferred_L2.3.IT	5.80894	7.34455	0.338399	1.06164	1.34288	0.55224	0.610274	22050	0.5	0.375
Acap2	0.131275	8.48375	3.3623	0.00080827	0.0438881	TRUE	0.150859	inferred_L2.3.IT	34.4998	37.1533	0.106901	6.30516	6.79313	0.971319	0.978287	22050	0.75	0.1875
Tlk1	0.175725	7.41163	3.34438	0.000861595	0.0465979	TRUE	0.150859	inferred_L2.3.IT	15.9291	18.1643	0.189437	2.9112	3.32117	0.853835	0.885429	22050	1	0.25
Ky	0.805411	2.55926	3.32809	0.000912879	0.0489828	TRUE	0.150859	inferred_L2.3.IT	0.347493	0.751434	1.11266	0.0635076	0.137393	0.0562929	0.112538	22050	1	0.75
Nwd2	-0.210206	8.53274	-3.3277	0.000919466	0.0491427	TRUE	0.150859	inferred_L2.3.IT	39.4066	34.4846	-0.192486	7.20192	6.30518	0.9511	0.931719	22050	-0.625	-0.3125
AC149090.1	0.847977	8.58456	10.7579	1.53006e-24	2.07537e-20	TRUE	0.160733	inferred_L4.5.IT	28.6307	57.2674	1.00015	4.68414	9.53964	0.836022	0.925463	15930	0.625	0.875
Tmem132d	0.54653	9.39532	10.1878	2.23566e-22	1.51623e-18	TRUE	0.160733	inferred_L4.5.IT	57.4323	85.6815	0.57712	9.39627	14.2729	0.971767	0.99062	15930	0.625	0.375
Cacna2d3	0.518993	9.84677	8.07986	4.43134e-15	2.00356e-11	TRUE	0.160733	inferred_L4.5.IT	80.7928	117.719	0.543055	13.2182	19.6098	0.980968	0.992371	15930	0.75	0.375
Myt1l	0.258643	9.5578	7.92961	1.02176e-14	3.46478e-11	TRUE	0.160733	inferred_L4.5.IT	69.6029	83.2017	0.257465	11.3874	13.8598	0.989665	0.993997	15930	1	-0.0625
Cadm2	0.238896	12.2484	7.53755	2.09593e-13	5.68583e-10	TRUE	0.160733	inferred_L4.5.IT	462.287	562.243	0.282405	75.6328	93.6588	0.999622	0.999375	15930	0.5	0.125
Tenm2	-0.28299	11.2876	-7.08146	4.5695e-12	1.03301e-08	TRUE	0.160733	inferred_L4.5.IT	290.004	236.181	-0.29618	47.4463	39.3432	0.997731	0.998624	15930	-0.625	-0.125
Ephb1	0.537638	7.02562	6.7322	4.01218e-11	7.77446e-08	TRUE	0.160733	inferred_L4.5.IT	10.8755	16.2352	0.578039	1.7793	2.70448	0.68906	0.80015	15930	0.75	0.5
Ralyl	-0.283829	10.8808	-6.11927	1.83227e-09	2.89735e-06	TRUE	0.160733	inferred_L4.5.IT	217.6	178.471	-0.28599	35.6007	29.7299	0.998361	0.997624	15930	-0.625	-0.5
Robo3	1.28237	4.76501	6.09044	2.16874e-09	2.89735e-06	TRUE	0.160733	inferred_L4.5.IT	1.66558	4.95278	1.57222	0.272498	0.825038	0.154777	0.351051	15930	0.625	0.75
Klhl29	0.235019	9.559	6.06064	2.34967e-09	2.89735e-06	TRUE	0.160733	inferred_L4.5.IT	70.4318	82.8023	0.233443	11.5231	13.7933	0.985001	0.991246	15930	0.875	0.0625
Nav2	0.21256	9.42835	5.91497	5.47829e-09	5.81177e-06	TRUE	0.160733	inferred_L4.5.IT	64.1177	73.4756	0.196541	10.49	12.2396	0.990421	0.993247	15930	1	0.3125
Vmp1	0.338357	7.69246	5.90667	5.74589e-09	5.81177e-06	TRUE	0.160733	inferred_L4.5.IT	18.101	23.3419	0.366854	2.96143	3.88832	0.879128	0.927089	15930	0.5	0.625
Clstn2	0.38215	8.80008	5.91401	5.99858e-09	5.81177e-06	TRUE	0.160733	inferred_L4.5.IT	41.3497	54.4175	0.396192	6.76506	9.06491	0.93093	0.958229	15930	0.5	0.375
Etl4	-0.272178	10.534	-5.85304	8.47779e-09	7.66618e-06	TRUE	0.160733	inferred_L4.5.IT	165.954	138.187	-0.26416	27.1511	23.0194	0.996345	0.996373	15930	-0.75	-0.4375
Ece1	0.553205	6.1518	5.81796	9.53446e-09	8.08284e-06	TRUE	0.160733	inferred_L4.5.IT	5.86495	8.92806	0.606227	0.959541	1.48724	0.552685	0.672211	15930	0.625	0.625
Dapk2	1.3115	3.08098	5.73209	1.547e-08	1.18739e-05	TRUE	0.160733	inferred_L4.5.IT	0.400601	1.36939	1.77329	0.0655407	0.228114	0.0589866	0.184967	15930	1	0.75
Rsrp1	0.258297	8.37409	5.72881	1.57571e-08	1.18739e-05	TRUE	0.160733	inferred_L4.5.IT	30.7199	36.7055	0.256821	5.02596	6.11443	0.958407	0.978614	15930	0.75	0.1875
Cadps	0.166817	10.1991	5.63797	2.61129e-08	1.80134e-05	TRUE	0.160733	inferred_L4.5.IT	113.446	128.623	0.181145	18.5604	21.4261	0.996093	0.997624	15930	0.5	0.125
Hdac9	-0.265791	9.51502	-5.63989	2.75042e-08	1.80134e-05	TRUE	0.160733	inferred_L4.5.IT	80.8297	68.3313	-0.242339	13.2242	11.3827	0.984623	0.981866	15930	-0.875	-0.25
Gpm6b	0.222907	9.1831	5.43764	7.76457e-08	4.57907e-05	TRUE	0.160733	inferred_L4.5.IT	53.6166	62.7892	0.227837	8.77199	10.4595	0.985757	0.992496	15930	0.5	0.25
Tm6sf1	0.488671	5.91587	5.42683	8.22685e-08	4.64954e-05	TRUE	0.160733	inferred_L4.5.IT	4.85498	7.07518	0.543302	0.794303	1.17859	0.507058	0.627064	15930	1	0.75
Rbfox1	0.229592	11.9573	5.35814	1.25741e-07	6.60942e-05	TRUE	0.160733	inferred_L4.5.IT	368.271	444.305	0.270781	60.2513	74.0126	0.99937	0.998749	15930	1	-0.0625
Cyp11a1	1.18555	3.44664	5.34556	1.26692e-07	6.60942e-05	TRUE	0.160733	inferred_L4.5.IT	0.602442	1.73876	1.52917	0.0985631	0.289645	0.0852029	0.214982	15930	0.75	0.625
Gpcpd1	0.405784	6.81179	5.26827	1.90039e-07	9.54698e-05	TRUE	0.160733	inferred_L4.5.IT	9.51042	13.1579	0.468342	1.55596	2.19185	0.706579	0.811406	15930	0.75	0.5
Kcnma1	-0.152031	10.7479	-5.2573	2.01206e-07	9.74698e-05	TRUE	0.160733	inferred_L4.5.IT	184.721	166.19	-0.152513	30.2215	27.6841	0.999118	0.997874	15930	-0.625	-0.625
Celf2	-0.134081	13.1329	-5.25973	2.09916e-07	9.81829e-05	TRUE	0.160733	inferred_L4.5.IT	952.177	876.599	-0.119312	155.782	146.025	0.999874	0.99975	15930	-0.75	-0.0625
Dio3	1.07907	1.84337	5.13912	3.69987e-07	0.000158192	TRUE	0.160733	inferred_L4.5.IT	0.0493048	0.446703	3.17952	0.00806655	0.0744122	0.00743635	0.0585293	15930	0.5	0.5
Xkr4	-0.212066	10.2196	-5.14676	3.73203e-07	0.000158192	TRUE	0.160733	inferred_L4.5.IT	130.245	114.507	-0.185789	21.3088	19.0747	0.992816	0.994622	15930	-0.75	0
Rnf112	0.323515	7.27244	5.04992	5.81347e-07	0.000238951	TRUE	0.160733	inferred_L4.5.IT	13.6982	17.2157	0.329735	2.24111	2.86781	0.820141	0.89007	15930	0.75	0.5
Zmynd8	0.27782	8.09197	5.03614	6.23024e-07	0.000244731	TRUE	0.160733	inferred_L4.5.IT	25.1678	29.5575	0.231947	4.1176	4.92371	0.933703	0.961981	15930	0.625	0.5
Etv5	-0.504411	6.34043	-5.03864	6.31494e-07	0.000244731	TRUE	0.160733	inferred_L4.5.IT	9.97805	6.93254	-0.525375	1.63247	1.15483	0.687421	0.56991	15930	-1	-0.5
Slc9a9	-0.320752	7.94897	-4.94971	9.85233e-07	0.000361181	TRUE	0.160733	inferred_L4.5.IT	28.5328	22.8727	-0.318995	4.66814	3.81016	0.897908	0.863057	15930	-0.625	-0.25
Kcnb2	-0.201839	10.6209	-4.93571	1.07198e-06	0.000382639	TRUE	0.160733	inferred_L4.5.IT	170.174	149.914	-0.182877	27.8414	24.9727	0.99521	0.995248	15930	-0.875	-0.0625
Ppp3ca	0.168562	10.4805	4.89345	1.2824e-06	0.000446011	TRUE	0.160733	inferred_L4.5.IT	135.491	152.326	0.168964	22.1671	25.3746	0.999496	0.999625	15930	1	0.25
Rnf165	0.347854	6.80256	4.78541	2.13351e-06	0.000723473	TRUE	0.160733	inferred_L4.5.IT	9.88406	12.7374	0.365898	1.61709	2.12181	0.700277	0.764882	15930	0.625	0.375
Necab3	0.659962	5.04274	4.73797	2.67669e-06	0.000856285	TRUE	0.160733	inferred_L4.5.IT	2.50761	4.17424	0.7352	0.41026	0.695348	0.289513	0.435468	15930	0.625	0.75
Cfap100	1.03057	3.4471	4.73502	2.71456e-06	0.000856285	TRUE	0.160733	inferred_L4.5.IT	0.656369	1.57885	1.2663	0.107386	0.263007	0.0944038	0.201851	15930	0.875	0.75
Arap2	-0.283324	7.45333	-4.63697	4.31058e-06	0.00131771	TRUE	0.160733	inferred_L4.5.IT	19.7982	16.1294	-0.295677	3.2391	2.68684	0.858583	0.82979	15930	-0.875	-0.25
Ephb2	0.457502	6.11219	4.63396	4.37166e-06	0.00131771	TRUE	0.160733	inferred_L4.5.IT	5.90578	8.31544	0.493664	0.966221	1.38519	0.543358	0.644572	15930	0.75	0.5
Mat2a	0.330613	6.96968	4.62497	4.55905e-06	0.00132266	TRUE	0.160733	inferred_L4.5.IT	10.8131	14.1346	0.386444	1.7691	2.35455	0.767078	0.82929	15930	0.625	0.25
Rgcc	1.1243	2.54309	4.62384	4.58309e-06	0.00132266	TRUE	0.160733	inferred_L4.5.IT	0.251916	0.813826	1.69177	0.041215	0.135568	0.0383161	0.112931	15930	0.75	0.75
Sh3rf3	0.243182	8.09484	4.59999	5.12103e-06	0.00142123	TRUE	0.160733	inferred_L4.5.IT	24.7649	29.785	0.266291	4.05168	4.96161	0.905344	0.926963	15930	1	0.25
Gabra2	-0.249166	8.05598	-4.59943	5.1342e-06	0.00142123	TRUE	0.160733	inferred_L4.5.IT	28.9819	24.8179	-0.223771	4.74162	4.13419	0.92299	0.896698	15930	-0.875	-0.375
Lmcd1	1.11303	3.15953	4.56154	6.12565e-06	0.00166177	TRUE	0.160733	inferred_L4.5.IT	0.539271	1.37089	1.34603	0.0882279	0.228364	0.0704563	0.170085	15930	1	0.875
Smyd3	-0.268746	9.2304	-4.55832	6.41226e-06	0.00170541	TRUE	0.160733	inferred_L4.5.IT	65.7448	55.0091	-0.257207	10.7562	9.16346	0.967734	0.961481	15930	-0.75	-0.25
Vmn2r87	0.467627	5.9675	4.51399	7.60941e-06	0.00198489	TRUE	0.160733	inferred_L4.5.IT	5.38269	7.66153	0.509304	0.88064	1.27626	0.506176	0.63019	15930	0.75	0.5
Grm8	-0.341875	9.24949	-4.50604	8.13751e-06	0.00208259	TRUE	0.160733	inferred_L4.5.IT	67.4466	55.7538	-0.274675	11.0347	9.28752	0.911268	0.885443	15930	-0.5	-0.125
Arhgap22	0.597383	5.09412	4.48264	8.77713e-06	0.00217118	TRUE	0.160733	inferred_L4.5.IT	2.76184	4.2373	0.617517	0.451853	0.705853	0.314091	0.447849	15930	0.875	0.625
Aldh1l1	0.699815	5.30705	4.48849	8.8038e-06	0.00217118	TRUE	0.160733	inferred_L4.5.IT	3.20712	5.45353	0.765913	0.524704	0.908454	0.268717	0.414957	15930	0.625	0.75
Kcnh1	0.215186	8.65191	4.47282	9.17698e-06	0.0022228	TRUE	0.160733	inferred_L4.5.IT	38.4307	43.7559	0.187217	6.2875	7.28889	0.957146	0.973237	15930	0.625	0.3125
Nwd2	-0.295835	7.98439	-4.45953	9.98107e-06	0.00237515	TRUE	0.160733	inferred_L4.5.IT	27.643	23.1783	-0.254142	4.52256	3.86106	0.892866	0.856053	15930	-0.625	-0.75
Scn1a	0.242003	8.02575	4.35942	1.52566e-05	0.00345706	TRUE	0.160733	inferred_L4.5.IT	24.6177	29.3728	0.254785	4.0276	4.89295	0.91026	0.936843	15930	0.5	0.3125
Cacng2	0.261468	7.44069	4.3589	1.52922e-05	0.00345706	TRUE	0.160733	inferred_L4.5.IT	16.1735	19.1797	0.245949	2.64608	3.19497	0.8243	0.862681	15930	0.75	0.375
Lrrc4c	-0.149777	11.7566	-4.35074	1.62896e-05	0.0036186	TRUE	0.160733	inferred_L4.5.IT	371.97	338.41	-0.136417	60.8566	56.3726	0.999622	0.99925	15930	-0.5	-0.0625
Gdpd5	0.767143	4.25124	4.34117	1.65403e-05	0.0036186	TRUE	0.160733	inferred_L4.5.IT	1.34818	2.58938	0.941596	0.22057	0.431341	0.176582	0.293772	15930	0.5	0.75
Plxna2	0.264297	7.3919	4.32758	1.75623e-05	0.00372211	TRUE	0.160733	inferred_L4.5.IT	15.5048	18.6805	0.268815	2.53668	3.11181	0.807789	0.860055	15930	0.875	0.5
Fam189a1	-0.208672	9.12303	-4.31827	1.8559e-05	0.00387283	TRUE	0.160733	inferred_L4.5.IT	60.6441	52.4625	-0.20908	9.92173	8.73924	0.977565	0.975113	15930	-0.625	-0.125
Dclk3	0.570603	5.31331	4.2929	2.05946e-05	0.00416934	TRUE	0.160733	inferred_L4.5.IT	3.231	4.7756	0.563699	0.528611	0.795523	0.333249	0.453602	15930	1	0.875
Prickle2	0.233034	9.89242	4.28128	2.20715e-05	0.00440262	TRUE	0.160733	inferred_L4.5.IT	92.1799	107.945	0.227767	15.0812	17.9815	0.987018	0.991121	15930	0.625	0.125
Cacna2d1	-0.121098	10.1749	-4.23592	2.62035e-05	0.00515108	TRUE	0.160733	inferred_L4.5.IT	121.163	111.571	-0.118985	19.823	18.5857	0.997227	0.997499	15930	-1	0
Ndrg3	0.242323	7.56864	4.22475	2.74998e-05	0.00532868	TRUE	0.160733	inferred_L4.5.IT	17.0818	20.5221	0.264718	2.79468	3.41858	0.865642	0.907079	15930	0.875	0.1875
Cdh10	-0.159961	9.92747	-4.21597	2.86419e-05	0.00547181	TRUE	0.160733	inferred_L4.5.IT	104.33	93.9488	-0.151212	17.0691	15.6501	0.990799	0.992246	15930	-0.625	-0.0625
Adgrl3	-0.138887	9.86258	-4.18754	3.22706e-05	0.00607942	TRUE	0.160733	inferred_L4.5.IT	97.9339	90.4998	-0.113893	16.0226	15.0755	0.994202	0.994247	15930	-0.625	-0.25
Sntg2	0.378611	6.45587	4.12921	4.1516e-05	0.00760977	TRUE	0.160733	inferred_L4.5.IT	7.7031	10.0895	0.389343	1.26027	1.68072	0.584951	0.679215	15930	1	0.5
Ttc14	0.188052	8.24907	4.10598	4.56328e-05	0.00825284	TRUE	0.160733	inferred_L4.5.IT	28.341	32.6116	0.202495	4.63675	5.43247	0.957146	0.973362	15930	1	0.25
Agbl4	-0.184738	10.6236	-4.08979	4.99078e-05	0.00885834	TRUE	0.160733	inferred_L4.5.IT	173.32	153.52	-0.175016	28.3562	25.5734	0.993824	0.994997	15930	-0.5	-0.1875
Heg1	0.558552	5.07944	4.08071	5.07429e-05	0.00885834	TRUE	0.160733	inferred_L4.5.IT	2.64089	4.17949	0.662306	0.432065	0.696223	0.294177	0.410705	15930	0.75	0.75
Tiam2	0.296297	6.7978	4.07978	5.094e-05	0.00885834	TRUE	0.160733	inferred_L4.5.IT	9.65449	12.2855	0.347681	1.57953	2.04652	0.691454	0.769635	15930	0.75	0.75
Adarb1	0.292588	6.77864	4.05954	5.5439e-05	0.00943729	TRUE	0.160733	inferred_L4.5.IT	9.80856	12.1353	0.307098	1.60474	2.02151	0.711369	0.777764	15930	0.875	0.5
Cacna1d	0.163487	8.9565	4.05858	5.56608e-05	0.00943729	TRUE	0.160733	inferred_L4.5.IT	46.5398	53.3011	0.195699	7.61419	8.87894	0.976809	0.982866	15930	0.75	0
Grk5	-0.462638	6.34027	-4.04894	5.91335e-05	0.00990231	TRUE	0.160733	inferred_L4.5.IT	9.28239	6.92052	-0.423615	1.51865	1.15283	0.588858	0.504627	15930	-0.625	-0.625
Igsf9b	0.245675	7.8373	4.04064	5.99773e-05	0.00992112	TRUE	0.160733	inferred_L4.5.IT	20.8813	25.2279	0.272804	3.41631	4.20248	0.886816	0.920085	15930	0.5	0.375
Siae	0.496878	6.01132	3.98142	7.80532e-05	0.0127416	TRUE	0.160733	inferred_L4.5.IT	5.46512	8.16529	0.579249	0.894127	1.36018	0.465465	0.57904	15930	0.5	0.625
Fgf12	-0.116209	10.9006	-3.97415	7.89068e-05	0.0127416	TRUE	0.160733	inferred_L4.5.IT	203.316	188.166	-0.111719	33.2637	31.3448	0.998866	0.997999	15930	-0.625	-0.25
Ano4	0.666453	5.26709	3.9425	9.14855e-05	0.0145989	TRUE	0.160733	inferred_L4.5.IT	3.25642	5.43627	0.739327	0.53277	0.905578	0.282077	0.437094	15930	0.625	0.625
Zfp46	0.415959	5.69257	3.92484	9.64671e-05	0.0152149	TRUE	0.160733	inferred_L4.5.IT	4.4251	6.02111	0.444319	0.723973	1.003	0.455886	0.576163	15930	0.75	0.375
Cacna1c	0.148695	9.47062	3.91789	9.92211e-05	0.0154694	TRUE	0.160733	inferred_L4.5.IT	68.6014	75.2384	0.13323	11.2236	12.5333	0.98853	0.988869	15930	0.625	0.0625
Cnih3	-0.312118	6.93252	-3.91484	0.000100749	0.0155291	TRUE	0.160733	inferred_L4.5.IT	13.7684	10.9972	-0.324225	2.25258	1.83192	0.738972	0.676213	15930	-0.75	-0.25
Syt17	0.35961	6.30139	3.90866	0.000102994	0.0156967	TRUE	0.160733	inferred_L4.5.IT	6.71392	8.72611	0.378182	1.09844	1.4536	0.534031	0.605428	15930	0.75	0.75
Pde10a	0.169553	10.1573	3.90486	0.000106457	0.015771	TRUE	0.160733	inferred_L4.5.IT	109.927	121.229	0.14118	17.9847	20.1943	0.993824	0.993872	15930	0.625	-0.1875
Snrnp70	0.172233	8.39086	3.89408	0.00010923	0.015771	TRUE	0.160733	inferred_L4.5.IT	31.4587	36.0095	0.194918	5.14684	5.9985	0.965213	0.982491	15930	0.5	0.125
Ppfibp1	0.397708	5.61167	3.89374	0.000109381	0.015771	TRUE	0.160733	inferred_L4.5.IT	4.12003	5.49708	0.416011	0.674061	0.915708	0.430048	0.528014	15930	1	0.625
Hr	0.880231	3.21919	3.89306	0.00010968	0.015771	TRUE	0.160733	inferred_L4.5.IT	0.601672	1.29732	1.10848	0.0984371	0.216108	0.088606	0.178714	15930	0.625	0.625
Arhgap42	-0.342999	6.43238	-3.89237	0.000109982	0.015771	TRUE	0.160733	inferred_L4.5.IT	9.81319	7.76063	-0.338549	1.6055	1.29277	0.674313	0.605303	15930	-0.875	-0.375
Rbm5	0.218027	7.61487	3.8887	0.00011162	0.015771	TRUE	0.160733	inferred_L4.5.IT	17.9539	21.0709	0.230957	2.93736	3.51001	0.877111	0.914582	15930	1	0.25
Klf9	0.311023	6.81083	3.88224	0.000114554	0.0158552	TRUE	0.160733	inferred_L4.5.IT	9.98421	12.5467	0.329591	1.63348	2.09005	0.68364	0.774887	15930	0.5	0.5
Zfp804b	-0.40204	10.1225	-3.87595	0.000119568	0.0163821	TRUE	0.160733	inferred_L4.5.IT	126.625	101.538	-0.318534	20.7165	16.9143	0.800353	0.747874	15930	-0.75	-0.375
Dlg1	0.165006	8.77925	3.85273	0.000128916	0.0174862	TRUE	0.160733	inferred_L4.5.IT	42.5539	47.277	0.151848	6.96206	7.87544	0.96244	0.97949	15930	0.625	0.1875
Pdp1	0.384569	5.97566	3.84358	0.000133704	0.0177801	TRUE	0.160733	inferred_L4.5.IT	5.41736	7.39726	0.449401	0.886312	1.23224	0.507941	0.60005	15930	0.5	0.625
Nedd4l	0.148673	9.05381	3.84086	0.000135164	0.0177997	TRUE	0.160733	inferred_L4.5.IT	51.3509	55.9092	0.122697	8.40131	9.31341	0.983111	0.98912	15930	0.625	0
Ppp2r2b	-0.136309	10.1016	-3.83331	0.000139282	0.0181656	TRUE	0.160733	inferred_L4.5.IT	116.29	106.532	-0.126434	19.0257	17.7462	0.995337	0.995248	15930	-0.5	-0.5
Nectin1	-0.518842	5.43327	-3.82552	0.000145322	0.0184219	TRUE	0.160733	inferred_L4.5.IT	5.58068	3.75456	-0.571797	0.913033	0.625438	0.448828	0.349925	15930	-0.625	-0.4375
Vmn2r85	0.470558	5.30352	3.81845	0.000147737	0.0185546	TRUE	0.160733	inferred_L4.5.IT	3.50911	4.93326	0.491434	0.574111	0.821786	0.371439	0.477864	15930	0.75	0.5
Iglon5	0.58358	4.52374	3.81155	0.000151824	0.018893	TRUE	0.160733	inferred_L4.5.IT	1.78422	2.93323	0.717199	0.291908	0.488619	0.233174	0.352801	15930	0.625	0.5
Csgalnact1	-0.373182	6.68428	-3.81271	0.000153452	0.018922	TRUE	0.160733	inferred_L4.5.IT	11.6752	9.12101	-0.356184	1.91013	1.51938	0.68843	0.61068	15930	-0.625	-0.5
Cacnb4	0.13398	10.009	3.79411	0.000162642	0.0198745	TRUE	0.160733	inferred_L4.5.IT	100.237	109.104	0.122301	16.3993	18.1747	0.994958	0.997874	15930	0.625	0.1875
Cdk17	0.218884	7.68157	3.77319	0.000176575	0.0213845	TRUE	0.160733	inferred_L4.5.IT	18.8675	22.2278	0.236459	3.08684	3.70273	0.880892	0.907579	15930	0.5	0.125
Plxdc2	-0.330285	6.91053	-3.77064	0.000180547	0.0216721	TRUE	0.160733	inferred_L4.5.IT	13.7352	10.8958	-0.334107	2.24716	1.81503	0.722586	0.648824	15930	-0.875	-0.375
Oprm1	-0.550534	5.92229	-3.7564	0.000191537	0.0227895	TRUE	0.160733	inferred_L4.5.IT	8.20847	5.54738	-0.565307	1.34295	0.924087	0.532014	0.406703	15930	-0.5	-0.375
Ndfip1	0.193964	9.8087	3.74776	0.000198076	0.0233626	TRUE	0.160733	inferred_L4.5.IT	83.3628	95.5465	0.196799	13.6386	15.9162	0.997857	0.998374	15930	0.5	0.0625
Grip1	-0.295454	8.18853	-3.74095	0.000203384	0.0237819	TRUE	0.160733	inferred_L4.5.IT	32.1775	26.9576	-0.25536	5.26443	4.49062	0.856945	0.811781	15930	-0.5	-0.625
Cacna1a	0.114138	9.95799	3.71557	0.000220991	0.0254065	TRUE	0.160733	inferred_L4.5.IT	94.8585	101.949	0.103998	15.5194	16.9827	0.997731	0.997874	15930	0.75	-0.125
Coq10b	0.377247	5.7271	3.71553	0.000221024	0.0254065	TRUE	0.160733	inferred_L4.5.IT	4.43666	5.94678	0.422637	0.725863	0.99062	0.477061	0.573912	15930	0.5	0.75
Mast2	-0.238352	7.27467	-3.70699	0.000228439	0.0260382	TRUE	0.160733	inferred_L4.5.IT	17.1581	14.2847	-0.26441	2.80716	2.37956	0.851399	0.805528	15930	-0.75	-0.25
Ptgds	-0.624301	5.4861	-3.70622	0.000232562	0.0262873	TRUE	0.160733	inferred_L4.5.IT	5.7363	3.95877	-0.535069	0.938493	0.659455	0.51336	0.388194	15930	-1	-0.625
Slc35f4	-0.234827	7.89013	-3.69983	0.000236189	0.0264766	TRUE	0.160733	inferred_L4.5.IT	26.6076	22.5176	-0.240786	4.35316	3.751	0.865894	0.823537	15930	-0.625	-0.25
Frmd3	0.340908	6.13093	3.68366	0.000249911	0.0275785	TRUE	0.160733	inferred_L4.5.IT	6.33412	8.13526	0.361044	1.0363	1.35518	0.535543	0.624937	15930	0.625	0.375
Stau2	-0.194568	7.86727	-3.68348	0.000250086	0.0275785	TRUE	0.160733	inferred_L4.5.IT	25.3835	22.2586	-0.189527	4.15289	3.70785	0.901185	0.885068	15930	-0.625	-0.25
Rapgef1	0.285884	6.45728	3.66702	0.000266377	0.0291382	TRUE	0.160733	inferred_L4.5.IT	7.86411	9.52867	0.276992	1.28661	1.58729	0.658684	0.728989	15930	1	0.25
Cwh43	0.915946	2.32408	3.65981	0.000273824	0.0297132	TRUE	0.160733	inferred_L4.5.IT	0.200301	0.646406	1.69027	0.0327704	0.107679	0.0289892	0.0864182	15930	1	0.75
Dot1l	0.31844	6.13496	3.6492	0.000285129	0.0306943	TRUE	0.160733	inferred_L4.5.IT	6.08606	7.80642	0.359154	0.995715	1.3004	0.579027	0.655453	15930	1	0.3125
Kcnk1	0.406558	5.63568	3.64636	0.000288233	0.0307515	TRUE	0.160733	inferred_L4.5.IT	4.308	5.7636	0.419951	0.704815	0.960105	0.445173	0.539895	15930	0.5	0.625
Nrg1	-0.178913	12.2536	-3.64827	0.000290194	0.0307515	TRUE	0.160733	inferred_L4.5.IT	524.781	472.26	-0.152135	85.8573	78.6695	0.998992	0.998624	15930	-0.75	-0.3125
Kcnab1	-0.250477	8.81555	-3.6421	0.000297069	0.031236	TRUE	0.160733	inferred_L4.5.IT	48.1276	41.7003	-0.206806	7.87396	6.94647	0.911394	0.88932	15930	-0.625	-0.5
Arpp21	0.0913632	11.0309	3.63237	0.000303975	0.0317163	TRUE	0.160733	inferred_L4.5.IT	203.14	217.16	0.0962835	33.2349	36.1747	0.999118	0.999125	15930	0.5	0.125
Epha4	0.144859	8.97865	3.59402	0.000351376	0.0361066	TRUE	0.160733	inferred_L4.5.IT	48.4327	52.8063	0.12473	7.92387	8.79652	0.980212	0.988244	15930	0.75	0.0625
Teddm2	0.636537	4.45276	3.57945	0.000373029	0.0377594	TRUE	0.160733	inferred_L4.5.IT	1.72798	2.8056	0.699223	0.282707	0.467359	0.20305	0.295273	15930	0.75	0.625
Cadm1	-0.164795	9.20353	-3.57103	0.000384707	0.0386531	TRUE	0.160733	inferred_L4.5.IT	62.5731	56.5076	-0.147098	10.2373	9.41308	0.979582	0.975988	15930	-0.625	-0.1875
Add2	0.187717	7.91852	3.56133	0.000397165	0.0396114	TRUE	0.160733	inferred_L4.5.IT	23.1401	25.9471	0.165177	3.78586	4.32229	0.906731	0.932966	15930	0.625	0.375
Car4	0.437839	5.25882	3.52246	0.000458865	0.0451018	TRUE	0.160733	inferred_L4.5.IT	3.39355	4.56914	0.429125	0.555205	0.761131	0.367784	0.464232	15930	0.75	0.375
Sorcs3	-0.301755	8.03099	-3.52303	0.000463609	0.0451093	TRUE	0.160733	inferred_L4.5.IT	29.0744	23.4328	-0.311221	4.75674	3.90345	0.851273	0.816533	15930	-0.75	-0.625
Iqgap2	0.550826	5.57353	3.50778	0.00049036	0.0469783	TRUE	0.160733	inferred_L4.5.IT	4.07535	5.7636	0.500047	0.666751	0.960105	0.305773	0.411456	15930	0.75	0.875
Mapk6	0.430159	5.16468	3.50367	0.000491811	0.0469783	TRUE	0.160733	inferred_L4.5.IT	3.02762	4.08715	0.43291	0.495337	0.68084	0.355558	0.443347	15930	0.75	0.5
Nell1	-0.280651	8.32416	-3.48954	0.000524248	0.0497266	TRUE	0.160733	inferred_L4.5.IT	36.4847	30.3413	-0.266011	5.96912	5.05428	0.864381	0.831416	15930	-0.625	-0.25
AC149090.1	0.779097	8.57472	8.61327	8.48512e-14	1.08304e-09	TRUE	0.09544	inferred_L5.6.NP	28.878	51.8872	0.845407	2.87824	5.30391	0.817058	0.915511	3204	0.75	0.75
Cntn3	0.5767	10.0971	8.18403	7.53342e-13	4.80783e-09	TRUE	0.09544	inferred_L5.6.NP	93.604	143.757	0.61899	9.32942	14.6948	0.956737	0.984237	3204	0.75	0.125
Arpp21	0.247275	10.8163	6.58907	4.81977e-10	2.05065e-06	TRUE	0.09544	inferred_L5.6.NP	169.368	200.073	0.240367	16.8807	20.4515	0.993201	0.996847	3204	0.875	0.3125
Zbtb20	0.698649	6.85953	6.27983	5.04544e-09	1.58408e-05	TRUE	0.09544	inferred_L5.6.NP	9.33869	16.4507	0.816855	0.930779	1.68159	0.437577	0.619168	3204	0.625	0.75
Atp2b2	0.266712	9.84612	6.10677	6.20527e-09	1.58408e-05	TRUE	0.09544	inferred_L5.6.NP	86.2806	103.09	0.256793	8.59951	10.5378	0.984549	0.993064	3204	0.75	0.25
Myt1l	0.218853	10.0871	5.66698	5.74801e-08	0.000122279	TRUE	0.09544	inferred_L5.6.NP	101.448	118.591	0.225245	10.1112	12.1223	0.982695	0.993064	3204	1	0.375
Srrm3	0.359451	8.20076	5.48528	1.39779e-07	0.000222521	TRUE	0.09544	inferred_L5.6.NP	25.7341	33.2591	0.370068	2.56489	3.39975	0.843634	0.908575	3204	1	0.5
Ctsb	0.60256	7.39852	5.62678	1.47378e-07	0.000222521	TRUE	0.09544	inferred_L5.6.NP	13.4624	21.1571	0.652208	1.34178	2.16267	0.648331	0.776166	3204	0.75	0.625
Mgat4c	-0.395844	11.7618	-5.60456	1.74335e-07	0.000222521	TRUE	0.09544	inferred_L5.6.NP	416.793	318.744	-0.386936	41.5414	32.582	0.995674	0.994325	3204	-0.75	-0.5
Gpcpd1	0.489409	6.93121	5.43997	1.73933e-07	0.000222521	TRUE	0.09544	inferred_L5.6.NP	10.3743	14.7236	0.50512	1.03399	1.50504	0.558714	0.687894	3204	0.75	0.3125
Rora	0.245104	10.1818	5.38526	2.40945e-07	0.000279584	TRUE	0.09544	inferred_L5.6.NP	111.116	131.007	0.237585	11.0748	13.3916	0.970334	0.991803	3204	0.75	0.5625
Cacnb4	0.206473	10.537	5.26578	3.98644e-07	0.000424024	TRUE	0.09544	inferred_L5.6.NP	140.769	161.787	0.200766	14.0303	16.5378	0.99382	0.994956	3204	0.875	0.1875
Ephb2	0.596679	6.26462	5.18566	5.80264e-07	0.00056973	TRUE	0.09544	inferred_L5.6.NP	6.17619	9.9432	0.686993	0.615575	1.01639	0.388752	0.53657	3204	0.875	0.625
Trim9	0.281258	8.63749	5.08897	9.08056e-07	0.000827888	TRUE	0.09544	inferred_L5.6.NP	37.547	45.8547	0.288371	3.74227	4.68726	0.880099	0.931904	3204	0.625	0.375
Mcc	-0.32559	9.12989	-5.12291	1.10042e-06	0.000902154	TRUE	0.09544	inferred_L5.6.NP	62.4812	50.7399	-0.300301	6.22744	5.18663	0.951792	0.925599	3204	-0.75	-0.375
Pex5l	0.362162	8.36803	5.08666	1.13087e-06	0.000902154	TRUE	0.09544	inferred_L5.6.NP	31.0112	39.8283	0.361007	3.09085	4.07125	0.796044	0.860025	3204	0.625	0.375
Dagla	0.575449	6.13514	5.02509	1.21691e-06	0.000913681	TRUE	0.09544	inferred_L5.6.NP	5.6243	8.90694	0.663256	0.560569	0.910467	0.383189	0.535309	3204	0.875	0.75
Inf2	0.753623	5.264	4.96235	1.6182e-06	0.00111908	TRUE	0.09544	inferred_L5.6.NP	2.77184	5.04562	0.864185	0.276267	0.515763	0.218789	0.361917	3204	0.875	0.625
Abcd2	0.706321	5.50373	4.95594	1.66582e-06	0.00111908	TRUE	0.09544	inferred_L5.6.NP	3.52216	5.81665	0.723726	0.351051	0.594578	0.244747	0.381463	3204	0.875	0.75
Vwc2l	-0.325927	10.0574	-5.03333	2.03755e-06	0.00130036	TRUE	0.09544	inferred_L5.6.NP	126.048	102.023	-0.305079	12.563	10.4288	0.964153	0.965322	3204	-0.5	-0.125
Sfxn5	0.400332	7.05618	4.82684	2.96982e-06	0.0017996	TRUE	0.09544	inferred_L5.6.NP	11.6951	15.3281	0.390276	1.16564	1.56683	0.595797	0.691677	3204	0.875	0.5
Etl4	-0.190892	11.4824	-4.88302	3.19243e-06	0.0017996	TRUE	0.09544	inferred_L5.6.NP	314.328	274.795	-0.193916	31.3288	28.0895	0.998146	1	3204	-0.5	0.25
Gria2	0.187724	10.9612	4.82124	3.24278e-06	0.0017996	TRUE	0.09544	inferred_L5.6.NP	188.132	216.369	0.201752	18.7509	22.1173	0.998764	0.998108	3204	0.625	-0.125
Osbp2	0.358479	7.22366	4.66494	6.04011e-06	0.00321233	TRUE	0.09544	inferred_L5.6.NP	13.3507	17.0367	0.351724	1.33066	1.74149	0.60754	0.715637	3204	0.875	0.5
Nav2	0.191346	9.91035	4.63072	7.00256e-06	0.00357523	TRUE	0.09544	inferred_L5.6.NP	90.8073	102.96	0.181206	9.05068	10.5246	0.985167	0.995586	3204	0.75	0.25
Astn2	0.264331	9.00963	4.61991	7.37819e-06	0.00362212	TRUE	0.09544	inferred_L5.6.NP	48.715	59.394	0.28595	4.85538	6.07125	0.896168	0.933165	3204	0.5	0.375
Gpr26	0.417186	6.68828	4.48905	1.28093e-05	0.0058392	TRUE	0.09544	inferred_L5.6.NP	8.90462	12.2254	0.457261	0.887515	1.24968	0.509271	0.620429	3204	0.625	0.5
Rbfox3	0.222569	9.02484	4.48004	1.33049e-05	0.00585601	TRUE	0.09544	inferred_L5.6.NP	49.056	57.0069	0.216704	4.88937	5.82724	0.941286	0.962169	3204	0.75	0.25
Cacna1a	0.166419	10.0865	4.40288	1.83737e-05	0.00781739	TRUE	0.09544	inferred_L5.6.NP	101.473	113.354	0.159735	10.1137	11.587	0.988875	0.998739	3204	1	0.5
Hivep3	0.235807	8.62279	4.39006	1.93781e-05	0.00797878	TRUE	0.09544	inferred_L5.6.NP	36.8339	43.301	0.233367	3.6712	4.42623	0.899258	0.930643	3204	0.875	0.25
Ece1	0.647068	5.73589	4.33997	2.73471e-05	0.0109081	TRUE	0.09544	inferred_L5.6.NP	4.22908	6.89609	0.705436	0.421508	0.704918	0.31026	0.445776	3204	0.75	0.75
Ier5	0.96126	5.42699	4.37348	2.92216e-05	0.0113026	TRUE	0.09544	inferred_L5.6.NP	3.03849	6.77272	1.15638	0.302843	0.692308	0.231768	0.397856	3204	0.5	0.625
Smyd3	-0.195988	9.64939	-4.11831	5.83235e-05	0.0218953	TRUE	0.09544	inferred_L5.6.NP	85.8837	75.4437	-0.186984	8.55995	7.71185	0.972806	0.969735	3204	-0.625	-0.25
Ptgds	-0.687348	5.96052	-4.11894	7.57048e-05	0.0276084	TRUE	0.09544	inferred_L5.6.NP	8.07369	5.46506	-0.562992	0.804697	0.558638	0.476514	0.320933	3204	-1	-0.625
Agpat3	0.404292	6.37862	3.99243	9.54716e-05	0.0329351	TRUE	0.09544	inferred_L5.6.NP	7.01332	9.4189	0.42546	0.699011	0.962799	0.47466	0.537831	3204	0.75	0.25
Slc16a14	0.791508	4.3328	3.97491	0.000102158	0.0343145	TRUE	0.09544	inferred_L5.6.NP	1.29601	2.65851	1.03654	0.129172	0.271753	0.111248	0.205549	3204	0.875	0.625
Gde1	0.317827	7.66015	3.96492	0.000108645	0.0347996	TRUE	0.09544	inferred_L5.6.NP	17.8775	21.8479	0.289353	1.78183	2.23329	0.733622	0.819672	3204	0.625	0.75
Herc1	0.202065	8.46623	3.95795	0.000109056	0.0347996	TRUE	0.09544	inferred_L5.6.NP	33.5412	38.6502	0.204542	3.34302	3.95082	0.879481	0.921185	3204	0.875	0.25
Fgf12	-0.172703	10.4572	-3.91977	0.000132683	0.0407086	TRUE	0.09544	inferred_L5.6.NP	153.264	136.552	-0.166561	15.2756	13.9584	0.989493	0.994325	3204	-0.5	-0.0625
Coq10b	0.534209	5.54975	3.86928	0.000152934	0.0443647	TRUE	0.09544	inferred_L5.6.NP	3.63998	5.52057	0.600887	0.362794	0.564313	0.285538	0.397856	3204	0.625	0.625
Tmem117	0.282681	7.36557	3.85221	0.000163115	0.0462667	TRUE	0.09544	inferred_L5.6.NP	14.9196	18.3258	0.296671	1.48702	1.87327	0.648949	0.711854	3204	1	0.25
Sez6	0.354887	6.68026	3.8281	0.000178591	0.0489088	TRUE	0.09544	inferred_L5.6.NP	8.7248	11.3619	0.38101	0.869592	1.16141	0.542645	0.632409	3204	0.625	0.5625
Abcb9	0.464958	5.84049	3.82587	0.000180094	0.0489088	TRUE	0.09544	inferred_L5.6.NP	4.66315	6.37179	0.450395	0.464771	0.651324	0.342398	0.452081	3204	0.625	0.75
C1qtnf4	0.395054	7.55876	3.87368	0.000184187	0.0489783	TRUE	0.09544	inferred_L5.6.NP	16.2714	21.8232	0.423526	1.62176	2.23077	0.702101	0.80454	3204	0.5	0.625
Cacna2d3	0.600013	9.96137	11.8827	1.05569e-27	1.45326e-23	TRUE	0.146502	inferred_L5.IT	84.3671	129.538	0.618621	17.3063	26.8057	0.987064	0.995125	10899	0.75	0.3125
AC149090.1	0.795792	8.79867	9.96285	8.19163e-21	5.6383e-17	TRUE	0.146502	inferred_L5.IT	33.9239	63.855	0.912498	6.95886	13.2138	0.873877	0.947309	10899	0.625	1
Clstn2	0.435187	10.0513	9.33534	1.05794e-18	4.85452e-15	TRUE	0.146502	inferred_L5.IT	98.6476	132.182	0.422168	20.2357	27.3529	0.990658	0.997	10899	0.5	0.25
Astn2	0.478664	9.61205	8.56451	3.20046e-16	1.10144e-12	TRUE	0.146502	inferred_L5.IT	67.4134	97.5554	0.533186	13.8286	20.1875	0.98419	0.99325	10899	0.625	0.625
Cadm2	0.224392	12.2823	8.02315	1.46238e-14	4.02621e-11	TRUE	0.146502	inferred_L5.IT	483.348	570.788	0.239892	99.1498	118.115	1	0.999625	10899	0.5	-0.25
Ephb1	0.781541	6.34694	7.9745	1.97071e-14	4.52146e-11	TRUE	0.146502	inferred_L5.IT	6.38575	11.5361	0.853229	1.30992	2.38721	0.552641	0.719482	10899	0.625	0.75
Gpcpd1	0.510553	6.86809	7.74061	6.88144e-14	1.35328e-10	TRUE	0.146502	inferred_L5.IT	9.6719	14.2926	0.563397	1.98401	2.95762	0.769314	0.871367	10899	0.625	0.625
Ralyl	-0.24287	10.8208	-7.47516	5.52904e-13	9.51409e-10	TRUE	0.146502	inferred_L5.IT	203.808	171.722	-0.247133	41.8074	35.5352	0.997305	0.998875	10899	-0.625	0.25
Cfap100	1.24242	3.98048	7.37826	8.08935e-13	1.23731e-09	TRUE	0.146502	inferred_L5.IT	1.0151	2.69215	1.40714	0.208229	0.557097	0.16996	0.352522	10899	0.875	0.75
Tenm2	-0.455875	10.6109	-6.98209	1.40653e-11	1.93623e-08	TRUE	0.146502	inferred_L5.IT	191.862	136.872	-0.487244	39.357	28.3235	0.992993	0.990999	10899	-0.75	-0.125
Cwh43	0.958749	5.41592	6.76557	5.37156e-11	6.72227e-08	TRUE	0.146502	inferred_L5.IT	3.09084	6.49614	1.07158	0.634028	1.34427	0.332914	0.545847	10899	0.625	0.75
Dlgap2	0.164522	10.8924	6.7044	6.23619e-11	7.15395e-08	TRUE	0.146502	inferred_L5.IT	183.658	204.139	0.152532	37.6739	42.2432	0.998203	0.998312	10899	0.75	-0.3125
Me3	0.408759	8.56716	6.58964	1.56505e-10	1.65727e-07	TRUE	0.146502	inferred_L5.IT	33.0901	44.2515	0.419327	6.78782	9.15713	0.918433	0.950309	10899	1	0.625
Myt1l	0.191714	9.63056	6.5256	1.87152e-10	1.84024e-07	TRUE	0.146502	inferred_L5.IT	75.1576	85.0615	0.178588	15.4172	17.6021	0.994251	0.99775	10899	0.875	0.375
Nav2	0.195121	9.78412	6.43685	3.20148e-10	2.93421e-07	TRUE	0.146502	inferred_L5.IT	83.4098	93.5104	0.16491	17.11	19.3505	0.995868	0.998125	10899	0.875	0.375
Lmcd1	1.4852	2.97648	6.42647	3.41039e-10	2.93421e-07	TRUE	0.146502	inferred_L5.IT	0.468574	1.56038	1.73555	0.0961193	0.322895	0.0716852	0.213763	10899	0.75	0.625
Adarb1	0.401316	6.96729	6.41344	3.68519e-10	2.98414e-07	TRUE	0.146502	inferred_L5.IT	10.8622	14.665	0.433067	2.22817	3.03469	0.784226	0.861991	10899	0.625	0.25
Atp2b2	0.233748	9.78063	6.40833	3.90276e-10	2.98475e-07	TRUE	0.146502	inferred_L5.IT	84.6394	98.3827	0.217075	17.3622	20.3587	0.996766	0.998312	10899	0.5	0
Gpm6b	0.214653	9.57545	6.36133	5.03256e-10	3.64622e-07	TRUE	0.146502	inferred_L5.IT	71.1173	82.6412	0.21666	14.5884	17.1013	0.993173	0.998125	10899	0.625	0.5
Nkain2	-0.242815	11.8808	-6.2526	1.14222e-09	7.86193e-07	TRUE	0.146502	inferred_L5.IT	418.998	356.273	-0.233959	85.9495	73.7249	0.999461	0.999062	10899	-0.75	-0.125
Lrtm1	0.46319	7.26778	6.2267	1.29698e-09	8.50199e-07	TRUE	0.146502	inferred_L5.IT	13.3679	18.7554	0.488525	2.74218	3.88112	0.810636	0.888056	10899	0.625	0.5
Celf2	-0.136877	12.9889	-6.12422	2.37492e-09	1.48605e-06	TRUE	0.146502	inferred_L5.IT	869.925	787.026	-0.14448	178.449	162.862	0.99982	1	10899	-0.625	0.25
Kcnk1	0.559599	5.89971	5.83045	1.08736e-08	5.98747e-06	TRUE	0.146502	inferred_L5.IT	4.84515	7.61704	0.65269	0.993891	1.57622	0.562882	0.693606	10899	0.5	0.625
Ppm1e	0.234938	9.0237	5.81664	1.15822e-08	6.13234e-06	TRUE	0.146502	inferred_L5.IT	49.1057	56.7309	0.208244	10.0731	11.7395	0.982393	0.989687	10899	1	0.125
Siae	0.792075	5.44608	5.80186	1.43242e-08	7.30324e-06	TRUE	0.146502	inferred_L5.IT	3.34133	6.17084	0.885044	0.685411	1.27695	0.399209	0.535533	10899	0.75	0.75
Rbfox1	0.15301	13.0085	5.67906	2.79188e-08	1.34181e-05	TRUE	0.146502	inferred_L5.IT	814.375	898.881	0.142436	167.054	186.009	1	0.999812	10899	0.5	-0.25
Tm6sf1	0.468856	6.03643	5.65407	2.8267e-08	1.34181e-05	TRUE	0.146502	inferred_L5.IT	5.38554	7.71309	0.518218	1.10474	1.5961	0.608157	0.719107	10899	0.875	0.625
Maml3	0.514993	7.60193	5.66363	3.03263e-08	1.39157e-05	TRUE	0.146502	inferred_L5.IT	16.9755	23.5452	0.471978	3.48221	4.8723	0.759792	0.826364	10899	1	0.75
Ppp2r2b	-0.184975	10.2313	-5.59639	3.92488e-08	1.7429e-05	TRUE	0.146502	inferred_L5.IT	129.595	113.647	-0.189449	26.5839	23.5173	0.997125	0.996625	10899	-0.875	-0.0625
Rsrp1	0.212089	8.67257	5.57781	4.2656e-08	1.83501e-05	TRUE	0.146502	inferred_L5.IT	38.2164	44.1083	0.20686	7.83938	9.12751	0.986885	0.994187	10899	0.75	0.125
Nrg3	-0.12592	12.5303	-5.57375	4.78794e-08	1.9973e-05	TRUE	0.146502	inferred_L5.IT	633.729	582.76	-0.120964	129.998	120.593	1	0.999812	10899	-0.5	-0.25
Nrg1	-0.252097	11.9625	-5.55554	5.3856e-08	2.18054e-05	TRUE	0.146502	inferred_L5.IT	453.565	376.165	-0.269946	93.0404	77.8412	0.999641	0.999437	10899	-0.625	-0.125
Vmp1	0.378094	7.39753	5.51949	6.28035e-08	2.47015e-05	TRUE	0.146502	inferred_L5.IT	14.6353	19.5047	0.414374	3.00216	4.03619	0.870823	0.918432	10899	0.5	0.375
Cadps	0.1517	10.7612	5.49128	6.76673e-08	2.58752e-05	TRUE	0.146502	inferred_L5.IT	170.622	188.541	0.144081	34.9998	39.0156	0.998922	0.999812	10899	0.5	0.5625
Aopep	0.247636	8.90766	5.4892	7.04797e-08	2.62223e-05	TRUE	0.146502	inferred_L5.IT	45.5139	53.4534	0.231974	9.33633	11.0613	0.977363	0.988374	10899	0.75	0.125
Iqgap2	0.345108	8.0799	5.49321	7.41716e-08	2.68696e-05	TRUE	0.146502	inferred_L5.IT	25.3775	31.1596	0.296127	5.20571	6.44797	0.894898	0.935683	10899	0.625	0.25
Brinp1	0.239679	9.89212	5.48426	7.80991e-08	2.7567e-05	TRUE	0.146502	inferred_L5.IT	91.9115	106.674	0.21489	18.8539	22.0744	0.990837	0.997375	10899	0.5	0.25
Syn3	0.472821	7.7438	5.43515	1.0106e-07	3.47799e-05	TRUE	0.146502	inferred_L5.IT	19.0994	26.2981	0.461428	3.91789	5.44197	0.773087	0.848678	10899	1	0.75
Etv5	-0.394505	6.81624	-5.36873	1.30408e-07	4.37853e-05	TRUE	0.146502	inferred_L5.IT	13.0772	9.94946	-0.394361	2.68254	2.05888	0.811534	0.722295	10899	-0.625	-0.375
Cyp11a1	0.911813	4.20921	5.31857	1.73044e-07	5.67172e-05	TRUE	0.146502	inferred_L5.IT	1.30938	2.72568	1.05773	0.268595	0.564035	0.203557	0.362648	10899	0.625	0.625
Ano4	0.444117	7.13198	5.28575	2.17069e-07	6.92168e-05	TRUE	0.146502	inferred_L5.IT	12.6603	17.5058	0.467524	2.59702	3.62254	0.713259	0.829364	10899	0.75	0.5
Rbfox3	0.187201	9.7126	5.2613	2.24125e-07	6.92168e-05	TRUE	0.146502	inferred_L5.IT	82.773	90.8074	0.133649	16.9793	18.7911	0.99443	0.99775	10899	0.625	0.5625
Klf9	0.34806	6.96884	5.23955	2.5046e-07	7.40801e-05	TRUE	0.146502	inferred_L5.IT	10.934	14.2129	0.378377	2.2429	2.94112	0.795544	0.855991	10899	0.75	0.375
Ece1	0.475867	5.97882	5.23763	2.52925e-07	7.40801e-05	TRUE	0.146502	inferred_L5.IT	5.46699	7.65057	0.484819	1.12145	1.58316	0.591807	0.68423	10899	0.625	0.5
Ephb2	0.463467	6.04418	5.21581	2.82628e-07	8.1012e-05	TRUE	0.146502	inferred_L5.IT	5.65442	7.94235	0.490186	1.1599	1.64354	0.586777	0.680105	10899	0.75	0.625
Rnf112	0.289372	7.41343	5.21185	2.88362e-07	8.1012e-05	TRUE	0.146502	inferred_L5.IT	15.2151	18.8251	0.307157	3.12109	3.89556	0.899569	0.946184	10899	0.875	0.625
Tet1	0.561714	5.17582	5.17051	3.55461e-07	9.78655e-05	TRUE	0.146502	inferred_L5.IT	2.88677	4.42379	0.615828	0.592167	0.915432	0.380525	0.505719	10899	1	0.75
Chl1	-0.400867	6.75633	-5.12738	4.58141e-07	0.000123662	TRUE	0.146502	inferred_L5.IT	12.1453	9.31969	-0.382042	2.49138	1.92856	0.762487	0.68423	10899	-0.875	-0.75
Robo3	0.920462	5.12938	5.07287	6.28559e-07	0.000166399	TRUE	0.146502	inferred_L5.IT	2.73437	5.63531	1.04328	0.560905	1.16614	0.221883	0.369023	10899	0.75	0.75
Col25a1	0.553974	6.36641	5.00628	8.69769e-07	0.00022591	TRUE	0.146502	inferred_L5.IT	6.79302	9.99476	0.55712	1.39346	2.06825	0.560726	0.656666	10899	0.75	0.625
Klhl29	0.151999	9.94277	4.97869	9.21595e-07	0.000232132	TRUE	0.146502	inferred_L5.IT	94.9122	104.256	0.13547	19.4695	21.5742	0.995329	0.995875	10899	0.75	0.125
Adcy9	0.280013	7.98465	4.98268	9.27448e-07	0.000232132	TRUE	0.146502	inferred_L5.IT	23.899	28.3958	0.248725	4.90244	5.87605	0.927955	0.946747	10899	0.75	0.25
Arpp21	0.116438	11.1263	4.94689	1.07614e-06	0.000264538	TRUE	0.146502	inferred_L5.IT	217.064	233.342	0.104326	44.5266	48.2863	0.999461	0.999437	10899	0.625	0
Kcnb2	-0.209331	10.1344	-4.89928	1.45484e-06	0.000351356	TRUE	0.146502	inferred_L5.IT	122.133	106.075	-0.203372	25.0534	21.9505	0.993352	0.994937	10899	-0.875	0.0625
Ptgds	-0.766311	5.24402	-4.88267	1.57549e-06	0.000373934	TRUE	0.146502	inferred_L5.IT	5.0825	3.01202	-0.754806	1.04258	0.623289	0.534315	0.393962	10899	-0.875	-0.75
Tiam2	0.349473	6.85735	4.85975	1.64731e-06	0.000384353	TRUE	0.146502	inferred_L5.IT	10.0109	13.2415	0.403499	2.05354	2.74011	0.762307	0.836302	10899	0.5	0.75
Oxr1	-0.159647	10.6306	-4.86034	1.7112e-06	0.000391958	TRUE	0.146502	inferred_L5.IT	172.783	152.987	-0.175554	35.4432	31.6582	0.999281	0.998687	10899	-0.5	-0.1875
Pclo	-0.160809	9.395	-4.8449	1.75972e-06	0.000391958	TRUE	0.146502	inferred_L5.IT	72.7385	65.1635	-0.158656	14.9209	13.4845	0.991376	0.991937	10899	-0.625	0.0625
Arap2	-0.287449	7.11685	-4.84424	1.76532e-06	0.000391958	TRUE	0.146502	inferred_L5.IT	15.7362	12.6425	-0.315806	3.22799	2.61616	0.842975	0.804238	10899	-0.75	-0.25
Mettl21e	1.02355	1.59165	4.83752	1.82286e-06	0.00039831	TRUE	0.146502	inferred_L5.IT	0.0893357	0.402328	2.17106	0.0183255	0.0832552	0.0167086	0.0710669	10899	0.833333	0.5
Tmem132d	0.211405	9.03474	4.83242	1.90069e-06	0.000408827	TRUE	0.146502	inferred_L5.IT	50.021	57.2384	0.194449	10.2609	11.8446	0.975027	0.987999	10899	0.5	0.625
Inf2	0.396585	6.47069	4.81189	2.09152e-06	0.000442952	TRUE	0.146502	inferred_L5.IT	7.62331	10.2865	0.432268	1.56378	2.12863	0.714157	0.7973	10899	0.5	0.625
Kcnh1	0.198764	8.69093	4.79715	2.20889e-06	0.00046072	TRUE	0.146502	inferred_L5.IT	38.9512	43.9715	0.1749	7.99012	9.09919	0.969996	0.982936	10899	0.875	0.125
Csgalnact1	-0.285302	7.52957	-4.78492	2.34319e-06	0.000481438	TRUE	0.146502	inferred_L5.IT	20.4999	16.7618	-0.290437	4.20517	3.46859	0.889867	0.856741	10899	-0.875	-0.375
Hr	1.09628	2.95879	4.74843	2.78018e-06	0.000561187	TRUE	0.146502	inferred_L5.IT	0.474705	1.28129	1.43249	0.0973769	0.265142	0.0856989	0.209076	10899	0.75	0.75
Ndrg3	0.243189	7.67889	4.74162	2.87055e-06	0.000564515	TRUE	0.146502	inferred_L5.IT	18.3471	22.3102	0.282149	3.76356	4.61673	0.915738	0.949747	10899	0.75	0.4375
Lpgat1	0.225573	7.9712	4.73606	2.9465e-06	0.000571288	TRUE	0.146502	inferred_L5.IT	23.3998	27.7262	0.244751	4.80004	5.73748	0.925261	0.95706	10899	0.5	0.4375
Kcnma1	-0.117396	10.8443	-4.70684	3.37814e-06	0.000637035	TRUE	0.146502	inferred_L5.IT	195.248	178.334	-0.130732	40.0516	36.9032	0.999461	0.999437	10899	-0.625	-0.25
Hdac9	-0.232861	8.99186	-4.71452	3.43739e-06	0.000639447	TRUE	0.146502	inferred_L5.IT	55.2795	47.249	-0.22646	11.3396	9.77742	0.974308	0.971498	10899	-1	-0.125
Prickle2	0.201864	9.68796	4.69892	3.70317e-06	0.000679705	TRUE	0.146502	inferred_L5.IT	81.2999	91.7815	0.17495	16.6771	18.9927	0.9894	0.992687	10899	0.5	-0.0625
Ttc14	0.18544	8.25215	4.65179	4.36227e-06	0.000769884	TRUE	0.146502	inferred_L5.IT	28.259	32.5532	0.20409	5.7968	6.73636	0.976285	0.982749	10899	0.875	0.25
Lnx1	0.340262	6.57885	4.59591	5.64046e-06	0.000982867	TRUE	0.146502	inferred_L5.IT	8.52981	11.277	0.402793	1.74973	2.33358	0.726913	0.810801	10899	0.625	0.375
Xkr4	-0.154963	10.1415	-4.58845	5.8865e-06	0.00101292	TRUE	0.146502	inferred_L5.IT	121.296	108.637	-0.159021	24.8816	22.4806	0.996586	0.994937	10899	-0.625	-0.25
Sh3rf1	-0.257071	7.4691	-4.58191	6.01313e-06	0.00102194	TRUE	0.146502	inferred_L5.IT	19.6959	16.0958	-0.291208	4.04024	3.33077	0.896694	0.862366	10899	-0.75	-0.5
Pparg	0.482311	6.47394	4.58749	6.19853e-06	0.0010406	TRUE	0.146502	inferred_L5.IT	7.98941	11.267	0.49594	1.63888	2.33152	0.554438	0.644103	10899	0.75	0.5
Blnk	0.57005	5.90863	4.56405	6.89043e-06	0.00112921	TRUE	0.146502	inferred_L5.IT	5.06936	7.37238	0.540327	1.03989	1.5256	0.455084	0.559347	10899	1	0.75
Iglon5	0.496104	5.03119	4.55252	6.87396e-06	0.00112921	TRUE	0.146502	inferred_L5.IT	2.66168	3.99156	0.584617	0.545994	0.825989	0.386453	0.506469	10899	0.75	0.5
Arhgap22	0.473678	5.50575	4.54696	7.0494e-06	0.00114167	TRUE	0.146502	inferred_L5.IT	3.92902	5.43686	0.468605	0.805965	1.12507	0.466044	0.579411	10899	0.875	0.625
Gdpd5	0.587746	4.7648	4.52485	7.79131e-06	0.00124715	TRUE	0.146502	inferred_L5.IT	2.1607	3.37992	0.64549	0.443227	0.699419	0.317643	0.414963	10899	0.875	0.625
Necab3	0.41367	6.16514	4.51399	8.32612e-06	0.00130582	TRUE	0.146502	inferred_L5.IT	6.00651	8.28759	0.464425	1.23212	1.71498	0.618757	0.728108	10899	0.5	0.625
Dock3	-0.136282	9.53079	-4.50956	8.34757e-06	0.00130582	TRUE	0.146502	inferred_L5.IT	78.068	70.9619	-0.137687	16.0142	14.6844	0.995508	0.994	10899	-1	-0.375
Cdh4	0.435982	7.18134	4.50543	8.96253e-06	0.00138627	TRUE	0.146502	inferred_L5.IT	12.7181	16.8842	0.408791	2.60888	3.49391	0.678225	0.75811	10899	1	0.75
Plxna2	0.227245	7.71492	4.48986	9.12083e-06	0.00139508	TRUE	0.146502	inferred_L5.IT	20.1067	23.2879	0.211906	4.12451	4.81905	0.901365	0.928746	10899	0.5	0.125
Pde1a	-0.209015	10.2836	-4.48263	9.9193e-06	0.00147311	TRUE	0.146502	inferred_L5.IT	140.252	119.54	-0.230522	28.77	24.7369	0.995508	0.995312	10899	-0.5	-0.1875
Strip2	1.00359	3.77308	4.48121	9.94583e-06	0.00147311	TRUE	0.146502	inferred_L5.IT	1.01335	1.9908	0.974218	0.207869	0.411963	0.13295	0.239827	10899	1	0.75
Slc23a2	0.257915	7.34155	4.47039	9.952e-06	0.00147311	TRUE	0.146502	inferred_L5.IT	14.7605	17.6517	0.25806	3.02785	3.65273	0.875674	0.916745	10899	0.75	0.25
Macrod2	-0.141651	10.7465	-4.47011	1.02752e-05	0.00150477	TRUE	0.146502	inferred_L5.IT	186.999	168.063	-0.154024	38.3593	34.778	0.998383	0.998125	10899	-0.5	-0.0625
Scn1a	0.230811	7.86234	4.39312	1.40246e-05	0.00201533	TRUE	0.146502	inferred_L5.IT	22.3024	26.2265	0.233827	4.57492	5.42715	0.913582	0.938871	10899	0.5	0.125
Dapk2	1.00005	2.32331	4.39264	1.40543e-05	0.00201533	TRUE	0.146502	inferred_L5.IT	0.247863	0.695012	1.4875	0.0508444	0.143821	0.0452749	0.118132	10899	0.75	0.75
Nol4	0.174169	9.10297	4.37888	1.49317e-05	0.00211679	TRUE	0.146502	inferred_L5.IT	52.9927	59.9695	0.178435	10.8705	12.4097	0.977003	0.986312	10899	0.625	0.25
Npnt	1.16248	2.40684	4.38049	1.50694e-05	0.00211679	TRUE	0.146502	inferred_L5.IT	0.283772	0.955075	1.75088	0.0582106	0.197637	0.0418613	0.118132	10899	0.75	0.75
Coq10b	0.410681	5.63278	4.37128	1.54382e-05	0.00214669	TRUE	0.146502	inferred_L5.IT	4.07178	5.63531	0.468834	0.83525	1.16614	0.510061	0.614101	10899	0.5	0.625
Sertad2	0.341313	6.8678	4.36926	1.60368e-05	0.00219224	TRUE	0.146502	inferred_L5.IT	10.0424	13.2315	0.397876	2.06001	2.73805	0.732663	0.824302	10899	0.75	0.75
Ankrd33b	-0.217868	8.17958	-4.36193	1.60842e-05	0.00219224	TRUE	0.146502	inferred_L5.IT	33.2162	27.1227	-0.292388	6.81369	5.6126	0.960115	0.949559	10899	-0.5	-0.25
Agbl4	-0.161301	10.6349	-4.36315	1.67425e-05	0.00225958	TRUE	0.146502	inferred_L5.IT	173.955	154.051	-0.175308	35.6836	31.8783	0.997664	0.99775	10899	-0.5	-0.125
Dot1l	0.340179	6.18132	4.32995	1.84952e-05	0.0024719	TRUE	0.146502	inferred_L5.IT	6.21671	8.16435	0.393187	1.27524	1.68948	0.65415	0.743859	10899	0.875	0.75
Spon1	0.612502	5.98887	4.33607	1.88485e-05	0.00249489	TRUE	0.146502	inferred_L5.IT	5.06236	7.93691	0.648769	1.03845	1.64242	0.456162	0.55916	10899	0.625	0.875
Slc35f3	0.301312	7.46586	4.32369	1.97271e-05	0.00258632	TRUE	0.146502	inferred_L5.IT	16.3887	19.8618	0.27729	3.36184	4.11007	0.828063	0.885618	10899	0.875	0.375
Cacna1d	0.150799	9.28128	4.30579	2.05421e-05	0.00266776	TRUE	0.146502	inferred_L5.IT	59.7489	66.5553	0.155641	12.2564	13.7725	0.990837	0.996437	10899	0.625	0.625
Unc5c	-0.280431	8.48386	-4.31022	2.10681e-05	0.0027105	TRUE	0.146502	inferred_L5.IT	41.6777	33.9043	-0.29781	8.54941	7.01594	0.937657	0.916745	10899	-0.5	-0.25
Nmt2	-0.19667	7.75749	-4.27114	2.38586e-05	0.00304109	TRUE	0.146502	inferred_L5.IT	22.6545	19.734	-0.199113	4.64714	4.08363	0.944484	0.927058	10899	-0.5	-0.375
Slc9a9	-0.21844	8.62988	-4.26885	2.48002e-05	0.00313211	TRUE	0.146502	inferred_L5.IT	44.1537	37.6602	-0.229493	9.05731	7.79317	0.959935	0.952372	10899	-0.625	0
Rgcc	1.01197	2.13467	4.25741	2.53099e-05	0.00316742	TRUE	0.146502	inferred_L5.IT	0.190933	0.593524	1.63624	0.0391664	0.12282	0.0375494	0.101444	10899	0.75	0.625
Cyp26b1	1.04597	2.37229	4.22667	2.88691e-05	0.00358029	TRUE	0.146502	inferred_L5.IT	0.280269	0.745756	1.41189	0.0574919	0.154322	0.0434783	0.105007	10899	0.875	0.875
Nell1	-0.25636	9.00832	-4.21538	3.15613e-05	0.00386681	TRUE	0.146502	inferred_L5.IT	57.1871	47.5499	-0.266248	11.7309	9.83968	0.955983	0.945434	10899	-0.75	-0.4375
Tmtc2	0.495471	6.69019	4.21404	3.17412e-05	0.00386681	TRUE	0.146502	inferred_L5.IT	9.35572	13.8142	0.562226	1.91915	2.85862	0.591628	0.68273	10899	0.5	0.5
Zfp804b	-0.823797	7.27799	-4.20677	3.273e-05	0.00391793	TRUE	0.146502	inferred_L5.IT	21.7094	13.1327	-0.725155	4.45329	2.71761	0.513475	0.421526	10899	-0.875	-0.625
Thsd7b	0.624943	6.55565	4.19781	3.39875e-05	0.00403337	TRUE	0.146502	inferred_L5.IT	8.18297	12.3091	0.589023	1.67858	2.54716	0.45724	0.546034	10899	1	0.5
Zfp46	0.426272	5.67708	4.18207	3.49451e-05	0.00411157	TRUE	0.146502	inferred_L5.IT	4.58064	6.07026	0.406207	0.939633	1.25614	0.524614	0.63604	10899	0.5	0.25
Cdh11	-0.182368	8.88996	-4.1738	3.61884e-05	0.00422177	TRUE	0.146502	inferred_L5.IT	50.7103	44.6937	-0.182206	10.4023	9.24864	0.97862	0.976374	10899	-1	-0.375
Jmjd1c	0.169059	8.40924	4.16509	3.74862e-05	0.00433642	TRUE	0.146502	inferred_L5.IT	32.5576	36.2195	0.153771	6.67858	7.49503	0.96263	0.977686	10899	0.875	0.25
Aspg	1.00911	2.31415	4.15039	3.98787e-05	0.00457475	TRUE	0.146502	inferred_L5.IT	0.246987	0.700449	1.50385	0.0506648	0.144947	0.0443766	0.109507	10899	0.75	0.625
Fam20a	1.01531	2.43499	4.11541	4.61715e-05	0.00520981	TRUE	0.146502	inferred_L5.IT	0.319682	0.87171	1.44721	0.0655767	0.180386	0.0515631	0.11457	10899	0.75	0.625
Osbpl8	0.205527	7.76249	4.10534	4.81529e-05	0.00537634	TRUE	0.146502	inferred_L5.IT	20.7504	23.7147	0.192641	4.25656	4.90737	0.901006	0.930621	10899	0.625	0.25
Kazn	0.577882	4.75783	4.10614	4.84284e-05	0.00537634	TRUE	0.146502	inferred_L5.IT	2.46724	3.39623	0.461033	0.506109	0.702794	0.330399	0.434652	10899	0.75	0.5
Sphkap	0.185218	8.68273	4.08874	5.15941e-05	0.00561437	TRUE	0.146502	inferred_L5.IT	39.0117	45.0861	0.208776	8.00252	9.32983	0.959396	0.975623	10899	0.625	0.125
Fbxo34	0.230739	7.16368	4.0878	5.17961e-05	0.00561437	TRUE	0.146502	inferred_L5.IT	13.0526	15.5793	0.255291	2.67751	3.22389	0.843155	0.879055	10899	0.75	0.25
Arhgef9	0.189354	8.10308	4.07876	5.37743e-05	0.00575766	TRUE	0.146502	inferred_L5.IT	26.0746	29.8239	0.193822	5.34872	6.17157	0.931728	0.958935	10899	0.625	0
Kcnh7	0.154176	11.0336	4.08624	5.40725e-05	0.00575766	TRUE	0.146502	inferred_L5.IT	205.039	232.729	0.182758	42.0598	48.1596	0.998742	0.999062	10899	0.5	0.0625
Vmn2r87	0.450774	5.22515	4.07608	5.43728e-05	0.00575766	TRUE	0.146502	inferred_L5.IT	3.16441	4.46004	0.495119	0.64912	0.922933	0.421128	0.524658	10899	0.75	0.5
Rgs7bp	0.159282	8.90392	4.0713	5.54608e-05	0.00582805	TRUE	0.146502	inferred_L5.IT	46.1804	51.3213	0.152275	9.47305	10.6201	0.980776	0.988562	10899	0.625	0.25
Ipcef1	-0.350766	6.42225	-4.07045	5.65372e-05	0.00589614	TRUE	0.146502	inferred_L5.IT	9.67891	7.59439	-0.349911	1.98545	1.57154	0.688286	0.627039	10899	-1	-0.3125
Lcorl	-0.377376	6.1515	-4.03728	6.47905e-05	0.00655814	TRUE	0.146502	inferred_L5.IT	8.3126	6.3566	-0.387045	1.70517	1.31539	0.623608	0.566473	10899	-0.875	-0.25
Cacna2d1	-0.124919	9.77415	-4.03172	6.52839e-05	0.00655984	TRUE	0.146502	inferred_L5.IT	91.9387	84.777	-0.117	18.8595	17.5432	0.996227	0.9955	10899	-0.875	-0.375
Stxbp5l	0.130112	9.68592	4.01988	6.85281e-05	0.00683593	TRUE	0.146502	inferred_L5.IT	81.0152	88.1361	0.121539	16.6188	18.2383	0.990658	0.99625	10899	0.5	0.1875
Smyd3	-0.202971	9.13255	-4.02309	6.9909e-05	0.00692351	TRUE	0.146502	inferred_L5.IT	60.0607	52.222	-0.201766	12.3203	10.8065	0.980417	0.980874	10899	-0.5	0
Crim1	-0.394285	6.29261	-4.02038	7.04738e-05	0.00692958	TRUE	0.146502	inferred_L5.IT	9.08421	6.93653	-0.389148	1.86346	1.4354	0.671577	0.599475	10899	-0.5	-0.375
Actr3b	0.250252	6.98079	3.99657	7.53706e-05	0.00735852	TRUE	0.146502	inferred_L5.IT	11.6837	14.0008	0.261014	2.39669	2.89724	0.786382	0.846053	10899	1	0.375
Dgki	0.147249	9.57625	3.99434	7.60588e-05	0.00737342	TRUE	0.146502	inferred_L5.IT	74.5419	82.0794	0.138969	15.2909	16.985	0.98922	0.995312	10899	0.75	0.1875
Rapgef1	0.267808	6.5919	3.97972	8.07152e-05	0.00771615	TRUE	0.146502	inferred_L5.IT	8.73388	10.4496	0.25876	1.79159	2.16239	0.754761	0.816239	10899	0.875	0.25
Mast3	-0.243598	7.41795	-3.97588	8.20221e-05	0.00778701	TRUE	0.146502	inferred_L5.IT	18.5704	15.544	-0.256651	3.80938	3.21658	0.912504	0.872117	10899	-0.5	-0.3125
Fam189a1	-0.218065	9.09168	-3.98011	8.32972e-05	0.00782468	TRUE	0.146502	inferred_L5.IT	59.685	50.5936	-0.238413	12.2433	10.4695	0.960834	0.952372	10899	-0.625	-0.125
Zswim6	-0.219546	7.57728	-3.9705	8.37919e-05	0.00782468	TRUE	0.146502	inferred_L5.IT	21.0035	17.7822	-0.240201	4.30848	3.67973	0.90981	0.87493	10899	-0.625	-0.5
Egfem1	-0.598598	7.7255	-3.9526	9.30463e-05	0.00853917	TRUE	0.146502	inferred_L5.IT	26.0343	18.431	-0.498285	5.34046	3.81399	0.66475	0.572286	10899	-0.75	-0.625
Cdh10	-0.161452	10.0453	-3.91705	0.000107082	0.00969798	TRUE	0.146502	inferred_L5.IT	114.83	101.877	-0.172669	23.5552	21.0818	0.992814	0.99475	10899	-0.5	-0.4375
Plxna4	0.152242	9.25159	3.90992	0.00010693	0.00969798	TRUE	0.146502	inferred_L5.IT	58.373	64.5736	0.145643	11.9741	13.3625	0.988861	0.991187	10899	0.625	-0.0625
Mef2c	-0.132339	9.93198	-3.90636	0.000108464	0.00975895	TRUE	0.146502	inferred_L5.IT	101.593	93.6092	-0.11808	20.8399	19.3709	0.997485	0.998875	10899	-0.625	0.4375
Arhgef2	0.313895	6.09637	3.90256	0.000110123	0.00984381	TRUE	0.146502	inferred_L5.IT	5.97936	7.67232	0.359671	1.22655	1.58766	0.645886	0.711794	10899	0.875	0.5
Ppm1l	0.185314	8.55812	3.86001	0.000131028	0.0115624	TRUE	0.146502	inferred_L5.IT	37.3581	41.6599	0.157241	7.66331	8.62085	0.95203	0.973186	10899	0.5	0.25
Hcn1	0.163558	8.83321	3.85493	0.000133066	0.0116675	TRUE	0.146502	inferred_L5.IT	44.3534	50.3408	0.182683	9.09828	10.4172	0.9682	0.978249	10899	0.5	0.3125
Sel1l3	0.274747	6.83452	3.84345	0.000139254	0.0121327	TRUE	0.146502	inferred_L5.IT	10.1615	12.5147	0.300516	2.08444	2.58972	0.756019	0.8033	10899	0.875	0.25
Grm8	-0.211047	10.0355	-3.84494	0.000142529	0.0122629	TRUE	0.146502	inferred_L5.IT	112.251	98.2142	-0.192727	23.0262	20.3238	0.992454	0.985374	10899	-0.5	-1
Efemp1	0.748884	4.19374	3.8395	0.000145281	0.012422	TRUE	0.146502	inferred_L5.IT	1.4609	2.5952	0.828984	0.299677	0.537034	0.188825	0.299456	10899	0.75	0.625
Ndfip2	0.239406	7.31618	3.79532	0.000168275	0.0142992	TRUE	0.146502	inferred_L5.IT	14.3445	17.4369	0.281647	2.94251	3.60829	0.876752	0.915245	10899	0.5	0.5
Stau2	-0.185682	7.79562	-3.7932	0.000169562	0.0143202	TRUE	0.146502	inferred_L5.IT	24.0803	21.1811	-0.185078	4.93963	4.38309	0.920769	0.902494	10899	-0.625	-0.25
Srpk1	0.249588	6.47589	3.79102	0.000171014	0.0143547	TRUE	0.146502	inferred_L5.IT	7.91759	9.56434	0.272604	1.62415	1.97919	0.738591	0.786799	10899	0.75	0.25
Nwd2	-0.216622	8.36458	-3.77936	0.000183326	0.015295	TRUE	0.146502	inferred_L5.IT	35.5425	30.9992	-0.197314	7.29087	6.41478	0.947179	0.931558	10899	-0.5	-0.375
Dtna	0.184935	8.12942	3.76776	0.000187199	0.015524	TRUE	0.146502	inferred_L5.IT	26.4232	30.3948	0.202017	5.42023	6.28971	0.932986	0.953122	10899	1	0.25
Gabra2	-0.243689	7.66421	-3.76626	0.000192017	0.0157633	TRUE	0.146502	inferred_L5.IT	22.3401	18.9366	-0.238456	4.58264	3.91862	0.899209	0.868367	10899	-0.875	-0.25
Nlk	-0.130393	9.45131	-3.76072	0.000192376	0.0157633	TRUE	0.146502	inferred_L5.IT	73.6003	66.2391	-0.15203	15.0977	13.7071	0.993173	0.997	10899	-0.625	0.4375
Lims1	-0.313484	6.30927	-3.74501	0.000204546	0.0166614	TRUE	0.146502	inferred_L5.IT	8.84336	7.04889	-0.327198	1.81405	1.45865	0.692418	0.636415	10899	-1	-0.375
Kmt2a	-0.172507	7.771	-3.7409	0.000207689	0.0168179	TRUE	0.146502	inferred_L5.IT	23.0109	20.2886	-0.181654	4.72027	4.19839	0.947898	0.937184	10899	-0.75	-0.125
Ina	0.328713	5.89243	3.7037	0.000239579	0.019127	TRUE	0.146502	inferred_L5.IT	5.20687	6.74352	0.373086	1.06809	1.39546	0.565038	0.642228	10899	0.5	0.5
Chgb	0.31949	7.73709	3.70429	0.000245214	0.0194001	TRUE	0.146502	inferred_L5.IT	19.117	25.0612	0.390603	3.92149	5.18601	0.863457	0.897056	10899	0.5	0.375
Cacnb4	0.14005	9.62187	3.6926	0.000250984	0.0197431	TRUE	0.146502	inferred_L5.IT	76.5405	83.2673	0.121527	15.7009	17.2308	0.996586	0.99625	10899	0.75	-0.125
Spa17	0.721016	3.51896	3.65884	0.000284158	0.0222257	TRUE	0.146502	inferred_L5.IT	0.899488	1.60387	0.834385	0.184513	0.331896	0.145347	0.223701	10899	0.75	0.5
Fgf12	-0.105252	10.5877	-3.65379	0.000289641	0.0225266	TRUE	0.146502	inferred_L5.IT	163.163	151.099	-0.110815	33.4698	31.2676	0.998383	0.998875	10899	-0.5	0.0625
Mosmo	0.308327	5.80095	3.65026	0.000293532	0.0227009	TRUE	0.146502	inferred_L5.IT	4.86967	6.22611	0.354507	0.998922	1.28839	0.556234	0.647478	10899	0.5	0.375
Pdp1	0.339175	6.04891	3.64778	0.000297622	0.0228886	TRUE	0.146502	inferred_L5.IT	5.79193	7.7584	0.421715	1.18811	1.60548	0.587855	0.67823	10899	0.5	0.625
Galnt9	-0.300081	7.04375	-3.64639	0.000304743	0.0231773	TRUE	0.146502	inferred_L5.IT	16.055	12.049	-0.414113	3.29339	2.49334	0.817463	0.750422	10899	-0.5	-0.25
Hipk4	0.395203	5.42621	3.63538	0.000310473	0.0234833	TRUE	0.146502	inferred_L5.IT	3.8607	5.14327	0.413822	0.791951	1.06432	0.479878	0.554097	10899	0.5	0.375
Galnt13	-0.191818	8.09737	-3.63441	0.000312343	0.0234957	TRUE	0.146502	inferred_L5.IT	30.2244	26.3507	-0.197873	6.19996	5.45284	0.932267	0.919557	10899	-0.625	-0.125
Slc16a6	0.551376	4.16209	3.62046	0.000328384	0.0245681	TRUE	0.146502	inferred_L5.IT	1.41448	2.1974	0.635523	0.290155	0.454716	0.225476	0.325145	10899	0.5	0.75
Kcnt1	0.315251	6.38942	3.61217	0.000342305	0.0254712	TRUE	0.146502	inferred_L5.IT	7.7617	10.1062	0.3808	1.59217	2.09132	0.669421	0.752485	10899	0.625	0.375
Ncald	-0.146416	9.41268	-3.60902	0.000345269	0.0255536	TRUE	0.146502	inferred_L5.IT	70.6129	63.5886	-0.151162	14.4849	13.1586	0.993712	0.992687	10899	-0.5	-0.5
Rimbp2	0.153098	9.00216	3.60337	0.000350261	0.0257845	TRUE	0.146502	inferred_L5.IT	48.3008	53.3102	0.142365	9.90801	11.0317	0.988322	0.991937	10899	0.625	0.125
Hivep2	0.10341	10.3688	3.55871	0.00041332	0.0299055	TRUE	0.146502	inferred_L5.IT	127.724	138.24	0.114152	26.2001	28.6066	0.999102	0.9985	10899	0.5	-0.4375
D430019H16Rik	0.52644	4.26942	3.55323	0.000421785	0.0302411	TRUE	0.146502	inferred_L5.IT	1.53272	2.375	0.631834	0.314409	0.491468	0.239849	0.335646	10899	0.625	0.625
Kcnj6	0.144105	8.67258	3.54753	0.000430763	0.0307248	TRUE	0.146502	inferred_L5.IT	39.2534	42.9485	0.12979	8.0521	8.88749	0.972152	0.982936	10899	0.625	0.25
Scube1	-0.272995	7.56602	-3.5514	0.00043396	0.0307933	TRUE	0.146502	inferred_L5.IT	20.5174	16.9105	-0.278935	4.20877	3.49934	0.809738	0.761673	10899	-0.625	-0.625
Zmynd8	0.15752	8.27437	3.53842	0.000445473	0.0312876	TRUE	0.146502	inferred_L5.IT	29.5421	31.9941	0.115035	6.06001	6.62066	0.971434	0.981436	10899	0.5	0.125
Camkk2	0.183093	7.59706	3.53431	0.000452254	0.0316027	TRUE	0.146502	inferred_L5.IT	17.6543	20.5667	0.220293	3.62145	4.25595	0.913043	0.940371	10899	0.5	0.375
Dok5	0.348547	5.64618	3.51951	0.000477504	0.0330318	TRUE	0.146502	inferred_L5.IT	4.30475	5.48126	0.348577	0.88304	1.13426	0.477183	0.546222	10899	0.75	0.875
Igfbp7	0.662532	4.37667	3.51931	0.000487651	0.033565	TRUE	0.146502	inferred_L5.IT	1.58527	2.62329	0.726646	0.325189	0.542846	0.206791	0.301706	10899	0.75	0.75
Zfp385b	0.145318	9.15188	3.50507	0.000504254	0.0345352	TRUE	0.146502	inferred_L5.IT	56.3717	61.3097	0.121144	11.5636	12.687	0.983651	0.989687	10899	0.625	0.25
Lingo2	-0.194227	10.7067	-3.50249	0.000518871	0.0351861	TRUE	0.146502	inferred_L5.IT	190.67	164.952	-0.209038	39.1125	34.1341	0.985088	0.984624	10899	-0.5	-0.0625
Ubtd2	-0.308223	5.95002	-3.49745	0.000517622	0.0351861	TRUE	0.146502	inferred_L5.IT	6.79477	5.59181	-0.281108	1.39382	1.15713	0.647323	0.576599	10899	-1	-0.375
Gap43	-0.320597	6.59099	-3.48002	0.000562025	0.0375575	TRUE	0.146502	inferred_L5.IT	10.5092	8.4217	-0.319471	2.15577	1.74273	0.736615	0.677292	10899	-0.5	-0.5
Grik5	0.210316	7.21496	3.47582	0.000559993	0.0375575	TRUE	0.146502	inferred_L5.IT	13.4503	15.93	0.244111	2.75907	3.29646	0.857348	0.902119	10899	0.5	0.375
Trhde	-0.398428	6.51915	-3.46815	0.000587443	0.0390664	TRUE	0.146502	inferred_L5.IT	11.6636	8.64642	-0.431833	2.39256	1.78924	0.63277	0.559347	10899	-0.5	-0.375
Lrrtm3	0.171387	8.65377	3.46021	0.000598605	0.0396173	TRUE	0.146502	inferred_L5.IT	39.214	43.5157	0.150169	8.04402	9.00488	0.95221	0.969061	10899	0.75	0.125
Cntn5	-0.209675	10.0961	-3.46052	0.00060379	0.0397692	TRUE	0.146502	inferred_L5.IT	117.669	103.153	-0.189955	24.1376	21.3458	0.983651	0.978436	10899	-0.625	-0.5
D430041D05Rik	-0.124565	9.23931	-3.44826	0.00061867	0.040441	TRUE	0.146502	inferred_L5.IT	63.5764	57.8799	-0.135427	13.0415	11.9773	0.987424	0.987812	10899	-0.75	0
Ppp3ca	0.0969779	10.3007	3.44772	0.000619865	0.040441	TRUE	0.146502	inferred_L5.IT	123.063	132.055	0.101737	25.2442	27.3266	0.999102	0.999437	10899	0.75	0.125
Arhgap26	-0.450978	6.10863	-3.43426	0.000663333	0.0428706	TRUE	0.146502	inferred_L5.IT	7.98241	6.00048	-0.411745	1.63744	1.2417	0.561265	0.474217	10899	-0.75	-0.75
Eif2s3y	0.205254	6.85856	3.40334	0.000726756	0.0467501	TRUE	0.146502	inferred_L5.IT	10.4488	12.0825	0.209588	2.14337	2.50028	0.784046	0.858616	10899	0.5	0.75
Dusp14	0.385084	5.1772	3.39081	0.0007599	0.048454	TRUE	0.146502	inferred_L5.IT	3.0453	4.12205	0.436778	0.624686	0.852991	0.400287	0.489406	10899	0.75	0.625
Rasl11b	0.515705	4.3009	3.38733	0.000769353	0.048806	TRUE	0.146502	inferred_L5.IT	1.56162	2.46199	0.65678	0.320338	0.509469	0.246676	0.347834	10899	0.5	0.375
Frmd3	0.297495	6.04048	3.37884	0.000792881	0.0498966	TRUE	0.146502	inferred_L5.IT	6.03016	7.59258	0.332393	1.23697	1.57116	0.582824	0.660041	10899	0.625	0.5
Pura	0.202087	7.26806	3.37852	0.000793794	0.0498966	TRUE	0.146502	inferred_L5.IT	14.1974	16.8543	0.247491	2.91232	3.48772	0.852497	0.895368	10899	0.5	0.25
AC149090.1	0.843711	8.37209	8.93688	1.10015e-15	1.56101e-11	TRUE	0.150821	inferred_L5.PT	24.9797	46.8812	0.908253	6.21133	11.2613	0.889992	0.955255	4787	0.75	1
Robo3	1.09916	5.66637	8.49294	1.3109e-14	9.30016e-11	TRUE	0.150821	inferred_L5.PT	3.40625	7.93771	1.22054	0.846981	1.90671	0.455749	0.69523	4787	1	0.75
Cacna1a	0.260467	9.73809	8.20039	2.21397e-14	1.04714e-10	TRUE	0.150821	inferred_L5.PT	76.6971	92.9048	0.276581	19.0711	22.3166	0.998346	0.997889	4787	1	-0.1875
Grm8	-0.351196	9.90827	-8.27545	3.18777e-14	1.13078e-10	TRUE	0.150821	inferred_L5.PT	112.562	86.2956	-0.383367	27.9892	20.729	0.99421	0.993668	4787	-0.875	-0.1875
Gpm6b	0.329858	9.46568	7.96836	1.02851e-13	2.9187e-10	TRUE	0.150821	inferred_L5.PT	62.1574	79.9957	0.363998	15.4557	19.2157	0.995037	0.998312	4787	0.875	0.75
Cwh43	1.30011	4.83341	7.90673	3.85478e-13	9.11592e-10	TRUE	0.150821	inferred_L5.PT	1.76633	4.92395	1.47906	0.439206	1.18278	0.296112	0.57366	4787	0.875	0.875
Tenm2	-0.473961	10.5554	-7.58782	2.80379e-12	5.68329e-09	TRUE	0.150821	inferred_L5.PT	189.78	129.379	-0.552723	47.1898	31.0781	0.995864	0.992824	4787	-0.75	-0.375
Ppm1e	0.232913	9.60491	6.84654	7.89862e-11	1.40092e-07	TRUE	0.150821	inferred_L5.PT	73.078	84.7668	0.214062	18.1712	20.3618	0.997519	0.996623	4787	0.875	-0.4375
Cadm2	0.21393	12.2477	6.94409	9.46967e-11	1.49295e-07	TRUE	0.150821	inferred_L5.PT	471.724	541.362	0.198652	117.297	130.04	0.999586	0.999156	4787	0.5	-0.0625
Atp2b2	0.247394	9.68993	6.79114	1.08404e-10	1.53814e-07	TRUE	0.150821	inferred_L5.PT	78.826	91.2934	0.211838	19.6005	21.9295	0.997519	0.998312	4787	0.625	0.125
Scube2	1.63309	3.02396	6.73674	1.60421e-10	2.06928e-07	TRUE	0.150821	inferred_L5.PT	0.382537	1.59563	2.06045	0.0951199	0.383284	0.0818859	0.252849	4787	1	0.8125
Chrm3	0.346845	9.71215	6.71566	3.26064e-10	3.85543e-07	TRUE	0.150821	inferred_L5.PT	77.5553	98.0168	0.337803	19.2845	23.5445	0.991729	0.993668	4787	0.75	0.0625
Pfkfb4	0.642298	5.95285	6.54293	4.83248e-10	5.27447e-07	TRUE	0.150821	inferred_L5.PT	5.44367	8.08708	0.571039	1.3536	1.94259	0.600496	0.735753	4787	0.75	0.5
Sh3rf1	-0.392018	7.66767	-6.37191	1.22114e-09	1.23763e-06	TRUE	0.150821	inferred_L5.PT	23.8288	17.6995	-0.428995	5.92514	4.25158	0.947064	0.912199	4787	-0.75	-0.375
Hr	1.45739	3.02445	6.33938	1.35017e-09	1.26334e-06	TRUE	0.150821	inferred_L5.PT	0.449066	1.55345	1.79048	0.111663	0.373153	0.0976013	0.274799	4787	0.625	0.75
Ece1	0.696975	5.43428	6.32955	1.42459e-09	1.26334e-06	TRUE	0.150821	inferred_L5.PT	3.49939	5.90979	0.756005	0.870141	1.41959	0.501241	0.638666	4787	0.75	0.625
Rbfox3	0.240616	9.1456	6.20924	2.73552e-09	2.2832e-06	TRUE	0.150821	inferred_L5.PT	54.2638	62.0537	0.193528	13.493	14.9059	0.990074	0.99409	4787	0.625	0.375
Etv5	-0.356319	7.68674	-6.09639	5.00707e-09	3.94696e-06	TRUE	0.150821	inferred_L5.PT	23.5194	18.3761	-0.356024	5.84822	4.4141	0.960298	0.926551	4787	-0.75	-0.5
Npnt	0.814477	6.36029	6.18117	5.36565e-09	4.00701e-06	TRUE	0.150821	inferred_L5.PT	6.77091	11.8951	0.812951	1.68362	2.85732	0.510753	0.634867	4787	0.75	0.75
Arhgap22	0.809775	5.19948	6.04985	8.34233e-09	5.91846e-06	TRUE	0.150821	inferred_L5.PT	2.84741	5.08386	0.836275	0.708023	1.22119	0.399917	0.582946	4787	0.875	0.75
Dlgap2	0.167382	10.4691	5.86413	1.69798e-08	1.11715e-05	TRUE	0.150821	inferred_L5.PT	138.815	151.961	0.130538	34.517	36.5023	0.995451	0.996201	4787	0.75	0
Rnf112	0.361016	7.29899	5.86029	1.73214e-08	1.11715e-05	TRUE	0.150821	inferred_L5.PT	13.5119	17.9438	0.409253	3.3598	4.31026	0.926385	0.957366	4787	0.75	0.375
Acap2	0.275653	7.91308	5.83211	2.00436e-08	1.23652e-05	TRUE	0.150821	inferred_L5.PT	22.1323	26.5106	0.260416	5.50331	6.36809	0.955749	0.965808	4787	1	0.1875
Myt1l	0.189129	9.48077	5.74755	3.09672e-08	1.82205e-05	TRUE	0.150821	inferred_L5.PT	67.6958	76.2825	0.172286	16.8329	18.3238	0.995864	0.995779	4787	0.75	-0.125
Grik2	-0.19444	10.7979	-5.76843	3.21033e-08	1.82205e-05	TRUE	0.150821	inferred_L5.PT	196.398	167.736	-0.22759	48.8354	40.2917	0.997519	0.999578	4787	-0.75	0.0625
Fstl5	-0.604092	7.48371	-5.72799	5.11614e-08	2.79203e-05	TRUE	0.150821	inferred_L5.PT	23.9735	15.0811	-0.668694	5.96112	3.62263	0.766749	0.678767	4787	-0.875	-0.625
Gpcpd1	0.421222	6.50098	5.61663	6.02186e-08	3.1646e-05	TRUE	0.150821	inferred_L5.PT	7.75387	10.7195	0.467252	1.92804	2.57493	0.746898	0.840861	4787	0.625	0.375
Arpp21	0.140188	11.1803	5.60234	6.47105e-08	3.17754e-05	TRUE	0.150821	inferred_L5.PT	221.155	242.514	0.133012	54.9913	58.2541	1	1	4787	0.875	0
Ano3	0.285025	9.17731	5.64221	6.9552e-08	3.17754e-05	TRUE	0.150821	inferred_L5.PT	53.0064	65.0042	0.294367	13.1803	15.6146	0.985112	0.988181	4787	1	-0.125
Pde1a	-0.238616	10.2562	-5.64491	7.16621e-08	3.17754e-05	TRUE	0.150821	inferred_L5.PT	140.099	115.163	-0.282768	34.8362	27.6631	0.998346	0.997467	4787	-0.625	-0.375
Inf2	0.577724	5.92086	5.60908	7.09204e-08	3.17754e-05	TRUE	0.150821	inferred_L5.PT	4.81498	7.67939	0.673461	1.19727	1.84466	0.628619	0.751372	4787	0.75	0.5
Ttll7	0.29104	7.75491	5.58306	7.12924e-08	3.17754e-05	TRUE	0.150821	inferred_L5.PT	19.5793	24.1418	0.302204	4.86849	5.79907	0.936725	0.953567	4787	0.75	0.25
Brinp1	0.219299	9.55521	5.48094	1.18897e-07	4.96184e-05	TRUE	0.150821	inferred_L5.PT	73.7832	83.4453	0.177539	18.3466	20.0443	0.992556	0.996201	4787	0.5	0.375
Cacna2d3	0.16384	10.185	5.40745	1.70461e-07	6.91048e-05	TRUE	0.150821	inferred_L5.PT	113.046	124.603	0.140422	28.1096	29.9308	0.995037	0.998312	4787	0.5	0.5
Rbfox1	0.135468	12.8317	5.43305	1.93799e-07	7.63837e-05	TRUE	0.150821	inferred_L5.PT	719.625	776.014	0.108838	178.938	186.406	0.999586	1	4787	0.5	0.25
Rapgef4	0.198771	8.73498	5.36346	2.11406e-07	7.9146e-05	TRUE	0.150821	inferred_L5.PT	40.4242	46.0096	0.186714	10.0517	11.0519	0.981803	0.989025	4787	0.75	0.3125
Cacna2d1	-0.222042	9.21239	-5.36292	2.11963e-07	7.9146e-05	TRUE	0.150821	inferred_L5.PT	64.2596	55.0737	-0.222549	15.9785	13.2292	0.994624	0.991136	4787	-1	-0.625
Zfp804b	-1.00135	7.15622	-5.41903	2.24298e-07	7.95642e-05	TRUE	0.150821	inferred_L5.PT	21.7514	11.1747	-0.960879	5.4086	2.68425	0.648056	0.505699	4787	-0.875	-0.875
Osbpl6	0.26278	8.94243	5.37641	2.22183e-07	7.95642e-05	TRUE	0.150821	inferred_L5.PT	46.1324	55.2969	0.261419	11.4711	13.2828	0.982217	0.989447	4787	0.625	0.25
Tet1	0.710232	4.9935	5.31081	2.91493e-07	0.000100878	TRUE	0.150821	inferred_L5.PT	2.53805	4.09978	0.691823	0.6311	0.984804	0.391646	0.541579	4787	1	0.625
Kcnb2	-0.249122	9.51253	-5.30514	3.47319e-07	0.000117336	TRUE	0.150821	inferred_L5.PT	80.5973	67.3572	-0.258899	20.0409	16.1798	0.992142	0.991136	4787	-0.875	-0.5
Ephb2	0.433886	7.07346	5.30439	3.55813e-07	0.00011741	TRUE	0.150821	inferred_L5.PT	11.8903	16.2023	0.446417	2.95658	3.89194	0.844913	0.907134	4787	0.75	0.375
Cacna1d	0.2036	8.90504	5.23409	3.9536e-07	0.000127494	TRUE	0.150821	inferred_L5.PT	45.3689	52.255	0.203864	11.2812	12.5521	0.990488	0.991136	4787	0.625	-0.125
Tesc	0.616748	5.17832	5.13983	6.20339e-07	0.000191348	TRUE	0.150821	inferred_L5.PT	2.73431	4.62872	0.759436	0.679901	1.11186	0.424731	0.571549	4787	0.75	0.625
Rsrp1	0.206311	8.65692	5.09292	7.73089e-07	0.000233391	TRUE	0.150821	inferred_L5.PT	37.6068	43.5898	0.212998	9.35112	10.4707	0.98842	0.997045	4787	0.625	0.375
Vmp1	0.313424	8.00255	5.03201	1.18756e-06	0.000345033	TRUE	0.150821	inferred_L5.PT	22.7527	29.4435	0.371915	5.65757	7.0726	0.960298	0.977206	4787	0.5	0.375
Mettl21e	1.18752	1.29406	5.00035	1.19153e-06	0.000345033	TRUE	0.150821	inferred_L5.PT	0.0515594	0.353217	2.77625	0.0128205	0.0848459	0.0115798	0.0726045	4787	0.5	0.5
Slc20a1	0.409995	6.32892	4.96313	1.41564e-06	0.00040173	TRUE	0.150821	inferred_L5.PT	6.81748	9.52983	0.483211	1.6952	2.28915	0.727874	0.799916	4787	0.625	0.375
Wwc1	0.379106	8.08258	5.01162	1.4506e-06	0.000403579	TRUE	0.150821	inferred_L5.PT	23.694	31.0251	0.388911	5.89165	7.45251	0.925972	0.956944	4787	0.75	0.6875
Syt1	-0.125013	11.8055	-4.93886	1.58316e-06	0.000431989	TRUE	0.150821	inferred_L5.PT	384.008	346.558	-0.148037	95.4855	83.2465	0.999173	1	4787	-0.5	0.25
Tiam2	0.337512	6.98331	4.92237	1.70776e-06	0.000457196	TRUE	0.150821	inferred_L5.PT	11.2998	14.872	0.396299	2.80976	3.57239	0.831679	0.895737	4787	0.5	0.375
Hipk4	0.512834	5.44087	4.89387	1.94587e-06	0.000511295	TRUE	0.150821	inferred_L5.PT	3.76883	5.3703	0.510888	0.937138	1.29	0.547146	0.626425	4787	0.75	0.375
Rgs7bp	0.195977	9.05918	4.88236	2.05087e-06	0.000529087	TRUE	0.150821	inferred_L5.PT	50.9058	58.5075	0.200792	12.658	14.054	0.991729	0.99198	4787	0.5	0
Sphkap	0.302394	8.67368	4.9045	2.30826e-06	0.000583747	TRUE	0.150821	inferred_L5.PT	35.8321	45.9428	0.358585	8.90984	11.0359	0.966501	0.982693	4787	0.625	0.3125
Klhl29	0.193081	9.10374	4.85108	2.36474e-06	0.000583747	TRUE	0.150821	inferred_L5.PT	52.8018	59.2614	0.166504	13.1294	14.2351	0.986352	0.987336	4787	0.75	0.25
Zfp385b	0.189594	9.14715	4.84909	2.38617e-06	0.000583747	TRUE	0.150821	inferred_L5.PT	55.9935	61.5845	0.137308	13.9231	14.7932	0.990488	0.992402	4787	0.625	-0.375
Jdp2	0.434765	6.21189	4.81109	2.90937e-06	0.000699679	TRUE	0.150821	inferred_L5.PT	6.87736	8.7285	0.343879	1.71009	2.09667	0.679901	0.753905	4787	0.75	0.375
Aff3	0.182839	9.16749	4.7918	3.0914e-06	0.000731063	TRUE	0.150821	inferred_L5.PT	54.4218	61.349	0.172856	13.5323	14.7366	0.988834	0.99198	4787	0.75	0.125
Dst	0.156228	9.27923	4.78734	3.15406e-06	0.000733655	TRUE	0.150821	inferred_L5.PT	60.3528	66.2853	0.135268	15.007	15.9223	0.994624	0.997045	4787	0.5	0.3125
Nkain2	-0.153125	12.1606	-4.81726	3.4067e-06	0.000755276	TRUE	0.150821	inferred_L5.PT	500.422	442.041	-0.178965	124.433	106.182	0.999586	0.999156	4787	-0.5	-0.3125
Lgals8	0.691895	4.36927	4.77143	3.3877e-06	0.000755276	TRUE	0.150821	inferred_L5.PT	1.57173	2.62892	0.742115	0.390819	0.63149	0.290323	0.406923	4787	0.875	0.625
Iglon5	0.525097	5.01906	4.75442	3.65607e-06	0.000791368	TRUE	0.150821	inferred_L5.PT	2.58629	3.96271	0.615604	0.643093	0.951878	0.444169	0.548755	4787	0.625	0.625
Phactr1	0.110824	11.6931	4.7529	3.68104e-06	0.000791368	TRUE	0.150821	inferred_L5.PT	324.541	345.079	0.088523	80.6989	82.8911	0.999586	0.998734	4787	0.75	-0.0625
Tnik	0.174967	9.13764	4.74041	3.89225e-06	0.000824285	TRUE	0.150821	inferred_L5.PT	53.7681	60.1365	0.161489	13.3697	14.4453	0.993383	0.994512	4787	0.75	0.0625
Cntn6	-0.333731	7.68909	-4.74331	4.49936e-06	0.000938844	TRUE	0.150821	inferred_L5.PT	25.0529	18.7732	-0.416301	6.22953	4.5095	0.901158	0.875897	4787	-0.5	-0.25
Ndfip2	0.305448	7.19846	4.70433	4.57054e-06	0.000939875	TRUE	0.150821	inferred_L5.PT	12.8849	16.7277	0.376564	3.20389	4.01815	0.88627	0.924863	4787	0.625	0.5625
Abcd2	0.658046	5.06022	4.71699	4.81014e-06	0.000975015	TRUE	0.150821	inferred_L5.PT	2.78254	4.5391	0.706002	0.691894	1.09033	0.411084	0.53187	4787	0.75	0.5
Dlg1	0.195373	8.52589	4.61042	6.91335e-06	0.0013816	TRUE	0.150821	inferred_L5.PT	35.5095	40.04	0.17324	8.82961	9.61798	0.973945	0.983537	4787	0.625	0.125
Tmem117	0.293071	7.38182	4.59254	7.4836e-06	0.00147479	TRUE	0.150821	inferred_L5.PT	15.5493	18.6924	0.265599	3.86642	4.49008	0.875517	0.906712	4787	0.875	0.375
Rab3c	-0.181644	9.4003	-4.58295	7.79389e-06	0.0015149	TRUE	0.150821	inferred_L5.PT	71.4547	63.0167	-0.181294	17.7676	15.1372	0.996691	0.993668	4787	-0.75	-0.5625
Igsf11	0.673787	5.45357	4.61627	8.08017e-06	0.00154932	TRUE	0.150821	inferred_L5.PT	3.54596	5.67256	0.677825	0.88172	1.3626	0.418114	0.535669	4787	1	0.625
Maml3	0.614014	6.82617	4.61202	8.28219e-06	0.00156688	TRUE	0.150821	inferred_L5.PT	9.61999	14.9195	0.633088	2.39206	3.58379	0.642266	0.738286	4787	0.625	0.5
Crim1	-0.315258	7.71274	-4.58524	8.77182e-06	0.00163768	TRUE	0.150821	inferred_L5.PT	23.4512	18.912	-0.310358	5.83127	4.54285	0.946237	0.91431	4787	-0.625	-0.25
Cacng2	0.338793	6.85301	4.52531	1.01645e-05	0.00187303	TRUE	0.150821	inferred_L5.PT	10.6079	13.373	0.334184	2.63772	3.21233	0.783292	0.831152	4787	0.5	0.25
Osbpl8	0.210069	8.38819	4.50455	1.09417e-05	0.00199041	TRUE	0.150821	inferred_L5.PT	31.5477	36.7152	0.218843	7.8445	8.81933	0.977254	0.978894	4787	0.625	0.25
Zyg11b	0.261479	7.18128	4.49042	1.16258e-05	0.00208809	TRUE	0.150821	inferred_L5.PT	13.0013	15.9967	0.299118	3.23284	3.84255	0.887097	0.911355	4787	0.75	0.375
Me3	0.244681	8.06252	4.48463	1.19378e-05	0.00211731	TRUE	0.150821	inferred_L5.PT	24.9015	29.3381	0.236541	6.19189	7.04728	0.935484	0.957788	4787	1	0.25
Fam135b	-0.153199	9.57986	-4.47429	1.24577e-05	0.00218225	TRUE	0.150821	inferred_L5.PT	81.8813	72.8277	-0.169047	20.3602	17.4939	0.995037	0.996623	4787	-0.75	0
Rasgrp2	0.80003	3.64202	4.4125	1.62039e-05	0.00280387	TRUE	0.150821	inferred_L5.PT	0.846572	1.63604	0.950507	0.210505	0.392993	0.164599	0.271845	4787	0.875	0.625
Gabra2	-0.225825	8.18899	-4.40409	1.6791e-05	0.00287046	TRUE	0.150821	inferred_L5.PT	31.8038	27.0641	-0.232818	7.90819	6.50106	0.968983	0.954411	4787	-0.625	-0.5
Galnt9	-0.303297	7.88934	-4.42816	1.73101e-05	0.00292397	TRUE	0.150821	inferred_L5.PT	27.3797	21.3846	-0.356538	6.80811	5.13677	0.971464	0.956944	4787	-0.5	-0.3125
Adamts2	0.579657	5.96299	4.39388	2.04971e-05	0.00338179	TRUE	0.150821	inferred_L5.PT	5.56343	7.7778	0.483389	1.38337	1.8683	0.51737	0.627269	4787	1	0.375
Scn1a	0.184193	8.71258	4.33201	2.27289e-05	0.0037069	TRUE	0.150821	inferred_L5.PT	40.6854	45.6159	0.165028	10.1166	10.9574	0.986352	0.986914	4787	0.5	-0.125
Pcdh17	-0.288855	7.85114	-4.33664	2.47632e-05	0.00399278	TRUE	0.150821	inferred_L5.PT	24.9032	20.9101	-0.252132	6.19231	5.02279	0.936311	0.919797	4787	-0.875	-0.375
Ccdc85a	0.198097	8.69455	4.30099	2.58619e-05	0.00412123	TRUE	0.150821	inferred_L5.PT	40.6205	45.5246	0.164437	10.1005	10.9354	0.972291	0.979738	4787	0.5	0
Lypd6b	0.882286	3.31026	4.29841	2.61407e-05	0.00412123	TRUE	0.150821	inferred_L5.PT	0.861541	1.47262	0.77339	0.214227	0.353736	0.136063	0.204728	4787	0.625	0.375
Mylip	0.378269	5.99229	4.27985	2.8231e-05	0.00440186	TRUE	0.150821	inferred_L5.PT	5.3838	7.36835	0.452717	1.33871	1.76995	0.649297	0.747151	4787	0.75	0.5
Actr3b	0.23775	7.25916	4.25622	3.11235e-05	0.00480012	TRUE	0.150821	inferred_L5.PT	14.3734	16.8173	0.226545	3.57403	4.03968	0.877998	0.921064	4787	0.75	0.25
Fgf12	-0.109715	10.8077	-4.25007	3.19215e-05	0.00481845	TRUE	0.150821	inferred_L5.PT	192.207	174.436	-0.139958	47.7932	41.9012	1	0.998312	4787	-0.625	-0.25
Pcp4	0.422046	7.52727	4.27517	3.32151e-05	0.00496093	TRUE	0.150821	inferred_L5.PT	15.8936	22.8027	0.520758	3.95203	5.47742	0.837469	0.913466	4787	0.5	0.375
Rimbp2	0.202609	8.45819	4.20349	3.86345e-05	0.00571025	TRUE	0.150821	inferred_L5.PT	32.366	37.7485	0.221941	8.04797	9.06754	0.978495	0.985226	4787	0.75	0
Cdh11	-0.185528	8.91295	-4.1932	4.02907e-05	0.00589366	TRUE	0.150821	inferred_L5.PT	50.3902	44.9148	-0.165952	12.5298	10.7889	0.988007	0.988603	4787	-0.625	-0.375
Chl1	-0.255569	7.9831	-4.1952	4.23633e-05	0.00613361	TRUE	0.150821	inferred_L5.PT	27.2932	23.0276	-0.245177	6.7866	5.53145	0.950372	0.925707	4787	-0.875	-0.75
Nrxn1	-0.10848	12.0757	-4.17812	4.45301e-05	0.0063822	TRUE	0.150821	inferred_L5.PT	469.507	423.115	-0.150095	116.745	101.636	0.999586	0.998734	4787	-0.625	-0.0625
Syn3	0.405816	6.9604	4.18335	4.77698e-05	0.00664515	TRUE	0.150821	inferred_L5.PT	11.4362	14.5487	0.347278	2.84367	3.49472	0.753929	0.785986	4787	0.875	-0.125
Efna5	-0.194431	8.89956	-4.15503	4.76385e-05	0.00664515	TRUE	0.150821	inferred_L5.PT	53.2542	45.0308	-0.241985	13.2419	10.8168	0.984285	0.978472	4787	-0.625	-0.1875
Adarb1	0.307925	6.59743	4.15173	4.76739e-05	0.00664515	TRUE	0.150821	inferred_L5.PT	8.81	10.9163	0.309274	2.19065	2.6222	0.779983	0.827353	4787	0.625	0.25
Mef2c	-0.151914	9.95623	-4.1379	5.04122e-05	0.00675956	TRUE	0.150821	inferred_L5.PT	103.451	94.2456	-0.134456	25.7237	22.6387	0.999173	0.997045	4787	-0.75	-0.125
Dot1l	0.350456	5.94209	4.13748	5.04978e-05	0.00675956	TRUE	0.150821	inferred_L5.PT	5.2707	6.97471	0.404139	1.31059	1.67539	0.670802	0.738286	4787	0.75	0.25
Camta1	0.168587	9.37183	4.1302	5.20007e-05	0.00689568	TRUE	0.150821	inferred_L5.PT	65.7449	71.2039	0.115078	16.3478	17.1038	0.993383	0.99409	4787	0.625	0.125
Trim2	-0.188994	8.24538	-4.1235	5.34213e-05	0.00701847	TRUE	0.150821	inferred_L5.PT	32.2596	28.2749	-0.190203	8.02151	6.7919	0.983871	0.980583	4787	-0.875	-0.25
Kmt2a	-0.190806	7.87159	-4.10339	5.79147e-05	0.00753901	TRUE	0.150821	inferred_L5.PT	25.0878	21.8924	-0.196555	6.23821	5.25876	0.97105	0.954833	4787	-0.75	-0.5
Plekho1	0.554596	4.70738	4.07955	6.37054e-05	0.00815374	TRUE	0.150821	inferred_L5.PT	2.03244	3.37928	0.733506	0.505376	0.811735	0.359801	0.493879	4787	0.5	0.625
C7	-0.80963	3.51296	-4.07923	6.37864e-05	0.00815374	TRUE	0.150821	inferred_L5.PT	1.54013	0.838231	-0.877632	0.382961	0.201351	0.255997	0.151541	4787	-0.875	-0.625
Kcng1	0.389885	6.47271	4.09338	6.58056e-05	0.00833675	TRUE	0.150821	inferred_L5.PT	7.54597	10.4032	0.46325	1.87634	2.49894	0.73201	0.806669	4787	0.5	0.625
Foxp2	-0.54231	6.6025	-4.09542	6.76137e-05	0.00849001	TRUE	0.150821	inferred_L5.PT	12.3926	8.34189	-0.571027	3.08147	2.0038	0.668321	0.537358	4787	-0.75	-0.75
Spock1	0.136892	9.35541	4.06129	6.85102e-05	0.00852711	TRUE	0.150821	inferred_L5.PT	64.5108	68.9318	0.0956284	16.0409	16.558	0.991729	0.992824	4787	0.625	0.0625
Pappa2	0.822419	5.28281	4.08256	7.10811e-05	0.00877017	TRUE	0.150821	inferred_L5.PT	3.09855	5.64971	0.866582	0.770471	1.35711	0.298594	0.406079	4787	0.75	0.5
Sertad2	0.242831	7.46723	4.02301	7.97268e-05	0.0097521	TRUE	0.150821	inferred_L5.PT	15.8055	19.2266	0.282681	3.93011	4.6184	0.901158	0.927396	4787	0.625	0.125
Cyp11a1	0.8714	3.45326	4.02286	8.12243e-05	0.00985036	TRUE	0.150821	inferred_L5.PT	0.738464	1.6378	1.14916	0.183623	0.393415	0.148883	0.263402	4787	0.75	0.625
Adamts17	0.465602	5.41206	4.00902	8.58271e-05	0.0103203	TRUE	0.150821	inferred_L5.PT	3.86862	5.23323	0.435884	0.961952	1.25707	0.447477	0.543267	4787	0.75	0.375
Ptk2b	-0.21954	7.65018	-3.99444	8.92167e-05	0.0106378	TRUE	0.150821	inferred_L5.PT	22.3951	18.7047	-0.259782	5.56865	4.49304	0.953681	0.933727	4787	-0.625	-0.5
Mbp	-0.430728	6.5816	-4.00789	9.46242e-05	0.0111885	TRUE	0.150821	inferred_L5.PT	11.8753	8.43503	-0.493498	2.95285	2.02617	0.819272	0.706205	4787	-0.5	-0.375
Atp2b1	0.123007	10.6201	3.96967	9.83065e-05	0.0115279	TRUE	0.150821	inferred_L5.PT	148.752	164.174	0.142313	36.988	39.436	1	1	4787	0.625	0
Spred2	-0.217571	8.04257	-3.94887	0.000106879	0.012217	TRUE	0.150821	inferred_L5.PT	29.2941	24.806	-0.239918	7.28412	5.95863	0.972705	0.9561	4787	-0.5	-0.5
Cap1	0.316719	6.10739	3.94472	0.000108344	0.012217	TRUE	0.150821	inferred_L5.PT	5.96426	7.77429	0.382367	1.48304	1.86745	0.687345	0.747573	4787	0.625	0.25
Chd9	0.15275	8.48027	3.94438	0.000108488	0.012217	TRUE	0.150821	inferred_L5.PT	33.6433	37.4498	0.154636	8.36559	8.99578	0.985525	0.989869	4787	0.875	0.25
Nrg3	-0.0985643	12.5871	-3.94915	0.000113361	0.0126652	TRUE	0.150821	inferred_L5.PT	657.535	603.648	-0.123362	163.5	145.002	1	0.999578	4787	-0.625	-0.25
Grm1	0.454895	7.21586	3.95788	0.000114771	0.0127226	TRUE	0.150821	inferred_L5.PT	14.3402	19.441	0.43904	3.56576	4.6699	0.691894	0.736598	4787	0.5	0.5
Ppp1r16b	0.294503	6.41667	3.92607	0.000116478	0.0128116	TRUE	0.150821	inferred_L5.PT	7.8836	9.55443	0.277315	1.9603	2.29506	0.747725	0.787674	4787	1	0.25
Slc35f3	0.263718	7.01286	3.92119	0.000118701	0.0129557	TRUE	0.150821	inferred_L5.PT	11.9884	14.1779	0.242003	2.98098	3.40566	0.827543	0.872098	4787	0.875	0.375
Abcb9	0.363044	5.79698	3.91678	0.000120744	0.0130781	TRUE	0.150821	inferred_L5.PT	4.67028	6.37372	0.448625	1.16129	1.53103	0.623656	0.711271	4787	0.75	0.375
Ctnnal1	0.364381	6.20694	3.91979	0.000122482	0.0131659	TRUE	0.150821	inferred_L5.PT	6.48484	8.38055	0.369974	1.61249	2.01309	0.670802	0.777121	4787	1	0.5
Slco2a1	0.485544	5.98361	3.93552	0.000124377	0.0132691	TRUE	0.150821	inferred_L5.PT	5.3838	7.56868	0.491417	1.33871	1.81807	0.471878	0.533136	4787	1	0.25
Nell2	0.155861	8.82517	3.89559	0.00013103	0.0138745	TRUE	0.150821	inferred_L5.PT	43.5843	48.0656	0.141196	10.8375	11.5458	0.986352	0.989447	4787	0.875	0
Cntn4	-0.234183	9.79519	-3.91348	0.000135767	0.0142696	TRUE	0.150821	inferred_L5.PT	103.27	84.1992	-0.294546	25.6787	20.2254	0.983457	0.982693	4787	-0.625	0.0625
Dgki	0.149238	9.1887	3.87603	0.00014126	0.0147378	TRUE	0.150821	inferred_L5.PT	57.1644	62.008	0.117337	14.2142	14.8949	0.983871	0.989447	4787	0.5	0.375
Stac2	0.5	5.03604	3.84907	0.000158777	0.0164444	TRUE	0.150821	inferred_L5.PT	2.72101	4.02773	0.565826	0.676592	0.967497	0.41646	0.526382	4787	0.75	0.5
Inka2	0.307409	6.38801	3.82376	0.000172448	0.0174176	TRUE	0.150821	inferred_L5.PT	7.25491	9.51752	0.391629	1.80397	2.2862	0.744417	0.813423	4787	0.5	0.625
Nsmaf	0.260852	6.51028	3.82351	0.000172612	0.0174176	TRUE	0.150821	inferred_L5.PT	8.29774	10.1888	0.296196	2.06328	2.44745	0.779156	0.821444	4787	0.625	0.375
Ttyh1	0.237581	6.92161	3.82137	0.00017402	0.0174176	TRUE	0.150821	inferred_L5.PT	11.047	13.236	0.260807	2.7469	3.1794	0.862283	0.891093	4787	0.75	0.25
Abcc1	0.398166	5.27959	3.80503	0.000185131	0.0183694	TRUE	0.150821	inferred_L5.PT	3.42787	4.48462	0.387675	0.852357	1.07725	0.513648	0.574504	4787	0.875	0.375
Pkp2	0.614757	4.21335	3.79846	0.000189785	0.0187004	TRUE	0.150821	inferred_L5.PT	1.57506	2.3126	0.554115	0.391646	0.555509	0.265095	0.359645	4787	1	0.5
Cntn5	-0.244509	9.46836	-3.78593	0.000218333	0.0212187	TRUE	0.150821	inferred_L5.PT	79.6726	66.1394	-0.268573	19.811	15.8873	0.987593	0.979316	4787	-0.75	-0.6875
Setbp1	0.148421	9.4249	3.76203	0.000217675	0.0212187	TRUE	0.150821	inferred_L5.PT	67.1886	72.9068	0.117837	16.7068	17.5129	0.991315	0.991136	4787	0.75	-0.25
Hivep3	0.137137	9.16045	3.74069	0.000235759	0.0227563	TRUE	0.150821	inferred_L5.PT	56.7652	60.2876	0.0868539	14.115	14.4816	0.991315	0.994512	4787	0.625	0.375
Pcdh11x	-0.399311	7.17994	-3.72181	0.000276036	0.0264641	TRUE	0.150821	inferred_L5.PT	17.9377	13.2623	-0.43566	4.4603	3.18573	0.725393	0.673702	4787	-0.75	-0.25
Lnpk	0.213851	7.12336	3.69366	0.000280763	0.0267366	TRUE	0.150821	inferred_L5.PT	12.6054	14.9722	0.248237	3.13441	3.59645	0.889165	0.915576	4787	0.875	0.125
Wipf3	0.475923	5.6104	3.69796	0.000296978	0.0280523	TRUE	0.150821	inferred_L5.PT	4.56716	5.88343	0.365359	1.13565	1.41325	0.463193	0.512453	4787	0.75	0.25
Cdh4	0.422795	6.30007	3.68316	0.000316808	0.0294718	TRUE	0.150821	inferred_L5.PT	6.71935	9.10105	0.43771	1.6708	2.18615	0.574028	0.647531	4787	1	0.75
Wscd2	0.333366	5.75706	3.66003	0.000317795	0.0294718	TRUE	0.150821	inferred_L5.PT	4.85656	5.98887	0.302348	1.20761	1.43858	0.608768	0.668214	4787	0.75	0.25
Kcnt1	0.303425	6.42492	3.6555	0.000323736	0.0298153	TRUE	0.150821	inferred_L5.PT	7.84368	10.1642	0.373895	1.95037	2.44154	0.760959	0.815534	4787	0.5	0.375
Hrh3	0.509536	4.72966	3.65385	0.000325701	0.0298153	TRUE	0.150821	inferred_L5.PT	2.36175	3.35117	0.504805	0.587262	0.804981	0.371795	0.480794	4787	0.5	0.25
Tnr	0.172879	10.1269	3.67141	0.000330198	0.0300332	TRUE	0.150821	inferred_L5.PT	106.938	118.697	0.150511	26.5906	28.512	0.995037	0.996201	4787	1	0.125
Galnt13	-0.177506	9.78041	-3.65022	0.000355127	0.0320949	TRUE	0.150821	inferred_L5.PT	95.9487	83.8336	-0.194734	23.8581	20.1376	0.992142	0.994935	4787	-0.75	0.125
Nckap5	-0.484312	6.20327	-3.64936	0.000358492	0.0321939	TRUE	0.150821	inferred_L5.PT	8.85657	6.48091	-0.450551	2.20223	1.55678	0.646816	0.547911	4787	-0.625	-0.75
Fut9	-0.215416	8.15755	-3.62273	0.00037923	0.0338421	TRUE	0.150821	inferred_L5.PT	32.3577	26.9359	-0.26458	8.04591	6.47024	0.95823	0.943014	4787	-0.625	-0.25
Plxna2	0.181776	7.77059	3.60729	0.000385261	0.0341654	TRUE	0.150821	inferred_L5.PT	21.1909	23.3123	0.137646	5.26923	5.59983	0.936725	0.945969	4787	0.75	0.375
Rock2	-0.152314	8.6785	-3.60491	0.000388603	0.0342477	TRUE	0.150821	inferred_L5.PT	43.2284	38.6957	-0.159806	10.749	9.29506	0.98842	0.990291	4787	-0.5	-0.375
Prnp	-0.303311	6.20672	-3.59346	0.000405063	0.0353768	TRUE	0.150821	inferred_L5.PT	7.80376	6.7656	-0.205953	1.94045	1.62516	0.731596	0.691009	4787	-0.625	-0.625
Arhgef9	0.183229	7.77283	3.59255	0.000406401	0.0353768	TRUE	0.150821	inferred_L5.PT	20.8965	23.4898	0.168771	5.19603	5.64247	0.92349	0.955678	4787	0.875	0.5
Dtnbp1	0.256792	6.76898	3.58872	0.00041208	0.0355628	TRUE	0.150821	inferred_L5.PT	10.0325	11.9602	0.253562	2.49462	2.87294	0.819272	0.860279	4787	0.75	0.25
Ttc14	0.150715	8.37145	3.58773	0.00041355	0.0355628	TRUE	0.150821	inferred_L5.PT	31.0803	34.8947	0.167004	7.72829	8.38202	0.988007	0.991136	4787	0.875	0
Capn11	-0.856114	1.9048	-3.57143	0.000438601	0.0374898	TRUE	0.150821	inferred_L5.PT	0.447403	0.186274	-1.26415	0.111249	0.0447446	0.0926385	0.0417898	4787	-1	-0.75
Mcf2l	0.207499	6.92779	3.56257	0.000452811	0.0382437	TRUE	0.150821	inferred_L5.PT	11.3481	13.0251	0.198848	2.82175	3.12875	0.864764	0.881807	4787	0.875	0.125
Camkk2	0.212753	7.1673	3.55864	0.000459258	0.0383277	TRUE	0.150821	inferred_L5.PT	12.9148	15.4097	0.254818	3.21133	3.70156	0.900331	0.912621	4787	0.5	0
Cdh22	0.251748	7.05989	3.55996	0.000459871	0.0383277	TRUE	0.150821	inferred_L5.PT	12.3709	14.8773	0.266157	3.0761	3.57366	0.855252	0.893204	4787	0.5	0.25
Clstn3	-0.202989	7.29704	-3.55704	0.000461909	0.0383277	TRUE	0.150821	inferred_L5.PT	16.7335	14.5575	-0.200983	4.16088	3.49683	0.92349	0.899536	4787	-0.625	-0.25
Cadm1	-0.298091	8.34064	-3.56732	0.000479878	0.0395872	TRUE	0.150821	inferred_L5.PT	35.6957	29.4506	-0.277457	8.87593	7.07429	0.94665	0.917687	4787	-0.625	-0.75
Ndrg3	0.17603	7.77258	3.53619	0.000497725	0.0408221	TRUE	0.150821	inferred_L5.PT	20.1115	23.1875	0.20533	5.00083	5.56986	0.956576	0.969607	4787	0.875	0.125
Tspan7	-0.187113	7.70971	-3.52248	0.000522683	0.0426227	TRUE	0.150821	inferred_L5.PT	22.0175	19.6079	-0.167215	5.47477	4.71	0.952854	0.943014	4787	-0.75	-0.25
Yipf4	0.340927	5.84705	3.5135	0.000539671	0.0437565	TRUE	0.150821	inferred_L5.PT	4.86155	6.67597	0.457561	1.20885	1.60363	0.639371	0.725201	4787	0.625	0.5625
Klhl2	0.17524	7.79096	3.50372	0.000558748	0.0450459	TRUE	0.150821	inferred_L5.PT	20.2595	23.4793	0.212787	5.03763	5.63993	0.950786	0.95821	4787	0.625	-0.125
Xylt1	-0.211851	8.56999	-3.51659	0.00056755	0.045497	TRUE	0.150821	inferred_L5.PT	40.9432	34.9579	-0.228003	10.1807	8.39721	0.97105	0.974251	4787	-0.625	0.25
Dab2ip	0.2202	6.90947	3.49269	0.000581035	0.0461755	TRUE	0.150821	inferred_L5.PT	11.2233	12.9636	0.207966	2.79074	3.11397	0.868486	0.883073	4787	0.625	0.25
Tbc1d30	0.248058	6.49923	3.49042	0.000585717	0.0461755	TRUE	0.150821	inferred_L5.PT	8.32269	9.97266	0.26093	2.06948	2.39553	0.772953	0.817222	4787	0.625	0.25
Klf9	0.24559	6.73618	3.49039	0.000585777	0.0461755	TRUE	0.150821	inferred_L5.PT	9.45034	11.6632	0.303524	2.34988	2.8016	0.808519	0.854791	4787	0.75	0.125
Stau2	-0.167966	8.03279	-3.48596	0.000595028	0.0466456	TRUE	0.150821	inferred_L5.PT	28.7069	25.0714	-0.195359	7.13813	6.02237	0.956162	0.951034	4787	-0.625	-0.125
Fam57b	0.358663	5.40954	3.48417	0.000598801	0.0466834	TRUE	0.150821	inferred_L5.PT	3.79211	4.82378	0.347164	0.942928	1.15872	0.534739	0.609962	4787	0.875	0.375
Nup93	0.205424	7.30824	3.48204	0.000603329	0.0467794	TRUE	0.150821	inferred_L5.PT	15.052	17.0089	0.176332	3.74276	4.08569	0.885856	0.923174	4787	0.875	0.375
Cys1	0.500214	4.36523	3.46213	0.000647182	0.0499069	TRUE	0.150821	inferred_L5.PT	1.62828	2.55863	0.652021	0.40488	0.614605	0.299007	0.409033	4787	0.5	0.625
Astn2	0.471809	9.15334	8.17853	5.60589e-14	7.33811e-10	TRUE	0.131361	inferred_L6.CT	50.325	69.1538	0.458532	6.89425	9.3388	0.932874	0.966767	4492	1	0.5
AC149090.1	0.910303	8.16877	8.13567	1.60546e-13	1.05078e-09	TRUE	0.131361	inferred_L6.CT	21.3449	41.6463	0.964295	2.92414	5.62408	0.783448	0.882175	4492	0.75	1
Vmp1	0.49661	7.92635	7.40248	2.74888e-12	1.19943e-08	TRUE	0.131361	inferred_L6.CT	19.8078	29.473	0.573322	2.71356	3.98015	0.845057	0.924903	4492	0.875	0.625
Me3	0.27788	9.64587	7.05539	2.1731e-11	6.6695e-08	TRUE	0.131361	inferred_L6.CT	74.3347	88.9942	0.259675	10.1834	12.0181	0.975632	0.987484	4492	0.875	0.3125
Ephb1	0.450957	8.5709	7.09893	2.54756e-11	6.6695e-08	TRUE	0.131361	inferred_L6.CT	34.6452	45.7051	0.3997	4.74621	6.17221	0.902529	0.945619	4492	0.75	0.375
Robo3	1.8614	4.37059	7.17222	3.33238e-11	7.27014e-08	TRUE	0.131361	inferred_L6.CT	1.07396	5.25413	2.29051	0.147126	0.709538	0.102069	0.337505	4492	0.75	0.75
Grm8	-0.346837	9.99798	-6.89043	1.15472e-10	2.15932e-07	TRUE	0.131361	inferred_L6.CT	119.545	90.7583	-0.397452	16.377	12.2564	0.984368	0.983599	4492	-0.875	0.0625
Pde1a	-0.27864	10.3792	-6.66475	2.4555e-10	4.0178e-07	TRUE	0.131361	inferred_L6.CT	152.784	121.81	-0.32686	20.9306	16.4497	0.994483	0.989642	4492	-0.75	-0.3125
Adamts17	0.873939	5.8692	6.57005	5.52074e-10	8.0296e-07	TRUE	0.131361	inferred_L6.CT	4.43343	8.28068	0.901325	0.607356	1.11826	0.348046	0.521364	4492	0.875	0.75
Ephb2	0.520851	7.11559	6.42384	7.99968e-10	1.04716e-06	TRUE	0.131361	inferred_L6.CT	11.4981	17.338	0.592544	1.57517	2.34139	0.693333	0.79413	4492	0.625	0.5
Cwh43	0.898273	5.59557	6.42678	1.03358e-09	1.22997e-06	TRUE	0.131361	inferred_L6.CT	3.58434	7.01509	0.968756	0.491034	0.947346	0.327356	0.535606	4492	0.75	0.75
Dab1	0.249725	10.2514	6.01189	7.66014e-09	7.71317e-06	TRUE	0.131361	inferred_L6.CT	116.139	133.351	0.199378	15.9103	18.0082	0.982069	0.9918	4492	0.75	0.375
Brinp1	0.330778	8.82251	5.8021	2.36235e-08	2.2088e-05	TRUE	0.131361	inferred_L6.CT	43.7202	52.6915	0.26927	5.98943	7.11567	0.918161	0.966336	4492	0.5	0.5
Etl4	-0.231257	11.4799	-5.81359	3.5097e-08	3.0628e-05	TRUE	0.131361	inferred_L6.CT	318.623	263.959	-0.271537	43.6497	35.6461	0.995402	0.995252	4492	-0.75	0.125
Tiam2	0.495831	6.57459	5.65378	4.80349e-08	3.79271e-05	TRUE	0.131361	inferred_L6.CT	7.83654	11.7067	0.579049	1.07356	1.58092	0.578391	0.686664	4492	0.625	0.5
Npnt	1.31952	3.96753	5.68209	4.92559e-08	3.79271e-05	TRUE	0.131361	inferred_L6.CT	0.929645	2.56954	1.46676	0.127356	0.347	0.101149	0.239534	4492	1	0.75
Cyp26b1	1.29418	3.73594	5.62165	5.65431e-08	4.11194e-05	TRUE	0.131361	inferred_L6.CT	0.704785	2.30747	1.71106	0.0965517	0.31161	0.085977	0.227449	4492	0.75	0.625
Arpp21	0.170483	11.2415	5.51206	9.81465e-08	6.76178e-05	TRUE	0.131361	inferred_L6.CT	232.274	257.903	0.151002	31.8202	34.8282	0.997241	0.99741	4492	0.75	-0.125
Pou6f2	-0.576203	6.91365	-5.52776	1.30267e-07	8.52601e-05	TRUE	0.131361	inferred_L6.CT	15.2469	10.2046	-0.579287	2.08874	1.37808	0.685057	0.572292	4492	-0.75	-0.5
Khdrbs3	-0.183029	10.4593	-5.3839	1.85227e-07	0.000115458	TRUE	0.131361	inferred_L6.CT	151.559	131.765	-0.201908	20.7628	17.7941	0.994483	0.995252	4492	-0.875	0.3125
Clstn2	0.363558	9.61795	5.45844	1.9996e-07	0.000118976	TRUE	0.131361	inferred_L6.CT	71.7975	92.1869	0.360629	9.83586	12.4493	0.935172	0.964178	4492	0.75	0.5
Syt1	-0.140396	12.096	-5.34014	2.29532e-07	0.000130633	TRUE	0.131361	inferred_L6.CT	473.24	420.173	-0.171586	64.8313	56.7419	0.998161	1	4492	-0.625	0.5
Hr	1.28135	2.79651	5.29915	2.80286e-07	0.000152873	TRUE	0.131361	inferred_L6.CT	0.275202	1.00992	1.87567	0.0377011	0.136383	0.0344828	0.11912	4492	0.875	0.8125
Ina	0.533049	7.24605	5.36546	2.94234e-07	0.000154061	TRUE	0.131361	inferred_L6.CT	12.1861	19.1533	0.652358	1.66943	2.58653	0.688736	0.825205	4492	0.5	0.625
Cdh11	-0.23026	9.52468	-5.26249	3.34787e-07	0.000168552	TRUE	0.131361	inferred_L6.CT	79.9831	68.0256	-0.233617	10.9572	9.18645	0.97977	0.97842	4492	-1	-0.25
Nrgn	0.559129	9.7873	5.23022	5.74376e-07	0.000278466	TRUE	0.131361	inferred_L6.CT	70.1463	119.458	0.768064	9.60966	16.1321	0.975632	0.990505	4492	0.5	0.625
Nol4	0.246472	9.02016	4.95102	1.46153e-06	0.000683267	TRUE	0.131361	inferred_L6.CT	49.835	57.8849	0.216026	6.82713	7.817	0.945747	0.960725	4492	0.5	0
Hcn1	0.255555	8.96724	4.90706	1.78996e-06	0.000807949	TRUE	0.131361	inferred_L6.CT	49.1302	56.0216	0.189373	6.73057	7.56539	0.933793	0.956841	4492	0.5	0.25
Kcnk1	0.485588	6.83988	4.88216	2.32922e-06	0.00101631	TRUE	0.131361	inferred_L6.CT	9.33001	14.4073	0.626849	1.27816	1.94562	0.625747	0.766508	4492	0.625	0.625
Arhgap25	-0.550939	6.22582	-4.84184	2.60185e-06	0.00109865	TRUE	0.131361	inferred_L6.CT	9.23269	6.13621	-0.589404	1.26483	0.828658	0.570115	0.442382	4492	-1	-0.75
Iqgap2	0.294069	8.35263	4.79065	3.04205e-06	0.00124439	TRUE	0.131361	inferred_L6.CT	31.128	37.4053	0.265029	4.26437	5.05136	0.865747	0.917997	4492	0.625	0.3125
Scai	0.250113	8.61941	4.75918	3.50534e-06	0.00139045	TRUE	0.131361	inferred_L6.CT	35.7762	42.8576	0.260548	4.90115	5.78766	0.943448	0.958999	4492	0.5	-0.125
Rnf112	0.319453	7.43628	4.67499	5.10439e-06	0.00196519	TRUE	0.131361	inferred_L6.CT	15.3375	19.3674	0.33657	2.10115	2.61545	0.8	0.874407	4492	0.75	0.5
Coq10b	0.505061	5.57757	4.56885	8.13964e-06	0.00304423	TRUE	0.131361	inferred_L6.CT	3.65481	5.60888	0.617913	0.50069	0.757445	0.358161	0.48511	4492	1	0.875
Nrxn1	-0.142466	12.0331	-4.54837	9.96168e-06	0.00362218	TRUE	0.131361	inferred_L6.CT	458.876	400.921	-0.194785	62.8634	54.142	1	0.998705	4492	-0.625	-0.5
Tenm2	-0.293822	10.2609	-4.52221	1.2542e-05	0.0043204	TRUE	0.131361	inferred_L6.CT	148.186	112.558	-0.396744	20.3007	15.2003	0.983448	0.974536	4492	-0.625	-0.25
Abcd2	0.805734	4.53931	4.47371	1.22823e-05	0.0043204	TRUE	0.131361	inferred_L6.CT	1.7821	3.1512	0.822322	0.244138	0.42555	0.177931	0.280104	4492	1	0.5
Gpm6b	0.219696	9.00045	4.46254	1.28847e-05	0.00432465	TRUE	0.131361	inferred_L6.CT	46.8682	55.9545	0.255645	6.42069	7.55632	0.958161	0.980578	4492	0.625	0.25
Gm19410	-0.588006	6.02307	-4.4814	1.37895e-05	0.00438374	TRUE	0.131361	inferred_L6.CT	7.85332	5.37557	-0.546885	1.07586	0.725939	0.489655	0.393612	4492	-0.875	-0.875
Pex5l	0.253491	9.57553	4.48367	1.40655e-05	0.00438374	TRUE	0.131361	inferred_L6.CT	74.667	86.0379	0.204503	10.229	11.6189	0.955862	0.979284	4492	0.5	0.375
Sfxn5	0.401223	6.36916	4.42729	1.49773e-05	0.00455937	TRUE	0.131361	inferred_L6.CT	7.17538	9.39287	0.38851	0.982989	1.26845	0.544368	0.633578	4492	1	0.25
Osbpl8	0.277538	7.76545	4.41766	1.56036e-05	0.00464206	TRUE	0.131361	inferred_L6.CT	20.2441	24.0622	0.249268	2.77333	3.24946	0.827586	0.870091	4492	0.875	0
Add2	0.284292	7.63237	4.4087	1.62087e-05	0.00471492	TRUE	0.131361	inferred_L6.CT	18.2372	21.9401	0.266691	2.49839	2.96288	0.821149	0.88606	4492	0.875	0.375
Atp2b2	0.176988	10.0895	4.39333	1.72998e-05	0.00484179	TRUE	0.131361	inferred_L6.CT	105.224	116.342	0.1449	14.4152	15.7113	0.995402	0.99741	4492	0.625	0.125
Exoc6b	0.250182	8.44833	4.39217	1.73846e-05	0.00484179	TRUE	0.131361	inferred_L6.CT	33.7693	38.3033	0.181759	4.62621	5.17264	0.911724	0.922313	4492	0.75	0.25
Chgb	0.365514	9.41633	4.43268	1.8132e-05	0.00494474	TRUE	0.131361	inferred_L6.CT	60.6417	80.592	0.410326	8.30759	10.8835	0.952644	0.977126	4492	0.5	-0.0625
Cdh22	0.946388	4.45836	4.40941	1.85632e-05	0.00495903	TRUE	0.131361	inferred_L6.CT	1.64114	3.0713	0.904148	0.224828	0.41476	0.163678	0.280967	4492	1	1
Srrm3	0.270357	7.68657	4.36279	1.968e-05	0.00515222	TRUE	0.131361	inferred_L6.CT	18.2573	22.5601	0.305303	2.50115	3.04661	0.83908	0.89167	4492	1	0.375
Adarb1	0.34909	6.81728	4.35494	2.034e-05	0.00522059	TRUE	0.131361	inferred_L6.CT	9.9811	12.6495	0.341813	1.36736	1.70824	0.663908	0.73975	4492	0.875	0.25
Lrp1b	-0.161117	12.3463	-4.31942	2.86692e-05	0.00719622	TRUE	0.131361	inferred_L6.CT	580.73	499.35	-0.217816	79.5568	67.4342	0.996782	0.995684	4492	-0.5	0.0625
Nav3	-0.124363	11.4008	-4.2688	2.91367e-05	0.00719622	TRUE	0.131361	inferred_L6.CT	288.314	259.488	-0.151974	39.4975	35.0423	0.997701	0.996116	4492	-0.875	-0.1875
Maml3	0.404897	7.84904	4.30264	3.06257e-05	0.00734224	TRUE	0.131361	inferred_L6.CT	20.9724	26.8874	0.358441	2.8731	3.63099	0.682759	0.760466	4492	0.75	0.5
Ano3	0.161603	9.91263	4.25499	3.08497e-05	0.00734224	TRUE	0.131361	inferred_L6.CT	93.7431	103.008	0.135976	12.8423	13.9107	0.988506	0.990505	4492	0.5	0.125
Acap2	0.24282	8.2189	4.22026	3.5592e-05	0.00831963	TRUE	0.131361	inferred_L6.CT	28.4163	32.3909	0.18887	3.89287	4.37419	0.909425	0.945188	4492	0.875	0.25
Rbfox3	0.179863	9.43245	4.1893	4.04007e-05	0.00927799	TRUE	0.131361	inferred_L6.CT	67.7601	73.8198	0.123573	9.28276	9.96893	0.978391	0.985757	4492	0.625	0.1875
Ctnnal1	0.451663	6.22899	4.18205	4.17884e-05	0.0094312	TRUE	0.131361	inferred_L6.CT	6.27259	8.61626	0.458	0.85931	1.16357	0.49977	0.592145	4492	1	0.625
Zbtb20	0.616035	5.78724	4.19526	4.5474e-05	0.0100891	TRUE	0.131361	inferred_L6.CT	4.42672	7.11416	0.684455	0.606437	0.960725	0.333793	0.462236	4492	0.875	0.75
Tet1	0.649131	5.20074	4.16598	4.63474e-05	0.0101115	TRUE	0.131361	inferred_L6.CT	2.87955	4.53824	0.656288	0.394483	0.612861	0.277241	0.389297	4492	1	0.625
Ptgds	-0.780047	5.62148	-4.18407	4.91197e-05	0.0105406	TRUE	0.131361	inferred_L6.CT	7.27271	3.97895	-0.870107	0.996322	0.537333	0.506207	0.355632	4492	-0.75	-0.75
Ano4	0.215763	8.99663	4.12906	5.1593e-05	0.0108928	TRUE	0.131361	inferred_L6.CT	50.3921	56.4211	0.163037	6.90345	7.61934	0.943448	0.965041	4492	0.5	0.25
Scube2	0.938968	3.53451	4.08163	6.24263e-05	0.0129708	TRUE	0.131361	inferred_L6.CT	0.688005	1.58519	1.20416	0.0942529	0.21407	0.0795402	0.153647	4492	0.75	0.875
Iglon5	0.658296	5.12694	4.07923	6.62651e-05	0.0135533	TRUE	0.131361	inferred_L6.CT	2.66812	4.44236	0.735504	0.365517	0.599914	0.285057	0.41735	4492	0.625	0.75
Fam189a1	-0.277537	7.87541	-4.0109	8.291e-05	0.0166968	TRUE	0.131361	inferred_L6.CT	25.7918	21.2019	-0.28272	3.53333	2.86319	0.867126	0.839879	4492	-0.75	-0.4375
Kcnb2	-0.425195	7.45969	-4.00315	9.88718e-05	0.0196096	TRUE	0.131361	inferred_L6.CT	20.8281	15.3213	-0.442988	2.85333	2.06905	0.71954	0.631852	4492	-0.875	-0.875
Cyb5a	0.420901	6.54577	3.97478	0.00010079	0.0196917	TRUE	0.131361	inferred_L6.CT	7.68887	11.1442	0.535455	1.05333	1.50496	0.576092	0.686232	4492	0.5	0.5
Scn1a	0.242678	8.13019	3.9565	0.00010239	0.0197101	TRUE	0.131361	inferred_L6.CT	26.4596	31.0933	0.23281	3.62483	4.19896	0.862529	0.904618	4492	0.75	0.25
Sh3rf1	-0.349282	7.04592	-3.95284	0.000106305	0.0201671	TRUE	0.131361	inferred_L6.CT	15.0723	11.5533	-0.383595	2.06483	1.56021	0.752644	0.665947	4492	-0.625	-0.5
Plekho1	0.63953	5.43792	3.94436	0.000119862	0.0224142	TRUE	0.131361	inferred_L6.CT	3.2655	5.83259	0.836831	0.447356	0.787656	0.336092	0.498489	4492	0.625	0.625
Fstl4	0.474721	6.61728	3.92995	0.000129174	0.0235857	TRUE	0.131361	inferred_L6.CT	9.26625	12.3939	0.419568	1.26943	1.67372	0.491954	0.576608	4492	0.5	0.375
Gng12	-0.343914	7.84509	-3.92884	0.000129731	0.0235857	TRUE	0.131361	inferred_L6.CT	27.1611	20.927	-0.376174	3.72092	2.82607	0.843218	0.795425	4492	-0.5	-0.375
Slc35f1	-0.200311	9.66761	-3.90381	0.000134265	0.0240758	TRUE	0.131361	inferred_L6.CT	91.471	76.6259	-0.255484	12.531	10.3479	0.984368	0.979715	4492	-0.625	-0.3125
Nfib	-0.170643	9.43594	-3.87415	0.000140878	0.0246987	TRUE	0.131361	inferred_L6.CT	75.0059	65.536	-0.194718	10.2754	8.85024	0.976092	0.976694	4492	-0.75	-0.0625
Setbp1	0.196972	8.80579	3.87299	0.000141513	0.0246987	TRUE	0.131361	inferred_L6.CT	43.9853	48.3162	0.135486	6.02575	6.52482	0.931954	0.945619	4492	0.625	0.25
Trhde	-0.496611	7.27649	-3.8902	0.00015151	0.0257567	TRUE	0.131361	inferred_L6.CT	23.3888	14.9059	-0.649938	3.20414	2.01295	0.642299	0.542943	4492	-0.5	-0.25
Adcy9	0.220439	8.30666	3.85837	0.000149675	0.0257567	TRUE	0.131361	inferred_L6.CT	30.5038	34.4618	0.176011	4.17885	4.65386	0.90023	0.939145	4492	0.625	0
Arhgef2	0.350606	6.16795	3.84847	0.000155456	0.0260887	TRUE	0.131361	inferred_L6.CT	6.15177	8.1081	0.398363	0.842759	1.09495	0.51908	0.602935	4492	0.625	0.5
Ctsb	0.405092	7.10781	3.8663	0.000163778	0.0271373	TRUE	0.131361	inferred_L6.CT	11.3336	16.7531	0.563821	1.55264	2.26241	0.668506	0.77773	4492	0.625	0.375
Cpa6	-0.79587	6.51324	-3.84309	0.000180504	0.0291704	TRUE	0.131361	inferred_L6.CT	12.9244	8.25511	-0.646739	1.77057	1.1148	0.403678	0.330168	4492	-0.625	-0.5
Cyp11a1	0.799073	4.19669	3.81506	0.000179486	0.0291704	TRUE	0.131361	inferred_L6.CT	1.24176	2.5951	1.0634	0.170115	0.350453	0.138851	0.25205	4492	0.625	0.625
Pcsk1	0.483477	6.05557	3.82161	0.000184632	0.0294736	TRUE	0.131361	inferred_L6.CT	5.8665	8.12408	0.469705	0.803678	1.09711	0.416092	0.516185	4492	0.625	0.25
Car10	-0.254188	10.0891	-3.80635	0.000206691	0.0325974	TRUE	0.131361	inferred_L6.CT	125.512	101.596	-0.304987	17.1945	13.7199	0.981609	0.968494	4492	-1	-0.375
Ece1	0.4642	5.95969	3.77508	0.0002116	0.0329744	TRUE	0.131361	inferred_L6.CT	5.41678	7.47211	0.464081	0.742069	1.00906	0.473563	0.545965	4492	0.75	0.375
Gpcpd1	0.328917	6.73755	3.75587	0.000220788	0.0340014	TRUE	0.131361	inferred_L6.CT	9.41727	12.1286	0.365031	1.29011	1.63789	0.631264	0.725076	4492	0.625	0.125
Rasl11b	0.594656	5.31539	3.7623	0.000229294	0.0349006	TRUE	0.131361	inferred_L6.CT	2.94667	5.513	0.90375	0.403678	0.744497	0.303908	0.461372	4492	0.5	0.375
Ralyl	-0.173234	11.1721	-3.73105	0.000271777	0.0404268	TRUE	0.131361	inferred_L6.CT	254.699	219.059	-0.217473	34.8924	29.5826	0.994023	0.995252	4492	-0.625	0.1875
Klf9	0.240482	7.75995	3.70231	0.000269648	0.0404268	TRUE	0.131361	inferred_L6.CT	19.0896	23.7235	0.313527	2.61517	3.20371	0.818851	0.875701	4492	0.625	0.625
Celf4	-0.202951	9.22326	-3.68931	0.000294421	0.04307	TRUE	0.131361	inferred_L6.CT	62.5916	55.3825	-0.176541	8.57471	7.47907	0.978391	0.965904	4492	-0.5	-0.75
Camk2g	0.240735	7.61648	3.677	0.000296127	0.04307	TRUE	0.131361	inferred_L6.CT	17.5626	21.6141	0.299471	2.40598	2.91886	0.81977	0.870091	4492	0.75	0.375
Gap43	-0.262436	7.49308	-3.66229	0.000312628	0.0444816	TRUE	0.131361	inferred_L6.CT	18.5661	16.6413	-0.157903	2.54345	2.2473	0.814253	0.763487	4492	-0.5	-0.75
Csgalnact1	-0.333277	7.14724	-3.664	0.000326776	0.0459946	TRUE	0.131361	inferred_L6.CT	15.8543	12.7007	-0.319971	2.17195	1.71515	0.742989	0.689253	4492	-0.875	-0.5
Chl1	-0.268385	7.53398	-3.63575	0.000344618	0.0479899	TRUE	0.131361	inferred_L6.CT	19.7541	16.6221	-0.249052	2.70621	2.24471	0.791724	0.757877	4492	-0.5	-0.625
Strip2	0.710811	4.08112	3.62534	0.00035798	0.0493259	TRUE	0.131361	inferred_L6.CT	1.2317	2.14448	0.799979	0.168736	0.289599	0.134253	0.217523	4492	1	0.375
Smyd3	-0.218079	8.50575	-3.62047	0.000365636	0.0498559	TRUE	0.131361	inferred_L6.CT	39.4445	33.5478	-0.233606	5.40368	4.53043	0.926897	0.918429	4492	-0.625	-0.25
Dmtn	0.31633	6.58259	3.61632	0.000369952	0.0499244	TRUE	0.131361	inferred_L6.CT	8.42722	10.6808	0.341896	1.15448	1.44238	0.634943	0.694432	4492	1	0.125
Cacna2d3	0.580686	9.73819	9.30932	1.01054e-14	1.3422e-10	TRUE	0.126813	inferred_L6.IT	74.2963	108.297	0.543624	11.5456	16.6997	0.972906	0.998377	1428	1	0.5625
Col25a1	0.857243	6.91379	7.29722	1.77648e-10	1.17976e-06	TRUE	0.126813	inferred_L6.IT	9.15331	17.223	0.911973	1.42241	2.65584	0.54064	0.75974	1428	1	0.75
Astn2	0.419858	9.70415	7.06949	3.60839e-10	1.59755e-06	TRUE	0.126813	inferred_L6.IT	75.9051	98.706	0.378941	11.7956	15.2208	0.969212	0.99026	1428	0.875	0.5625
Cwh43	0.892499	6.3645	6.74376	1.79074e-09	5.94615e-06	TRUE	0.126813	inferred_L6.IT	6.26863	12.2961	0.971983	0.974138	1.8961	0.524631	0.722403	1428	0.625	0.625
Ephb1	1.34724	5.71811	6.64906	1.80323e-08	4.79011e-05	TRUE	0.126813	inferred_L6.IT	3.54245	9.4116	1.40969	0.550493	1.4513	0.32266	0.61526	1428	0.875	0.75
Cdh4	0.49759	8.40732	6.08625	3.12756e-08	6.92338e-05	TRUE	0.126813	inferred_L6.IT	30.7171	40.7731	0.408576	4.7734	6.28734	0.892857	0.972403	1428	1	1
Car10	-0.293326	10.3166	-5.75008	1.28443e-07	0.000243711	TRUE	0.126813	inferred_L6.IT	141.65	112.834	-0.328134	22.0123	17.3994	0.987685	0.991883	1428	-0.875	-0.125
Gpcpd1	0.614054	6.93505	5.5032	3.70535e-07	0.000615181	TRUE	0.126813	inferred_L6.IT	9.77938	16.2966	0.736756	1.5197	2.51299	0.708128	0.814935	1428	0.75	0.125
Kcnq5	-0.248082	11.3899	-5.43189	4.95086e-07	0.000730636	TRUE	0.126813	inferred_L6.IT	304.928	243.059	-0.32716	47.3855	37.4805	0.995074	0.99513	1428	-0.75	0.125
Hr	1.48836	2.46929	5.3725	6.34527e-07	0.000842778	TRUE	0.126813	inferred_L6.IT	0.198124	0.894839	2.17523	0.0307882	0.137987	0.0295567	0.121753	1428	0.5	0.5
Dock3	-0.273228	9.47851	-5.31367	8.104e-07	0.000978521	TRUE	0.126813	inferred_L6.IT	78.4728	63.5125	-0.305152	12.1946	9.79383	0.987685	0.991883	1428	-1	0
Pex5l	0.344075	9.50982	5.26028	1.01936e-06	0.00112826	TRUE	0.126813	inferred_L6.IT	70.4844	84.2833	0.257942	10.9532	12.9968	0.95936	0.982143	1428	0.625	0.375
Tiam2	0.492506	7.09461	5.22965	1.14684e-06	0.00113425	TRUE	0.126813	inferred_L6.IT	11.4595	16.844	0.555697	1.78079	2.5974	0.711823	0.840909	1428	0.75	0.75
Myt1l	0.284977	9.52784	5.20821	1.25257e-06	0.00113425	TRUE	0.126813	inferred_L6.IT	67.9405	82.1567	0.274106	10.5579	12.6688	0.985222	0.991883	1428	0.875	0.125
Sorcs2	0.943509	5.32763	5.22669	1.28096e-06	0.00113425	TRUE	0.126813	inferred_L6.IT	2.97978	6.01121	1.01245	0.463054	0.926948	0.262315	0.38474	1428	1	0.75
Adamts2	1.12545	5.34224	5.27895	2.08723e-06	0.00173266	TRUE	0.126813	inferred_L6.IT	3.03525	6.68497	1.1391	0.471675	1.03084	0.21798	0.357143	1428	0.625	0.625
Gpm6b	0.312251	9.4867	5.04663	2.42158e-06	0.00189197	TRUE	0.126813	inferred_L6.IT	64.5804	82.8831	0.359983	10.0357	12.7808	0.982759	0.996753	1428	0.625	0.875
Ptprg	0.302815	9.27224	4.99667	2.96308e-06	0.00218643	TRUE	0.126813	inferred_L6.IT	58.074	69.1237	0.251288	9.02463	10.6591	0.95936	0.975649	1428	0.875	0
Ptpn12	-0.486613	6.71492	-4.94442	3.65535e-06	0.00255528	TRUE	0.126813	inferred_L6.IT	11.927	8.63256	-0.466375	1.85345	1.33117	0.738916	0.63961	1428	-1	-0.75
Sidt1	0.390034	7.67047	4.78517	6.88544e-06	0.00435488	TRUE	0.126813	inferred_L6.IT	19.1387	23.5711	0.300524	2.97414	3.63474	0.779557	0.86039	1428	0.75	0.125
Cdh12	-0.45568	10.425	-5.07964	7.42246e-06	0.00440849	TRUE	0.126813	inferred_L6.IT	172.312	115.571	-0.576243	26.7771	17.8214	0.98399	0.978896	1428	-0.875	-0.5
Iqgap2	0.64602	7.03197	4.90475	7.63403e-06	0.00440849	TRUE	0.126813	inferred_L6.IT	11.8082	17.3178	0.552468	1.83498	2.67045	0.605911	0.767857	1428	0.875	0.5
Tm6sf1	0.581121	5.96991	4.72681	8.66072e-06	0.00465262	TRUE	0.126813	inferred_L6.IT	5.07989	7.6535	0.591324	0.789409	1.18019	0.513547	0.63961	1428	1	0.625
Vmp1	0.447136	7.39535	4.72397	8.75738e-06	0.00465262	TRUE	0.126813	inferred_L6.IT	14.2015	20.8234	0.552164	2.2069	3.21104	0.79064	0.896104	1428	0.75	0.625
Trhde	-0.851051	6.54593	-4.94966	9.60695e-06	0.00480233	TRUE	0.126813	inferred_L6.IT	13.7973	6.84289	-1.01171	2.14409	1.05519	0.618227	0.478896	1428	-0.875	-0.75
AC149090.1	0.747362	8.35867	5.00414	9.7623e-06	0.00480233	TRUE	0.126813	inferred_L6.IT	27.1667	45.163	0.733303	4.22167	6.96429	0.812808	0.897727	1428	0.5	0.625
Pcdh11x	-0.817747	5.38792	-4.66938	1.12887e-05	0.00535488	TRUE	0.126813	inferred_L6.IT	4.88176	3.21089	-0.604428	0.758621	0.49513	0.283251	0.251623	1428	-0.625	-0.25
Lmcd1	1.35336	3.34349	4.64234	1.20396e-05	0.00551416	TRUE	0.126813	inferred_L6.IT	0.618146	1.60018	1.37222	0.0960591	0.246753	0.0751232	0.172078	1428	1	1
Stxbp5l	0.262032	9.53072	4.6313	1.25664e-05	0.00556356	TRUE	0.126813	inferred_L6.IT	71.697	81.5777	0.186263	11.1416	12.5795	0.974138	0.993506	1428	0.75	0.0625
Strip2	0.923566	4.65527	4.54408	1.7591e-05	0.00753688	TRUE	0.126813	inferred_L6.IT	2.16351	3.65305	0.755727	0.336207	0.563312	0.216749	0.337662	1428	0.625	0.5
Pde4d	0.199814	11.2198	4.45069	2.51215e-05	0.010111	TRUE	0.126813	inferred_L6.IT	232.581	255.471	0.135426	36.1429	39.3945	0.993842	0.996753	1428	0.625	0.125
Nrp1	-0.460295	7.15041	-4.40908	2.9406e-05	0.0114874	TRUE	0.126813	inferred_L6.IT	16.1827	11.9698	-0.435058	2.51478	1.84578	0.720443	0.667208	1428	-1	-0.625
Rit1	0.777623	4.77273	4.32295	4.06289e-05	0.0154181	TRUE	0.126813	inferred_L6.IT	1.93369	3.75832	0.958736	0.300493	0.579545	0.237685	0.391234	1428	0.75	0.75
Etl4	-0.332071	11.0065	-4.51121	4.47957e-05	0.0160804	TRUE	0.126813	inferred_L6.IT	234.784	179.336	-0.388669	36.4852	27.6542	0.985222	1	1428	-0.625	0.75
Prickle2	0.254748	9.17781	4.30197	4.39344e-05	0.0160804	TRUE	0.126813	inferred_L6.IT	56.5048	63.2704	0.163156	8.78079	9.75649	0.956897	0.974026	1428	0.625	0.0625
Nol4	0.310512	8.70553	4.25709	5.18979e-05	0.0181397	TRUE	0.126813	inferred_L6.IT	41.6059	47.3633	0.18698	6.46552	7.30357	0.910099	0.954545	1428	0.5	0
Kcnk1	0.592978	6.46162	4.28588	5.45639e-05	0.0185825	TRUE	0.126813	inferred_L6.IT	7.15622	12.2435	0.774746	1.11207	1.88799	0.570197	0.75487	1428	0.5	0.625
Ano4	0.514874	6.97709	4.24932	6.22074e-05	0.020656	TRUE	0.126813	inferred_L6.IT	10.7858	15.6018	0.532571	1.67611	2.40584	0.639163	0.733766	1428	1	0.5
Adamts17	0.636406	6.1789	4.23574	6.61766e-05	0.021438	TRUE	0.126813	inferred_L6.IT	6.39543	9.1063	0.509824	0.993842	1.40422	0.470443	0.603896	1428	1	0.5
Aopep	0.253504	9.317	4.16145	7.37645e-05	0.0229707	TRUE	0.126813	inferred_L6.IT	61.3945	70.7765	0.20516	9.54064	10.914	0.972906	0.99026	1428	0.75	-0.125
Adarb1	0.407901	7.0277	4.15923	7.43669e-05	0.0229707	TRUE	0.126813	inferred_L6.IT	11.5229	15.2544	0.404723	1.79064	2.35227	0.722906	0.793831	1428	0.625	0.375
Cadm2	0.259506	12.1306	4.32899	8.02229e-05	0.0237161	TRUE	0.126813	inferred_L6.IT	444.819	500.562	0.170331	69.1244	77.1883	0.996305	1	1428	0.5	0.5
Slc9a9	-0.340165	8.57749	-4.15588	8.03512e-05	0.0237161	TRUE	0.126813	inferred_L6.IT	44.4431	32.9827	-0.430249	6.9064	5.08604	0.939655	0.909091	1428	-0.75	-0.375
Unc5d	-0.518813	8.23814	-4.29702	8.8198e-05	0.0249244	TRUE	0.126813	inferred_L6.IT	36.9223	24.6554	-0.582587	5.73768	3.80195	0.841133	0.813312	1428	-0.5	-0.375
Ppm1e	0.220516	9.40474	4.11773	8.64957e-05	0.0249244	TRUE	0.126813	inferred_L6.IT	66.9737	73.6505	0.137101	10.4076	11.3571	0.976601	0.991883	1428	0.625	0.375
Gria4	-0.226315	10.1095	-4.01067	0.000127201	0.0351975	TRUE	0.126813	inferred_L6.IT	125.745	100.117	-0.328819	19.5406	15.4383	0.988916	0.991883	1428	-0.5	-0.3125
Deptor	0.605375	5.65499	3.97226	0.000145863	0.0395379	TRUE	0.126813	inferred_L6.IT	3.8753	6.46389	0.738097	0.602217	0.996753	0.352217	0.49026	1428	0.625	0.75
Cyp11a1	1.26552	4.12103	4.05925	0.000150999	0.0398866	TRUE	0.126813	inferred_L6.IT	1.18082	3.09509	1.3902	0.183498	0.477273	0.151478	0.316558	1428	0.75	0.625
Arhgap22	0.64282	5.20206	3.95852	0.000153156	0.0398866	TRUE	0.126813	inferred_L6.IT	3.04318	4.73738	0.638511	0.472906	0.730519	0.300493	0.452922	1428	1	0.5
Nrg1	-0.378435	11.6221	-4.12845	0.000162838	0.0402648	TRUE	0.126813	inferred_L6.IT	383.646	268.968	-0.512346	59.6182	41.4756	0.995074	0.996753	1428	-0.625	0
Kazn	0.595781	5.23861	3.9353	0.000166276	0.0402648	TRUE	0.126813	inferred_L6.IT	3.4632	4.62158	0.41628	0.538177	0.712662	0.364532	0.433442	1428	0.75	0.25
Arpp21	0.169847	10.8513	3.93452	0.000166734	0.0402648	TRUE	0.126813	inferred_L6.IT	178.224	196.422	0.140268	27.6958	30.289	0.997537	0.998377	1428	0.75	-0.0625
Cpne7	0.932156	4.36593	3.91892	0.00017731	0.0420541	TRUE	0.126813	inferred_L6.IT	1.48989	2.95823	0.98953	0.231527	0.456169	0.183498	0.272727	1428	0.75	0.625
Zfp804b	-0.710611	9.61514	-4.07612	0.00019164	0.0446555	TRUE	0.126813	inferred_L6.IT	101.408	60.2279	-0.751661	15.7586	9.28734	0.858374	0.808442	1428	-0.625	-0.375
Ncoa1	0.477479	9.25648	7.57568	7.7074e-12	1.0099e-07	TRUE	0.0958574	inferred_Lamp5	52.3705	77.3825	0.563253	5.75045	8.36263	0.927807	0.958372	2203	0.5	0.625
AC149090.1	1.21326	7.89111	8.06579	1.61164e-11	1.05586e-07	TRUE	0.0958574	inferred_Lamp5	15.9092	40.5745	1.35071	1.74688	4.38483	0.63369	0.831637	2203	0.875	1
Osbpl6	0.574772	7.68603	7.16814	6.38051e-11	2.78679e-07	TRUE	0.0958574	inferred_Lamp5	17.1673	26.8356	0.644485	1.88503	2.90009	0.701426	0.79556	2203	0.75	0.5
Rgs7bp	0.393457	10.0343	7.07659	1.01987e-10	3.34083e-07	TRUE	0.0958574	inferred_Lamp5	92.9633	124.745	0.424249	10.2077	13.481	0.963458	0.979648	2203	0.625	0.625
Cacna1a	0.374436	9.71848	7.01262	1.41335e-10	3.70382e-07	TRUE	0.0958574	inferred_Lamp5	72.7359	97.1305	0.417256	7.98663	10.4968	0.975936	0.975023	2203	1	-0.1875
Adra1a	0.379981	9.73511	6.74484	5.46928e-10	1.1944e-06	TRUE	0.0958574	inferred_Lamp5	78.7912	98.9538	0.328721	8.65152	10.6938	0.946524	0.966698	2203	0.875	0.625
Klhl33	0.813974	6.41407	6.54827	2.10093e-09	3.93265e-06	TRUE	0.0958574	inferred_Lamp5	6.20946	11.8214	0.928859	0.681818	1.27752	0.41533	0.592969	2203	0.75	0.625
Clstn2	0.445605	9.53831	6.54395	2.68933e-09	4.40478e-06	TRUE	0.0958574	inferred_Lamp5	66.3316	91.498	0.464043	7.28342	9.88807	0.893939	0.935245	2203	0.875	0.75
Nav2	0.322725	10.2018	6.06424	1.53489e-08	2.23462e-05	TRUE	0.0958574	inferred_Lamp5	106.567	134.221	0.332845	11.7014	14.5051	0.973262	0.986124	2203	0.75	0.5
Mthfd1l	0.638167	6.90768	6.0035	2.36291e-08	2.80432e-05	TRUE	0.0958574	inferred_Lamp5	9.59423	15.9644	0.734622	1.05348	1.72525	0.501783	0.636448	2203	0.875	0.625
Kcnk13	0.728584	6.31168	5.96926	2.49729e-08	2.80432e-05	TRUE	0.0958574	inferred_Lamp5	6.40427	11.1623	0.801524	0.703209	1.20629	0.360963	0.502313	2203	0.5	0.625
Sema3c	0.456572	8.15093	5.956	2.56825e-08	2.80432e-05	TRUE	0.0958574	inferred_Lamp5	25.6982	34.5825	0.428371	2.82175	3.73728	0.735294	0.814061	2203	0.875	0.5
Kcnip1	0.479751	9.81114	6.08877	4.91595e-08	4.9549e-05	TRUE	0.0958574	inferred_Lamp5	78.4259	109.637	0.483328	8.61141	11.8483	0.879679	0.93432	2203	0.875	0.75
Fmn1	0.432813	8.17416	5.59727	1.36699e-07	0.00012794	TRUE	0.0958574	inferred_Lamp5	26.3314	35.8493	0.445165	2.89127	3.87419	0.754011	0.789084	2203	0.625	0.3125
Kcnh7	0.308458	10.9219	5.64993	1.50654e-07	0.000131601	TRUE	0.0958574	inferred_Lamp5	181.13	231.12	0.351622	19.8886	24.9769	0.975936	0.987049	2203	0.625	0.3125
Klf9	0.552239	6.67905	5.29755	5.29338e-07	0.000433495	TRUE	0.0958574	inferred_Lamp5	8.19811	12.5918	0.619119	0.900178	1.36078	0.520499	0.634598	2203	0.75	0.625
Slc4a8	0.531424	6.62132	5.18084	8.86665e-07	0.000645443	TRUE	0.0958574	inferred_Lamp5	8.17376	12.1381	0.570471	0.897504	1.31175	0.516934	0.639223	2203	0.75	0.5625
Vsig8	1.31064	2.77859	5.16277	9.59788e-07	0.0006619	TRUE	0.0958574	inferred_Lamp5	0.194807	1.26688	2.70117	0.0213904	0.13691	0.0204991	0.0943571	2203	0.5	0.5
Dclk1	0.256551	9.76166	5.15012	1.0145e-06	0.000664649	TRUE	0.0958574	inferred_Lamp5	81.9324	97.3958	0.249426	8.99643	10.5254	0.97148	0.977798	2203	0.75	0.5
Gpcpd1	0.475295	7.14748	5.10993	1.20911e-06	0.00075443	TRUE	0.0958574	inferred_Lamp5	11.8913	17.2056	0.532972	1.3057	1.85939	0.65508	0.72988	2203	0.625	0.25
Pld2	1.0979	4.19576	4.98529	2.07296e-06	0.00123463	TRUE	0.0958574	inferred_Lamp5	1.13637	2.97888	1.39034	0.124777	0.321924	0.106952	0.224792	2203	0.625	0.75
Hdac9	-0.304186	9.52596	-4.96835	2.22916e-06	0.00126994	TRUE	0.0958574	inferred_Lamp5	83.5396	67.0163	-0.317947	9.17291	7.24237	0.949198	0.92877	2203	-0.75	-0.75
Arhgef37	0.699701	6.5274	4.88582	5.55025e-06	0.00298458	TRUE	0.0958574	inferred_Lamp5	7.19161	12.7972	0.831444	0.789661	1.38298	0.390374	0.519889	2203	0.5	0.5
Cys1	0.820461	4.85569	4.74648	5.69445e-06	0.00298458	TRUE	0.0958574	inferred_Lamp5	2.12664	3.87769	0.866621	0.233512	0.419056	0.192513	0.309898	2203	0.875	0.625
Rgcc	1.17201	3.77811	4.67797	7.567e-06	0.00381348	TRUE	0.0958574	inferred_Lamp5	0.730525	2.19136	1.58482	0.0802139	0.236818	0.0757576	0.183164	2203	0.875	0.75
Lrrc3b	0.521704	6.98618	4.71455	8.02989e-06	0.00389687	TRUE	0.0958574	inferred_Lamp5	11.0147	16.5465	0.587098	1.20945	1.78816	0.540998	0.657724	2203	0.75	0.5
Erbin	0.424692	7.10518	4.60232	1.03264e-05	0.00483239	TRUE	0.0958574	inferred_Lamp5	12.1348	16.2469	0.421011	1.33244	1.75578	0.601604	0.692877	2203	0.75	0.5
Pcsk2	0.429196	8.3905	4.64471	1.34565e-05	0.00608004	TRUE	0.0958574	inferred_Lamp5	29.846	40.8313	0.452137	3.27718	4.41258	0.785205	0.852914	2203	1	0.5
Sh3pxd2a	0.483473	6.51586	4.5086	1.51116e-05	0.00660023	TRUE	0.0958574	inferred_Lamp5	7.63804	11.1451	0.54514	0.838681	1.20444	0.501783	0.617021	2203	0.875	0.375
Maml3	0.34028	8.57408	4.51488	1.56981e-05	0.00663521	TRUE	0.0958574	inferred_Lamp5	34.0506	44.6918	0.392332	3.73886	4.82979	0.824421	0.882516	2203	0.75	0.25
Ece1	0.574096	5.46055	4.43082	2.06495e-05	0.00845533	TRUE	0.0958574	inferred_Lamp5	3.48217	5.44417	0.644726	0.382353	0.588344	0.293226	0.381129	2203	0.875	0.5
Cacna1d	0.222945	9.34714	4.3129	3.29292e-05	0.0130749	TRUE	0.0958574	inferred_Lamp5	60.6498	72.0496	0.248489	6.65954	7.78631	0.956328	0.971323	2203	0.625	0.5
Crispld1	-0.414847	8.11943	-4.37943	3.51238e-05	0.0135361	TRUE	0.0958574	inferred_Lamp5	32.7762	24.0108	-0.448963	3.59893	2.59482	0.768271	0.696577	2203	-0.875	-0.625
Mical2	0.361071	8.01992	4.30457	3.63824e-05	0.0136205	TRUE	0.0958574	inferred_Lamp5	23.182	31.3211	0.43413	2.54545	3.38483	0.743316	0.805735	2203	0.5	0.5
Plxna2	0.336098	7.7993	4.26348	3.99457e-05	0.0145391	TRUE	0.0958574	inferred_Lamp5	20.0083	25.894	0.372024	2.19697	2.79833	0.745098	0.788159	2203	1	0.125
Nkain2	-0.225191	10.9813	-4.24101	4.8103e-05	0.016671	TRUE	0.0958574	inferred_Lamp5	226.755	191.274	-0.245497	24.8984	20.6707	0.983957	0.984274	2203	-0.625	-0.125
Stim1	0.393509	6.82783	4.21426	4.83476e-05	0.016671	TRUE	0.0958574	inferred_Lamp5	10.0731	13.5591	0.428746	1.10606	1.46531	0.565954	0.646623	2203	1	0.375
Ablim2	0.362462	7.22585	4.20743	4.96408e-05	0.016678	TRUE	0.0958574	inferred_Lamp5	13.2063	17.4795	0.404445	1.45009	1.88899	0.655971	0.717854	2203	0.875	0.25
Slc8a1	-0.290483	9.44876	-4.22038	5.39998e-05	0.017689	TRUE	0.0958574	inferred_Lamp5	77.1596	62.9589	-0.293436	8.47237	6.80389	0.933155	0.917669	2203	-0.875	-0.3125
Sgk1	0.291303	7.9522	4.16639	5.81323e-05	0.0185782	TRUE	0.0958574	inferred_Lamp5	22.5894	27.452	0.28126	2.48039	2.9667	0.770053	0.815911	2203	1	0.25
Rnd3	0.685504	5.16334	4.11535	7.06452e-05	0.0220396	TRUE	0.0958574	inferred_Lamp5	2.80846	4.70801	0.745336	0.308378	0.508788	0.22549	0.33025	2203	0.625	0.625
Nkain3	-0.551176	7.76899	-4.2211	7.32524e-05	0.0223215	TRUE	0.0958574	inferred_Lamp5	27.1593	18.1558	-0.581016	2.98217	1.96207	0.597148	0.518964	2203	-1	-0.75
Nlgn1	-0.235793	11.0106	-4.15153	7.5312e-05	0.0224276	TRUE	0.0958574	inferred_Lamp5	226.836	192.198	-0.239057	24.9073	20.7706	0.983957	0.983349	2203	-0.875	0
Rnf112	0.454835	6.1451	4.07438	8.25179e-05	0.0240274	TRUE	0.0958574	inferred_Lamp5	5.73868	8.32889	0.537406	0.630125	0.900093	0.433155	0.543016	2203	0.875	0.75
Itga9	0.538499	6.46045	4.06355	0.00010347	0.0292711	TRUE	0.0958574	inferred_Lamp5	7.64616	11.1366	0.542499	0.839572	1.20352	0.394831	0.481036	2203	0.625	0.5
Rsrp1	0.230655	8.58708	3.98485	0.000115447	0.0312521	TRUE	0.0958574	inferred_Lamp5	35.6983	41.7729	0.22671	3.91979	4.51434	0.912656	0.945421	2203	0.625	0.5
Coq10b	0.695505	4.99307	3.98156	0.00011687	0.0312521	TRUE	0.0958574	inferred_Lamp5	2.41073	4.09169	0.763225	0.264706	0.442183	0.215686	0.314524	2203	0.75	0.625
Cyp11a1	0.897269	3.99255	3.92246	0.000145458	0.0381186	TRUE	0.0958574	inferred_Lamp5	1.03897	2.28552	1.13737	0.114082	0.246994	0.0980392	0.182239	2203	0.625	0.625
Gap43	-0.355269	6.79837	-3.91134	0.000151532	0.0389319	TRUE	0.0958574	inferred_Lamp5	12.1186	9.42458	-0.362723	1.33066	1.0185	0.606061	0.530065	2203	-0.75	-0.875
F3	0.742564	4.49656	3.85556	0.000185836	0.0457043	TRUE	0.0958574	inferred_Lamp5	1.67209	2.94464	0.816441	0.183601	0.318224	0.159537	0.246068	2203	0.625	0.75
Cacna1e	0.297833	7.47014	3.85299	0.000187583	0.0457043	TRUE	0.0958574	inferred_Lamp5	16.2664	20.33	0.321722	1.7861	2.19704	0.680927	0.746531	2203	0.875	0.5
Rora	0.19564	10.9619	3.85562	0.000188356	0.0457043	TRUE	0.0958574	inferred_Lamp5	190.35	219.59	0.206155	20.9011	23.7308	0.975936	0.982424	2203	0.75	0.125
Cacna1a	0.31383	10.2086	8.98502	1.25757e-16	1.64e-12	TRUE	0.0968015	inferred_Pvalb	105.032	132.731	0.337681	13.3603	16.0655	0.992898	0.997727	4312	1	0.375
AC149090.1	0.983096	7.63859	8.73653	6.49125e-15	4.23262e-11	TRUE	0.0968015	inferred_Pvalb	13.6794	31.0235	1.18135	1.74006	3.755	0.659564	0.812273	4312	0.875	0.875
Myt1l	0.33292	9.26033	8.18367	2.29233e-14	9.96477e-11	TRUE	0.0968015	inferred_Pvalb	55.157	69.355	0.330457	7.0161	8.39455	0.961648	0.985	4312	1	0.625
Cntnap5c	-0.623726	9.91057	-8.21172	1.27981e-13	4.17249e-10	TRUE	0.0968015	inferred_Pvalb	119.817	79.5961	-0.590064	15.241	9.63409	0.929451	0.867273	4312	-1	-1
Osbpl6	0.49182	8.33286	7.77377	7.38563e-13	1.92632e-09	TRUE	0.0968015	inferred_Pvalb	27.8688	40.4383	0.537071	3.54498	4.89455	0.843277	0.897727	4312	0.5	0.5
Hr	1.58888	2.77596	7.56845	1.05479e-12	2.29258e-09	TRUE	0.0968015	inferred_Pvalb	0.174948	1.18296	2.7574	0.0222538	0.143182	0.0198864	0.123636	4312	1	0.75
Frmpd1	0.497041	7.61604	7.3092	5.18649e-12	9.66242e-09	TRUE	0.0968015	inferred_Pvalb	16.125	23.952	0.570851	2.05114	2.89909	0.739583	0.831818	4312	0.75	0.625
Cacna1d	0.277168	9.54558	6.98362	3.43841e-11	5.60504e-08	TRUE	0.0968015	inferred_Pvalb	68.36	83.9073	0.295644	8.69555	10.1559	0.977273	0.985909	4312	0.75	0.375
Gpcpd1	0.516305	7.15012	6.82111	8.79167e-11	1.27391e-07	TRUE	0.0968015	inferred_Pvalb	11.9709	17.3388	0.534468	1.52273	2.09864	0.659091	0.751364	4312	0.75	0.25
Tmem132d	0.430561	9.25834	6.97634	1.08041e-10	1.40897e-07	TRUE	0.0968015	inferred_Pvalb	53.4224	72.9565	0.449591	6.79545	8.83045	0.875947	0.914091	4312	0.875	0.5
Foxn3	0.540624	7.97974	6.49963	1.29313e-09	1.53307e-06	TRUE	0.0968015	inferred_Pvalb	20.8263	31.7671	0.609129	2.64915	3.845	0.785038	0.871364	4312	0.5	0.625
Cntnap4	-0.307738	9.58955	-6.13132	7.01254e-09	7.62088e-06	TRUE	0.0968015	inferred_Pvalb	87.8388	70.3915	-0.319456	11.1733	8.52	0.966856	0.961364	4312	-0.875	-0.125
Gpr83	0.750955	5.6017	5.87984	1.79004e-08	1.79569e-05	TRUE	0.0968015	inferred_Pvalb	3.39846	6.43678	0.92146	0.432292	0.779091	0.276515	0.409545	4312	0.875	0.875
Erbb4	-0.220035	13.564	-5.89711	2.63142e-08	2.26572e-05	TRUE	0.0968015	inferred_Pvalb	1346.66	1146.81	-0.231768	171.299	138.806	0.999527	1	4312	-0.75	0.25
Arhgap26	-0.267891	9.21846	-5.76963	2.70671e-08	2.26572e-05	TRUE	0.0968015	inferred_Pvalb	65.1588	54.6075	-0.254861	8.28835	6.60955	0.951705	0.923636	4312	-1	-0.25
Nav2	0.239798	9.2544	5.76445	2.77981e-08	2.26572e-05	TRUE	0.0968015	inferred_Pvalb	55.961	66.3469	0.245608	7.11837	8.03045	0.966383	0.983636	4312	0.875	0.5
Lnx1	0.394394	7.27493	5.59193	6.68913e-08	5.13135e-05	TRUE	0.0968015	inferred_Pvalb	14.3271	18.5931	0.376016	1.82244	2.25045	0.693655	0.749091	4312	0.5	0.375
Atp2b2	0.235199	9.37145	5.54851	8.3194e-08	6.02741e-05	TRUE	0.0968015	inferred_Pvalb	62.2182	72.9114	0.228808	7.9143	8.825	0.969223	0.984091	4312	0.75	0.6875
Nek7	-0.331134	8.20561	-5.46919	1.33599e-07	9.16982e-05	TRUE	0.0968015	inferred_Pvalb	32.9274	26.179	-0.33088	4.18845	3.16864	0.872633	0.849545	4312	-1	-0.125
Cacnb3	0.849961	4.7714	5.35894	2.13227e-07	0.000139035	TRUE	0.0968015	inferred_Pvalb	1.87232	3.93192	1.07041	0.238163	0.475909	0.191288	0.318636	4312	0.75	0.625
Klf9	0.597857	5.75392	5.25968	3.44257e-07	0.000213784	TRUE	0.0968015	inferred_Pvalb	4.31414	6.71093	0.637439	0.548769	0.812273	0.363163	0.476364	4312	0.625	0.625
Prkcb	0.234815	9.06339	5.17337	5.20747e-07	0.000308685	TRUE	0.0968015	inferred_Pvalb	49.5587	59.2905	0.258664	6.30398	7.17636	0.943655	0.966364	4312	0.75	0.5
Klhl29	0.23157	8.95004	5.0815	8.04664e-07	0.000456245	TRUE	0.0968015	inferred_Pvalb	46.618	54.416	0.223142	5.92992	6.58636	0.931345	0.960909	4312	0.875	0.375
Fat3	0.472944	7.73143	5.14137	8.97091e-07	0.000487457	TRUE	0.0968015	inferred_Pvalb	18.8944	26.3705	0.48097	2.40341	3.19182	0.684659	0.768182	4312	0.875	0.5
Fgf12	-0.159886	11.8244	-5.10649	9.63773e-07	0.000502743	TRUE	0.0968015	inferred_Pvalb	392.758	346.475	-0.180891	49.9598	41.9364	0.998106	0.999545	4312	-0.75	0.375
Pde10a	-0.214495	9.68332	-4.93462	1.68141e-06	0.000812121	TRUE	0.0968015	inferred_Pvalb	88.1589	76.2462	-0.20944	11.214	9.22864	0.982008	0.975909	4312	-0.875	-0.3125
Dot1l	0.58924	5.2425	4.89235	1.93624e-06	0.000901806	TRUE	0.0968015	inferred_Pvalb	2.85128	4.55908	0.677132	0.362689	0.551818	0.28267	0.389545	4312	1	0.625
Npnt	0.845413	5.32896	4.92566	2.30567e-06	0.00103684	TRUE	0.0968015	inferred_Pvalb	3.13417	5.71199	0.865908	0.398674	0.691364	0.243371	0.376818	4312	0.75	0.625
Camta1	0.18758	9.50799	4.77768	3.25812e-06	0.0014163	TRUE	0.0968015	inferred_Pvalb	68.6875	78.368	0.190217	8.73722	9.48545	0.97822	0.988182	4312	0.75	0.4375
Shh	0.901288	3.728	4.71969	4.22449e-06	0.00177715	TRUE	0.0968015	inferred_Pvalb	0.822628	1.8026	1.13177	0.10464	0.218182	0.092803	0.168182	4312	0.75	0.75
Csmd2	0.420101	7.455	4.71679	5.62166e-06	0.0022816	TRUE	0.0968015	inferred_Pvalb	15.4736	20.3619	0.396062	1.96828	2.46455	0.674242	0.73	4312	1	0.5
Dock4	-0.232878	10.5912	-4.7084	5.92427e-06	0.0022816	TRUE	0.0968015	inferred_Pvalb	172.916	143.983	-0.264173	21.9953	17.4273	0.973485	0.973636	4312	-0.625	0
Prpsap1	0.519285	5.48933	4.64245	5.94849e-06	0.0022816	TRUE	0.0968015	inferred_Pvalb	3.53246	5.31016	0.588082	0.449337	0.642727	0.33286	0.432273	4312	0.75	0.625
Ampd2	0.756963	4.09798	4.62634	6.38531e-06	0.00237917	TRUE	0.0968015	inferred_Pvalb	1.14275	2.1143	0.887676	0.14536	0.255909	0.133523	0.208636	4312	0.75	0.75
Dgki	0.17748	9.62619	4.57569	7.96907e-06	0.00283361	TRUE	0.0968015	inferred_Pvalb	75.3542	85.079	0.175115	9.58523	10.2977	0.963542	0.978636	4312	0.875	0.5
Ece1	0.566883	5.28093	4.57367	8.03952e-06	0.00283361	TRUE	0.0968015	inferred_Pvalb	3.03367	4.87078	0.683086	0.38589	0.589545	0.295928	0.386818	4312	0.5	0.5
Itpr1	0.211196	8.89143	4.52241	1.0041e-05	0.00344592	TRUE	0.0968015	inferred_Pvalb	44.7346	51.5957	0.20586	5.69034	6.245	0.931818	0.952273	4312	1	0.25
Arhgap22	0.606588	5.10018	4.51162	1.05198e-05	0.00351765	TRUE	0.0968015	inferred_Pvalb	2.77311	4.42013	0.672582	0.352746	0.535	0.233902	0.326818	4312	0.875	0.5
Ephb1	0.76352	5.18415	4.49986	1.37488e-05	0.00448244	TRUE	0.0968015	inferred_Pvalb	2.62794	5.0623	0.94586	0.33428	0.612727	0.200758	0.288636	4312	0.75	0.625
Gabrg3	0.197536	11.245	4.49093	1.46738e-05	0.00455622	TRUE	0.0968015	inferred_Pvalb	236.362	266.428	0.172747	30.0658	32.2477	0.990057	0.994091	4312	0.5	0.5
Rgcc	0.768347	5.21472	4.48661	1.46479e-05	0.00455622	TRUE	0.0968015	inferred_Pvalb	2.79172	5.26134	0.914274	0.355114	0.636818	0.252841	0.394091	4312	0.5	0.5625
Ncoa3	0.38765	6.66184	4.33337	2.28282e-05	0.00692333	TRUE	0.0968015	inferred_Pvalb	8.96329	11.8784	0.406238	1.14015	1.43773	0.579072	0.66	4312	0.75	0.5
Desi1	0.319267	6.89524	4.2537	3.12223e-05	0.00925386	TRUE	0.0968015	inferred_Pvalb	10.3033	13.3768	0.376623	1.31061	1.61909	0.655777	0.713182	4312	0.875	0.3125
Lbh	0.515196	5.5866	4.23164	3.41898e-05	0.00990821	TRUE	0.0968015	inferred_Pvalb	3.86374	5.97487	0.628907	0.491477	0.723182	0.330966	0.435	4312	0.5	0.625
Jarid2	0.353949	6.61801	4.21174	3.70961e-05	0.0105167	TRUE	0.0968015	inferred_Pvalb	8.82184	11.1987	0.344173	1.12216	1.35545	0.563447	0.621364	4312	0.875	0.5
Ctnna1	0.511382	6.8169	4.23453	4.11745e-05	0.0114246	TRUE	0.0968015	inferred_Pvalb	10.039	14.188	0.499047	1.27699	1.71727	0.533144	0.618636	4312	0.875	0.5
Kcnip2	0.314637	7.24648	4.14909	4.85395e-05	0.0131876	TRUE	0.0968015	inferred_Pvalb	13.6497	16.9632	0.313545	1.73627	2.05318	0.660511	0.727273	4312	1	0.25
Ncoa1	0.18308	8.75865	4.11447	5.50425e-05	0.0146492	TRUE	0.0968015	inferred_Pvalb	41.0085	46.4132	0.17861	5.21638	5.61773	0.937027	0.959545	4312	0.75	0.25
Xrcc6	0.359019	7.3774	4.14529	5.67656e-05	0.0148056	TRUE	0.0968015	inferred_Pvalb	15.0269	19.6671	0.388237	1.91146	2.38045	0.733428	0.786818	4312	0.625	0.375
Gpr176	-0.238264	8.5817	-4.11826	5.80803e-05	0.0148515	TRUE	0.0968015	inferred_Pvalb	41.1016	34.8728	-0.237092	5.22822	4.22091	0.912405	0.898636	4312	-0.875	-0.375
Snrnp70	0.199049	8.62007	4.08773	6.12737e-05	0.0153667	TRUE	0.0968015	inferred_Pvalb	36.5083	42.7479	0.22763	4.64394	5.17409	0.943182	0.970455	4312	0.5	0.4375
Ubash3b	0.261818	8.65347	4.11594	6.36785e-05	0.0156685	TRUE	0.0968015	inferred_Pvalb	36.3855	44.7082	0.297179	4.62831	5.41136	0.874527	0.908182	4312	0.75	0.5
Gfpt2	0.490816	5.63942	4.06681	6.6856e-05	0.0160021	TRUE	0.0968015	inferred_Pvalb	4.29925	5.89225	0.454732	0.546875	0.713182	0.35464	0.439545	4312	0.5	0.375
Ptgds	-0.717901	5.79825	-4.09497	7.09631e-05	0.0163284	TRUE	0.0968015	inferred_Pvalb	8.29328	4.5403	-0.869155	1.05492	0.549545	0.492898	0.354091	4312	-0.75	-0.75
Alk	-0.266916	9.09812	-4.09314	7.13685e-05	0.0163284	TRUE	0.0968015	inferred_Pvalb	60.3831	50.7207	-0.251571	7.68087	6.13909	0.937973	0.912273	4312	-0.5	-0.625
Plxna2	0.240416	7.60375	4.02427	7.88639e-05	0.0177321	TRUE	0.0968015	inferred_Pvalb	18.2318	21.1918	0.217049	2.31913	2.565	0.779356	0.82	4312	1	0.25
Dlgap1	0.0989769	12.4102	3.98978	9.39858e-05	0.020774	TRUE	0.0968015	inferred_Pvalb	539.919	576.659	0.0949757	68.679	69.7973	0.999053	0.999091	4312	0.5	-0.125
Cenpa	0.615695	4.62466	3.96292	0.000100367	0.0218148	TRUE	0.0968015	inferred_Pvalb	1.73459	3.07569	0.826313	0.220644	0.372273	0.174242	0.264091	4312	0.875	0.75
Pitpnc1	0.298623	7.60388	3.97186	0.000105451	0.022544	TRUE	0.0968015	inferred_Pvalb	17.5469	21.9654	0.324018	2.23201	2.65864	0.68608	0.752727	4312	0.75	0.625
Trim67	0.787344	3.97879	3.93668	0.000111174	0.0233842	TRUE	0.0968015	inferred_Pvalb	1.0013	2.16688	1.11374	0.127367	0.262273	0.107008	0.191364	4312	0.625	0.5
Ndst3	-0.281324	8.7981	-3.94759	0.000124261	0.0257221	TRUE	0.0968015	inferred_Pvalb	49.5326	41.4147	-0.258234	6.30066	5.01273	0.847064	0.818182	4312	-0.625	-0.5
Ttyh1	0.352431	6.14985	3.87389	0.000141693	0.0288721	TRUE	0.0968015	inferred_Pvalb	6.12318	8.07039	0.398358	0.778883	0.976818	0.485322	0.553182	4312	0.75	0.375
Me3	0.146347	9.66995	3.83649	0.000163485	0.0328	TRUE	0.0968015	inferred_Pvalb	78.3655	86.1718	0.136997	9.96828	10.43	0.974432	0.988636	4312	0.75	0.4375
Slc24a3	-0.321495	7.95437	-3.86607	0.000168177	0.0329039	TRUE	0.0968015	inferred_Pvalb	28.1964	22.3485	-0.335334	3.58665	2.705	0.780303	0.733636	4312	-1	-0.375
D1Ertd622e	0.376176	5.85495	3.8277	0.000169048	0.0329039	TRUE	0.0968015	inferred_Pvalb	4.90971	6.61704	0.430549	0.624527	0.800909	0.410511	0.481364	4312	0.75	0.375
Pcsk2	0.45009	6.69567	3.82807	0.000193589	0.0365884	TRUE	0.0968015	inferred_Pvalb	8.8144	12.2689	0.477077	1.12121	1.485	0.469697	0.561364	4312	1	0.625
Cnnm2	0.269563	7.16248	3.79386	0.00019219	0.0365884	TRUE	0.0968015	inferred_Pvalb	13.739	16.0582	0.22503	1.74763	1.94364	0.680871	0.723636	4312	0.625	0.375
Afap1	0.220117	7.59702	3.76272	0.000216102	0.0402598	TRUE	0.0968015	inferred_Pvalb	17.7851	20.82	0.2273	2.26231	2.52	0.781723	0.828182	4312	0.625	0.25
Rock2	-0.214119	8.13479	-3.74374	0.000232035	0.0426192	TRUE	0.0968015	inferred_Pvalb	30.0389	25.9912	-0.208808	3.82102	3.14591	0.894413	0.870909	4312	-1	-0.125
Galnt14	0.896692	3.8168	3.75553	0.000241888	0.043812	TRUE	0.0968015	inferred_Pvalb	1.01619	2.07299	1.02855	0.129261	0.250909	0.0795455	0.150909	4312	0.875	0.75
Btbd9	-0.256557	7.06103	-3.72404	0.000249738	0.0446141	TRUE	0.0968015	inferred_Pvalb	14.5095	12.1187	-0.259761	1.84564	1.46682	0.727273	0.663182	4312	-1	-0.5
Nrgn	0.391398	7.42196	3.72846	0.000278608	0.0490991	TRUE	0.0968015	inferred_Pvalb	15.0195	20.6961	0.462525	1.91051	2.505	0.748106	0.818182	4312	0.5	0.25
AC149090.1	1.07663	7.93855	9.71752	1.44159e-16	1.89179e-12	TRUE	0.107402	inferred_Sst	16.694	38.6786	1.2122	2.08016	4.73714	0.713283	0.848571	3459	0.875	0.875
Cacna1a	0.28949	9.9919	6.82652	1.40351e-10	9.20911e-07	TRUE	0.107402	inferred_Sst	90.7817	112.205	0.305666	11.3119	13.7423	0.995319	0.996571	3459	0.875	-0.3125
Klhl29	0.306016	9.41732	6.35441	1.78334e-09	7.80094e-06	TRUE	0.107402	inferred_Sst	63.2636	77.1986	0.287199	7.88297	9.45486	0.964892	0.982286	3459	0.875	0.125
Frmpd1	1.16821	5.49654	6.10658	1.47532e-08	4.84017e-05	TRUE	0.107402	inferred_Sst	3.28246	7.55842	1.20331	0.409011	0.925714	0.222937	0.418286	3459	0.75	0.75
Cep126	0.56276	6.85313	5.82971	3.05399e-08	8.0155e-05	TRUE	0.107402	inferred_Sst	9.26977	14.473	0.642757	1.15506	1.77257	0.57402	0.656	3459	0.75	0.375
Gabbr2	0.259	8.99244	5.5676	9.67406e-08	0.000211588	TRUE	0.107402	inferred_Sst	46.5883	55.825	0.260943	5.80515	6.83714	0.957285	0.973714	3459	0.75	0.375
Klf9	0.608912	6.09108	5.24368	4.6293e-07	0.000867862	TRUE	0.107402	inferred_Sst	5.34397	8.35159	0.64414	0.665886	1.02286	0.414277	0.561143	3459	1	0.875
Lrrc3b	0.464685	6.93703	4.9688	1.71201e-06	0.00280834	TRUE	0.107402	inferred_Sst	10.7443	15.0095	0.482309	1.33879	1.83829	0.566413	0.648571	3459	0.875	0.375
Dot1l	0.574005	5.88824	4.90805	2.11018e-06	0.00285877	TRUE	0.107402	inferred_Sst	4.78985	7.23649	0.59531	0.59684	0.886286	0.411937	0.541714	3459	0.875	0.625
Fstl5	-0.326027	8.99889	-4.9437	2.31129e-06	0.00285877	TRUE	0.107402	inferred_Sst	59.5491	46.8156	-0.347091	7.42013	5.73371	0.909889	0.889714	3459	-0.875	-0.25
Mical2	0.307529	8.33342	4.86036	2.61026e-06	0.00285877	TRUE	0.107402	inferred_Sst	29.049	36.5277	0.330502	3.61966	4.47371	0.876536	0.912571	3459	0.625	0.375
Fat3	0.439145	8.59432	4.93202	2.83197e-06	0.00285877	TRUE	0.107402	inferred_Sst	36.3183	48.5232	0.417977	4.52545	5.94286	0.813341	0.867429	3459	0.5	0.5
Osbpl6	0.254957	8.44142	4.8421	2.83058e-06	0.00285877	TRUE	0.107402	inferred_Sst	32.355	38.6693	0.2572	4.0316	4.736	0.899356	0.929143	3459	0.75	0.375
Ptgds	-0.769022	5.80784	-4.69834	7.32776e-06	0.00686873	TRUE	0.107402	inferred_Sst	7.75768	4.47907	-0.792427	0.966647	0.548571	0.499122	0.349714	3459	-1	-0.625
Camk2n1	0.423412	8.19773	4.65998	8.67677e-06	0.00759102	TRUE	0.107402	inferred_Sst	24.771	34.5215	0.47884	3.0866	4.228	0.837332	0.884	3459	0.5	0.625
Nr3c1	0.403826	6.96056	4.44413	1.59419e-05	0.0128645	TRUE	0.107402	inferred_Sst	11.2608	15.0095	0.414565	1.40316	1.83829	0.591574	0.68	3459	0.75	0.5
Brinp1	0.316917	8.62638	4.4718	1.67637e-05	0.0128645	TRUE	0.107402	inferred_Sst	36.8208	45.8544	0.316541	4.58806	5.616	0.862493	0.92	3459	0.625	0.5
Ncoa1	0.206068	9.13123	4.41603	1.76454e-05	0.0128645	TRUE	0.107402	inferred_Sst	52.3737	60.0941	0.198381	6.52604	7.36	0.966062	0.982857	3459	1	0.25
Trim9	0.244431	8.41609	4.30267	2.8137e-05	0.0194338	TRUE	0.107402	inferred_Sst	32.7729	38.31	0.225218	4.08367	4.692	0.89292	0.911429	3459	0.625	0
Snrnp70	0.219174	8.51397	4.28982	2.9649e-05	0.0194542	TRUE	0.107402	inferred_Sst	33.806	39.8963	0.238977	4.2124	4.88629	0.942071	0.971429	3459	0.625	0.1875
Galnt14	0.425082	7.73052	4.32131	3.33032e-05	0.0207471	TRUE	0.107402	inferred_Sst	19.4318	25.8293	0.410591	2.4213	3.16343	0.647747	0.761143	3459	0.75	0.5
Chgb	0.506871	7.82716	4.30764	3.5496e-05	0.0207471	TRUE	0.107402	inferred_Sst	19.0655	28.89	0.599606	2.37566	3.53829	0.740784	0.816571	3459	0.5	0.625
Hr	0.974352	2.82298	4.23944	3.63623e-05	0.0207471	TRUE	0.107402	inferred_Sst	0.324019	0.94247	1.54037	0.0403745	0.115429	0.0368637	0.102286	3459	0.5	0.5
Dlgap1	0.158537	11.931	4.21388	4.33652e-05	0.0237117	TRUE	0.107402	inferred_Sst	381.032	423.16	0.151288	47.4786	51.8263	0.998245	0.999429	3459	0.625	0.0625
Gpt2	0.512252	5.56814	4.15663	5.06653e-05	0.0265952	TRUE	0.107402	inferred_Sst	4.05728	5.66882	0.482534	0.505559	0.694286	0.355178	0.434286	3459	1	0.5
Cntn3	0.199719	9.96966	4.05959	7.49769e-05	0.0378431	TRUE	0.107402	inferred_Sst	98.2107	110.269	0.167075	12.2376	13.5051	0.975424	0.985143	3459	0.5	-0.125
Rsrp1	0.207302	8.53373	4.04166	7.96652e-05	0.038083	TRUE	0.107402	inferred_Sst	35.2477	39.929	0.17991	4.39204	4.89029	0.943827	0.963429	3459	0.5	0.25
Gls2	0.437946	5.84213	4.03659	8.12562e-05	0.038083	TRUE	0.107402	inferred_Sst	4.60201	6.62528	0.525718	0.573435	0.811429	0.401989	0.505714	3459	0.5	0.625
Cadm2	0.207906	12.4292	4.07153	8.72277e-05	0.039472	TRUE	0.107402	inferred_Sst	558.431	630.055	0.1741	69.5834	77.1657	0.998245	1	3459	0.5	0.25
Clmp	0.277407	7.60242	3.99878	9.40924e-05	0.0411591	TRUE	0.107402	inferred_Sst	17.5581	21.3875	0.284635	2.18783	2.61943	0.749561	0.783429	3459	1	0.25
Foxn3	0.312046	7.21986	3.98158	0.00010055	0.0417726	TRUE	0.107402	inferred_Sst	13.5008	16.7078	0.307481	1.68227	2.04629	0.686366	0.753143	3459	0.75	0.125
Dgki	0.207539	8.91432	3.97822	0.000101861	0.0417726	TRUE	0.107402	inferred_Sst	46.6118	53.0163	0.18574	5.80807	6.49314	0.923347	0.946286	3459	0.5	0
Rgs7bp	0.25237	8.73667	3.94617	0.000120656	0.047981	TRUE	0.107402	inferred_Sst	39.5022	47.6974	0.271978	4.92218	5.84171	0.89526	0.911429	3459	0.625	0
Rasd1	2.14785	3.67319	8.79192	5.53452e-15	7.03659e-11	TRUE	0.0679178	inferred_Vip	0.288385	3.05851	3.40676	0.0237877	0.250242	0.0228728	0.16715	2128	0.5	0.5
Hip1	0.870253	6.87648	7.51596	1.52034e-11	9.66479e-08	TRUE	0.0679178	inferred_Vip	8.82902	16.3081	0.885264	0.728271	1.3343	0.404392	0.56715	2128	0.875	0.75
Adarb2	-0.397239	13.7014	-7.81461	4.50682e-11	1.90999e-07	TRUE	0.0679178	inferred_Vip	1552.68	1182.91	-0.392416	128.074	96.7836	0.999085	0.999034	2128	-0.875	0
Myt1l	0.347648	10.1299	6.6746	5.6798e-10	1.80533e-06	TRUE	0.0679178	inferred_Vip	100.058	129.012	0.366665	8.25343	10.5556	0.974382	0.988406	2128	0.875	0.375
Klf9	0.81572	6.2274	6.59486	8.54852e-10	2.17372e-06	TRUE	0.0679178	inferred_Vip	5.41276	10.3446	0.934441	0.446478	0.846377	0.303751	0.476329	2128	0.75	0.75
AC149090.1	1.07798	7.64634	6.85207	2.55331e-09	5.41045e-06	TRUE	0.0679178	inferred_Vip	13.9312	33.62	1.271	1.14913	2.75072	0.547118	0.751691	2128	0.75	0.75
Srrm4	0.409191	9.43713	6.33619	3.16797e-09	5.75394e-06	TRUE	0.0679178	inferred_Vip	61.8586	82.0719	0.407915	5.10247	6.71498	0.924977	0.95942	2128	0.625	0.5
Cacna1d	0.382167	9.34523	6.13356	8.67736e-09	1.37905e-05	TRUE	0.0679178	inferred_Vip	57.9543	76.3209	0.397164	4.78042	6.24444	0.939616	0.963285	2128	0.625	0.0625
Synpr	-0.309201	10.8367	-5.96583	1.97234e-08	2.78626e-05	TRUE	0.0679178	inferred_Vip	203.855	163.53	-0.31799	16.8152	13.3797	0.986276	0.985507	2128	-1	-0.125
Kazn	0.736662	6.43321	5.90897	2.861e-08	3.63747e-05	TRUE	0.0679178	inferred_Vip	6.72159	11.3247	0.752604	0.554437	0.92657	0.377859	0.507246	2128	1	0.75
Erbb4	-0.293758	13.0362	-5.72859	2.32548e-07	0.000268783	TRUE	0.0679178	inferred_Vip	945.348	777.227	-0.28251	77.978	63.5913	0.99817	1	2128	-0.875	0.5
Osbpl6	0.421345	8.09679	5.34748	3.6438e-07	0.00038606	TRUE	0.0679178	inferred_Vip	24.3353	32.7225	0.427234	2.00732	2.67729	0.754803	0.810628	2128	0.75	0.5
Macf1	0.263261	9.82384	5.28143	4.92103e-07	0.000481277	TRUE	0.0679178	inferred_Vip	81.4022	98.0493	0.26844	6.71455	8.02222	0.975297	0.983575	2128	0.875	0.1875
Ier5	1.07262	4.45199	5.10076	1.10665e-06	0.001005	TRUE	0.0679178	inferred_Vip	1.29773	2.99946	1.20871	0.107045	0.245411	0.10064	0.198068	2128	0.875	0.9375
Yjefn3	1.5667	5.85533	5.17983	2.12854e-06	0.00180415	TRUE	0.0679178	inferred_Vip	3.29424	13.3795	2.022	0.271729	1.09469	0.173833	0.34686	2128	0.5	0.5
Ttc39c	0.619247	6.46928	4.90746	2.92623e-06	0.00232525	TRUE	0.0679178	inferred_Vip	7.15416	11.4901	0.683532	0.590119	0.940097	0.356816	0.44058	2128	0.5	0.375
Cep126	0.583587	6.19725	4.83351	3.5533e-06	0.00265745	TRUE	0.0679178	inferred_Vip	5.91189	8.73859	0.563781	0.487649	0.714976	0.326624	0.424155	2128	1	0.625
Nbea	-0.276599	10.6648	-4.85412	3.91868e-06	0.00276789	TRUE	0.0679178	inferred_Vip	182.459	151.048	-0.272567	15.0503	12.3585	0.992681	0.98744	2128	-0.625	-0.375
Syt7	0.571107	6.20689	4.78815	4.31415e-06	0.00288685	TRUE	0.0679178	inferred_Vip	5.91189	8.99839	0.606046	0.487649	0.736232	0.344007	0.459903	2128	1	0.75
Vav2	0.646662	6.32579	4.79875	5.00128e-06	0.00317931	TRUE	0.0679178	inferred_Vip	6.45539	10.5099	0.703177	0.532479	0.859903	0.389753	0.475362	2128	1	0.5
Mthfd1l	0.581997	6.70517	4.74323	6.49269e-06	0.00375219	TRUE	0.0679178	inferred_Vip	8.78465	13.7692	0.648386	0.724611	1.12657	0.392498	0.496618	2128	0.625	0.375
Asap1	0.329789	8.83769	4.69471	6.41027e-06	0.00375219	TRUE	0.0679178	inferred_Vip	40.5624	52.2308	0.364756	3.34584	4.27343	0.817017	0.845411	2128	0.5	0
Camk2n1	0.36756	8.3522	4.68005	6.81807e-06	0.00376891	TRUE	0.0679178	inferred_Vip	28.051	37.7413	0.428091	2.31382	3.08792	0.784995	0.825121	2128	0.625	0.375
Zmynd8	0.349473	8.0673	4.65715	7.50555e-06	0.00392193	TRUE	0.0679178	inferred_Vip	23.2594	29.7112	0.353196	1.91857	2.43092	0.774931	0.855072	2128	0.875	0.875
Robo1	-0.251088	10.5911	-4.6442	7.92353e-06	0.00392193	TRUE	0.0679178	inferred_Vip	171.966	143.443	-0.261649	14.1848	11.7362	0.969808	0.974879	2128	-1	0.3125
Fgd3	0.991726	4.79676	4.66708	8.52433e-06	0.00392193	TRUE	0.0679178	inferred_Vip	1.80795	4.25121	1.23352	0.149131	0.347826	0.118939	0.233816	2128	0.625	0.625
Kcnip1	0.27094	10.349	4.64435	8.63725e-06	0.00392193	TRUE	0.0679178	inferred_Vip	122.242	143.951	0.235834	10.0833	11.7778	0.902104	0.948792	2128	1	0.375
Atp2b2	0.271401	9.23973	4.62475	8.59394e-06	0.00392193	TRUE	0.0679178	inferred_Vip	55.0704	67.5115	0.293856	4.54254	5.52367	0.937786	0.961353	2128	0.75	0.125
Slc4a8	0.570817	6.41028	4.57945	1.0642e-05	0.00456785	TRUE	0.0679178	inferred_Vip	7.15416	10.4273	0.543505	0.590119	0.85314	0.386093	0.516908	2128	0.75	0.5
Vegfa	0.78717	5.23485	4.5583	1.1323e-05	0.00464391	TRUE	0.0679178	inferred_Vip	2.61765	5.55019	1.08426	0.215919	0.454106	0.181153	0.295652	2128	0.625	0.375
Zhx3	0.376477	7.52591	4.468	1.64023e-05	0.00651683	TRUE	0.0679178	inferred_Vip	16.3048	20.9962	0.36483	1.34492	1.71787	0.63129	0.70628	2128	1	0.25
Cdh22	0.992452	3.77059	4.44246	1.81979e-05	0.00701115	TRUE	0.0679178	inferred_Vip	0.654412	1.78314	1.44615	0.0539799	0.145894	0.0466606	0.117874	2128	1	1
Kcnj9	0.612339	5.61631	4.42882	1.92338e-05	0.00717851	TRUE	0.0679178	inferred_Vip	3.70464	5.82179	0.652131	0.305581	0.476329	0.238792	0.338164	2128	0.875	0.625
Shank2	0.327084	8.20793	4.42213	1.97615e-05	0.00717851	TRUE	0.0679178	inferred_Vip	26.5536	33.2775	0.325639	2.1903	2.72271	0.767612	0.828019	2128	0.875	0.5625
Pmepa1	0.72688	5.54153	4.42594	2.0714e-05	0.00731551	TRUE	0.0679178	inferred_Vip	3.44953	6.18787	0.843043	0.284538	0.50628	0.211345	0.291787	2128	0.5	0.625
Galntl6	-0.268317	12.5687	-4.55395	2.21229e-05	0.00737323	TRUE	0.0679178	inferred_Vip	674.543	563.474	-0.259563	55.6404	46.1024	0.994511	0.990338	2128	-0.75	-0.3125
Brinp1	0.424753	8.73955	4.52414	2.22836e-05	0.00737323	TRUE	0.0679178	inferred_Vip	38.5216	53.329	0.469254	3.17749	4.36329	0.771272	0.849275	2128	0.625	0.5
Osbpl3	0.322654	8.26842	4.38871	2.26173e-05	0.00737323	TRUE	0.0679178	inferred_Vip	28.051	34.5174	0.299274	2.31382	2.82415	0.74108	0.797101	2128	0.875	0.375
Lama3	0.734453	6.68797	4.5121	2.55477e-05	0.00792229	TRUE	0.0679178	inferred_Vip	8.50736	14.9619	0.814509	0.701738	1.22415	0.329369	0.42029	2128	0.75	0.5
Ggt7	0.444793	6.8733	4.36345	2.50347e-05	0.00792229	TRUE	0.0679178	inferred_Vip	9.86055	14.2061	0.526772	0.813358	1.16232	0.519671	0.611594	2128	0.5	0.375
Rbfox3	0.280739	8.5685	4.29916	3.23606e-05	0.00979603	TRUE	0.0679178	inferred_Vip	34.462	41.5083	0.268393	2.84263	3.39614	0.852699	0.878261	2128	0.75	0.25
Csmd1	-0.221637	12.0899	-4.33503	4.01538e-05	0.0118724	TRUE	0.0679178	inferred_Vip	476.844	408.73	-0.222371	39.333	33.4415	0.988106	0.986473	2128	-0.875	-0.0625
Klhl29	0.307341	8.72501	4.20984	4.60271e-05	0.0132997	TRUE	0.0679178	inferred_Vip	38.3663	48.5582	0.339876	3.16468	3.97295	0.759378	0.815459	2128	0.75	0.375
Tm6sf1	0.459011	6.45121	4.1771	5.23058e-05	0.0147781	TRUE	0.0679178	inferred_Vip	7.28727	10.0966	0.470422	0.601098	0.826087	0.411711	0.48599	2128	1	0.5
Hdac4	0.452689	6.61157	4.16198	5.54742e-05	0.015007	TRUE	0.0679178	inferred_Vip	8.35207	11.2185	0.425669	0.68893	0.917874	0.451052	0.530435	2128	0.75	0.5
Jarid2	0.411468	7.07172	4.16197	5.54767e-05	0.015007	TRUE	0.0679178	inferred_Vip	11.9347	15.4579	0.373178	0.984446	1.26473	0.534309	0.598068	2128	0.875	0.375
Pde7b	0.55046	6.92409	4.24539	5.73495e-05	0.0151905	TRUE	0.0679178	inferred_Vip	10.8921	15.328	0.492886	0.898445	1.25411	0.36505	0.439614	2128	1	0.6875
Elfn1	0.359783	7.61845	4.14579	5.90733e-05	0.0153277	TRUE	0.0679178	inferred_Vip	17.0369	21.9409	0.364963	1.40531	1.79517	0.607502	0.686957	2128	0.875	0.75
Cntnap5c	-0.608727	8.43432	-4.26923	6.19233e-05	0.0157459	TRUE	0.0679178	inferred_Vip	43.4907	29.6285	-0.553718	3.58737	2.42415	0.623971	0.521739	2128	-0.75	-0.75
Coq10b	0.962735	4.82603	4.18653	6.66383e-05	0.0166125	TRUE	0.0679178	inferred_Vip	2.05197	3.99141	0.959889	0.169259	0.32657	0.144556	0.26087	2128	1	0.6875
Fam155a	0.212591	10.8744	4.1081	6.83324e-05	0.0167073	TRUE	0.0679178	inferred_Vip	180.241	209.962	0.220207	14.8673	17.1787	0.974382	0.985507	2128	0.625	0.3125
Nrxn2	0.246138	8.59867	4.07657	7.71292e-05	0.0181597	TRUE	0.0679178	inferred_Vip	34.8613	41.2131	0.241476	2.87557	3.37198	0.878317	0.92657	2128	0.75	0.5
Srp72	0.546127	5.69741	4.06542	8.04912e-05	0.0186066	TRUE	0.0679178	inferred_Vip	3.98193	6.11701	0.619359	0.328454	0.500483	0.267155	0.363285	2128	0.875	0.75
Ablim2	0.424276	6.64441	4.05321	8.43326e-05	0.0191465	TRUE	0.0679178	inferred_Vip	8.50736	11.4783	0.432121	0.701738	0.93913	0.446478	0.523671	2128	0.75	0.5
Inka2	0.886419	4.37654	4.04117	8.82939e-05	0.0194852	TRUE	0.0679178	inferred_Vip	1.24227	2.92861	1.23723	0.10247	0.239614	0.0924062	0.188406	2128	0.5	0.5
Hr	0.966474	3.41397	4.03941	8.88898e-05	0.0194852	TRUE	0.0679178	inferred_Vip	0.454761	1.33441	1.55302	0.0375114	0.109179	0.0365965	0.100483	2128	0.5	0.5
Zmiz1	0.490746	6.45811	3.99345	0.000107374	0.0227525	TRUE	0.0679178	inferred_Vip	7.42037	10.1557	0.452721	0.612077	0.830918	0.408051	0.505314	2128	1	0.5
Slc8a3	0.436426	7.22374	4.01421	0.000112747	0.0234994	TRUE	0.0679178	inferred_Vip	13.055	18.2684	0.48475	1.07685	1.49469	0.496798	0.591304	2128	1	0.5
Lingo3	0.928884	3.32673	3.96498	0.000117791	0.0241547	TRUE	0.0679178	inferred_Vip	0.421486	1.21632	1.52896	0.0347667	0.0995169	0.0329369	0.0888889	2128	0.75	0.5
Fstl4	0.311044	8.76168	3.97577	0.000125101	0.0252465	TRUE	0.0679178	inferred_Vip	40.019	48.7235	0.283936	3.30101	3.98647	0.729186	0.781643	2128	1	0.5
Tenm1	-0.261858	9.25586	-3.93611	0.000131249	0.0260735	TRUE	0.0679178	inferred_Vip	67.8148	57.6983	-0.233072	5.59378	4.72077	0.89021	0.868599	2128	-0.5	-0.25
Maf	0.298793	8.6341	3.92804	0.000137975	0.0261827	TRUE	0.0679178	inferred_Vip	36.0481	44.6613	0.309101	2.97347	3.65411	0.74108	0.818357	2128	0.75	0.75
Ctnna2	-0.186478	10.8871	-3.91979	0.000139495	0.0261827	TRUE	0.0679178	inferred_Vip	203.378	178.681	-0.186781	16.7758	14.6193	0.991766	0.986473	2128	-0.625	-0.25
Magi1	0.229597	9.74209	3.91875	0.000140037	0.0261827	TRUE	0.0679178	inferred_Vip	80.5703	93.8336	0.219856	6.64593	7.67729	0.957914	0.969082	2128	0.875	0.0625
Aff2	-0.295882	8.80513	-3.91192	0.000151709	0.027954	TRUE	0.0679178	inferred_Vip	50.1235	42.0751	-0.25252	4.13449	3.44251	0.826167	0.796135	2128	-0.75	-0.25
Asns	0.630522	5.62042	3.90395	0.00015556	0.0282542	TRUE	0.0679178	inferred_Vip	3.87101	6.1052	0.657328	0.319305	0.499517	0.236962	0.311111	2128	0.625	0.625
B3galt1	-0.331887	8.5594	-3.92636	0.000159685	0.0285262	TRUE	0.0679178	inferred_Vip	44.1118	34.9544	-0.335692	3.63861	2.8599	0.78774	0.7343	2128	-0.75	-0.25
Luzp1	0.399019	6.86994	3.88028	0.000161545	0.0285262	TRUE	0.0679178	inferred_Vip	9.90491	13.2496	0.419732	0.817017	1.08406	0.479414	0.580676	2128	0.875	0.625
Penk	-0.552246	7.36601	-3.95568	0.000182568	0.0311607	TRUE	0.0679178	inferred_Vip	21.7065	14.7966	-0.552866	1.79048	1.21063	0.453797	0.404831	2128	-0.75	-0.5
Nrgn	0.487815	8.06889	3.95455	0.000183817	0.0311607	TRUE	0.0679178	inferred_Vip	22.5273	34.7654	0.625978	1.85819	2.84444	0.761208	0.821256	2128	0.5	0.25
Sec62	0.346834	8.41594	3.90265	0.000180187	0.0311607	TRUE	0.0679178	inferred_Vip	29.9698	38.5088	0.361678	2.4721	3.15072	0.803294	0.871498	2128	0.75	0.875
Stac2	0.630397	5.12334	3.82356	0.000199077	0.0333035	TRUE	0.0679178	inferred_Vip	2.56219	4.13312	0.689853	0.211345	0.338164	0.173833	0.245411	2128	1	0.875
Cdon	0.538125	6.21555	3.84285	0.000204595	0.0337822	TRUE	0.0679178	inferred_Vip	6.12263	9.18733	0.585493	0.505032	0.751691	0.311985	0.389372	2128	0.625	0.5
Fstl5	-0.279738	9.23937	-3.8393	0.000208379	0.0339657	TRUE	0.0679178	inferred_Vip	67.8259	56.73	-0.257725	5.59469	4.64155	0.885636	0.857005	2128	-0.625	-0.375
Mxra7	0.603513	5.42871	3.79531	0.000220722	0.0355223	TRUE	0.0679178	inferred_Vip	3.29424	5.05421	0.617539	0.271729	0.413527	0.202196	0.298551	2128	0.625	0.875
Smc6	0.396389	6.60941	3.78088	0.000232628	0.0369703	TRUE	0.0679178	inferred_Vip	8.26334	10.9469	0.40572	0.68161	0.895652	0.442818	0.507246	2128	0.875	0.5
Zfp804a	-0.364406	10.4349	-3.87808	0.000238912	0.0375003	TRUE	0.0679178	inferred_Vip	159.998	127.513	-0.327416	13.1976	10.4329	0.912168	0.887923	2128	-0.625	-0.5
F3	0.845251	4.06458	3.76684	0.000244785	0.0379536	TRUE	0.0679178	inferred_Vip	1.09808	2.29093	1.06095	0.0905764	0.18744	0.0795974	0.144928	2128	0.625	0.625
Col15a1	0.973012	5.30945	3.85211	0.00025972	0.0397842	TRUE	0.0679178	inferred_Vip	2.89494	5.97531	1.04548	0.238792	0.488889	0.132662	0.23285	2128	0.625	0.75
Nrg3	-0.476305	12.5624	-3.84843	0.00026394	0.0399492	TRUE	0.0679178	inferred_Vip	777.131	538.474	-0.52928	64.1025	44.057	0.99634	0.996135	2128	-1	-0.1875
Sntg1	-0.253075	11.1319	-3.81695	0.000283702	0.0419417	TRUE	0.0679178	inferred_Vip	253.102	212.619	-0.251447	20.8774	17.3961	0.989936	0.985507	2128	-0.625	-0.375
Pura	0.327141	7.65347	3.72654	0.000283135	0.0419417	TRUE	0.0679178	inferred_Vip	18.0462	22.862	0.341256	1.48856	1.87053	0.67978	0.763285	2128	0.625	0.5
Frmd5	0.217305	9.92764	3.71987	0.000290008	0.0423811	TRUE	0.0679178	inferred_Vip	92.5383	109.421	0.241771	7.63312	8.95266	0.930467	0.956522	2128	0.625	0.25
Erbin	0.349889	7.15117	3.69614	0.000315756	0.0456196	TRUE	0.0679178	inferred_Vip	12.7666	16.2963	0.352171	1.05306	1.33333	0.564501	0.614493	2128	0.875	0.375
Slc6a6	0.337561	6.8081	3.68796	0.000325127	0.0457308	TRUE	0.0679178	inferred_Vip	9.56107	12.1041	0.340255	0.788655	0.990338	0.517841	0.584541	2128	1	0.625
Eif5	0.410072	6.49861	3.68667	0.000326626	0.0457308	TRUE	0.0679178	inferred_Vip	7.54237	10.132	0.425834	0.622141	0.828986	0.408966	0.501449	2128	0.75	0.625
Tufm	0.818147	3.4716	3.68608	0.000327316	0.0457308	TRUE	0.0679178	inferred_Vip	0.565678	1.13365	1.00293	0.0466606	0.0927536	0.0439158	0.0782609	2128	0.666667	1
Dot1l	0.523518	5.7892	3.67708	0.000338002	0.046192	TRUE	0.0679178	inferred_Vip	4.35905	6.55394	0.588349	0.359561	0.536232	0.287283	0.366184	2128	0.875	0.625
Hivep3	0.25556	8.78489	3.67582	0.000339521	0.046192	TRUE	0.0679178	inferred_Vip	41.2945	49.4203	0.259153	3.40622	4.04348	0.875572	0.898551	2128	0.625	0.25
Rnf112	0.521071	5.58338	3.67415	0.000341543	0.046192	TRUE	0.0679178	inferred_Vip	3.83774	5.89264	0.618659	0.31656	0.482126	0.256176	0.361353	2128	0.5	0.375
Gadd45g	0.826593	4.09992	3.6712	0.00034515	0.046192	TRUE	0.0679178	inferred_Vip	1.06481	2.11379	0.989244	0.0878317	0.172947	0.0795974	0.145894	2128	0.875	0.75
Nrxn1	-0.158713	12.8966	-3.70038	0.000359932	0.0473613	TRUE	0.0679178	inferred_Vip	829.206	744.351	-0.155749	68.398	60.9014	1	0.999034	2128	-0.625	-0.25
Adk	0.332025	7.29545	3.65831	0.000361338	0.0473613	TRUE	0.0679178	inferred_Vip	14.1309	18.4927	0.38811	1.1656	1.51304	0.563586	0.658937	2128	0.5	0.5
AC149090.1	0.908004	7.37918	8.80265	8.3199e-15	1.02659e-10	TRUE	0.0348559	inferred_OPC	11.9916	24.4228	1.0262	0.568849	1.15332	0.395034	0.586358	3370	1	0.75
Arsb	0.560353	8.17955	7.92601	6.05626e-14	3.73641e-10	TRUE	0.0348559	inferred_OPC	25.3513	35.8589	0.50027	1.2026	1.69337	0.548533	0.659574	3370	0.75	0.25
Chst8	1.33619	4.33836	7.45851	1.02053e-12	4.19743e-09	TRUE	0.0348559	inferred_OPC	0.963613	3.32616	1.78733	0.0457111	0.157071	0.0366817	0.117647	3370	0.75	0.5
Hcn2	1.11592	5.36147	7.13687	7.68264e-12	2.3699e-08	TRUE	0.0348559	inferred_OPC	2.3317	6.4668	1.47167	0.110609	0.305382	0.0987585	0.240926	3370	0.75	0.625
Zbtb20	0.228143	11.0206	6.83675	4.78844e-11	1.18169e-07	TRUE	0.0348559	inferred_OPC	195.09	230.764	0.242279	9.25451	10.8974	0.976298	0.975594	3370	0.75	-0.25
Aldh1a1	1.65847	4.90212	7.06164	1.58349e-10	3.25644e-07	TRUE	0.0348559	inferred_OPC	1.47516	8.25577	2.48453	0.0699774	0.389862	0.0434537	0.173342	3370	0.75	0.75
Pstpip2	-0.488415	7.83962	-6.3257	1.03641e-09	1.82689e-06	TRUE	0.0348559	inferred_OPC	26.2793	18.645	-0.495132	1.24661	0.880476	0.544582	0.457447	3370	-1	-0.875
Cacng4	0.397102	9.94781	6.59345	1.56506e-09	2.31373e-06	TRUE	0.0348559	inferred_OPC	86.2374	116.217	0.430434	4.09086	5.48811	0.922686	0.939299	3370	0.625	0
Pcolce2	1.02837	5.03806	6.22458	1.68762e-09	2.31373e-06	TRUE	0.0348559	inferred_OPC	2.05809	5.03562	1.29087	0.0976298	0.237797	0.0784424	0.178974	3370	0.625	0.75
Prex2	1.23736	5.06928	6.40259	1.98318e-09	2.44705e-06	TRUE	0.0348559	inferred_OPC	2.16515	6.33428	1.54871	0.102709	0.299124	0.0727991	0.173967	3370	0.5	0.75
Pcdh15	-0.171441	11.7566	-6.1523	2.53006e-09	2.83803e-06	TRUE	0.0348559	inferred_OPC	368.195	329.184	-0.161577	17.4661	15.5451	0.989842	0.984981	3370	-0.875	-0.25
Klf9	0.626364	6.60541	6.10399	3.31006e-09	3.40357e-06	TRUE	0.0348559	inferred_OPC	7.76838	12.4035	0.675064	0.36851	0.585732	0.268623	0.399875	3370	0.75	0.625
Chd3	0.610364	6.60246	5.85593	1.28369e-08	1.21842e-05	TRUE	0.0348559	inferred_OPC	7.48287	11.8337	0.661239	0.354966	0.558824	0.258465	0.343554	3370	1	0.875
Bcas1	0.326046	8.99643	5.63299	4.62965e-08	4.08037e-05	TRUE	0.0348559	inferred_OPC	46.4556	58.2144	0.325523	2.20372	2.74906	0.727427	0.778473	3370	0.625	0.125
Lbh	0.489412	7.19793	5.5472	6.54194e-08	5.3814e-05	TRUE	0.0348559	inferred_OPC	12.6935	18.6318	0.553675	0.602144	0.87985	0.399549	0.501252	3370	0.625	0.5
Ugt8a	0.463521	7.34302	5.3571	1.72521e-07	0.000133046	TRUE	0.0348559	inferred_OPC	14.5732	19.6522	0.431376	0.691309	0.928035	0.422686	0.506884	3370	0.75	0.5
Grm8	1.18272	7.03526	5.54966	2.0364e-07	0.000147806	TRUE	0.0348559	inferred_OPC	12.0392	25.3504	1.07427	0.571106	1.19712	0.200339	0.340426	3370	0.75	0.5
Neto2	0.53638	7.12866	5.35256	2.53231e-07	0.00017359	TRUE	0.0348559	inferred_OPC	11.6585	17.1609	0.557737	0.553047	0.810388	0.357788	0.441802	3370	0.625	0.375
Ptprm	0.351204	8.40766	5.27589	2.72205e-07	0.000176776	TRUE	0.0348559	inferred_OPC	32.2632	39.9272	0.307482	1.53047	1.88548	0.607223	0.699625	3370	0.75	0.375
Tmeff2	0.256453	9.39327	5.18419	4.07511e-07	0.000251414	TRUE	0.0348559	inferred_OPC	63.6103	75.7861	0.252672	3.01749	3.57885	0.817156	0.826658	3370	0.75	0.125
Lhfpl3	-0.117929	13.0624	-5.13281	7.32296e-07	0.000410718	TRUE	0.0348559	inferred_OPC	887.416	822.807	-0.109056	42.0965	38.8554	0.992099	0.990613	3370	-0.875	-0.25
Ninj2	0.564466	7.22182	5.20083	7.87459e-07	0.000422455	TRUE	0.0348559	inferred_OPC	12.2414	19.2281	0.651443	0.5807	0.90801	0.325621	0.44368	3370	0.5	0.5
Astn2	0.192423	10.3506	4.98851	1.05013e-06	0.000539896	TRUE	0.0348559	inferred_OPC	125.353	142.747	0.187461	5.94639	6.74093	0.933409	0.949312	3370	0.625	0
Cttnbp2nl	0.51282	6.68859	4.83905	2.12779e-06	0.00105019	TRUE	0.0348559	inferred_OPC	8.88665	12.6421	0.50852	0.421558	0.596996	0.305305	0.394243	3370	0.875	0.375
Hunk	0.379935	7.61015	4.8035	2.50379e-06	0.00118824	TRUE	0.0348559	inferred_OPC	17.1309	22.4483	0.390004	0.812641	1.06008	0.471783	0.57572	3370	0.875	0.5
Fam49b	0.329956	7.8959	4.59151	6.565e-06	0.0030002	TRUE	0.0348559	inferred_OPC	21.259	27.3249	0.362144	1.00847	1.29036	0.54684	0.603254	3370	0.625	0.375
Cacna2d3	0.25291	8.67097	4.5594	7.57436e-06	0.00333786	TRUE	0.0348559	inferred_OPC	38.4255	45.3073	0.237679	1.8228	2.13955	0.690745	0.7597	3370	0.875	0.5
Nrgn	0.41565	8.70894	4.51621	1.6039e-05	0.0068243	TRUE	0.0348559	inferred_OPC	36.9266	51.5621	0.481651	1.75169	2.43492	0.730813	0.809136	3370	0.5	0.25
Pura	0.353338	7.58744	4.37947	1.66353e-05	0.0068421	TRUE	0.0348559	inferred_OPC	17.2499	21.9315	0.346417	0.818284	1.03567	0.48307	0.590738	3370	0.625	0.375
Plppr1	-0.268402	8.56211	-4.21879	3.32953e-05	0.0131165	TRUE	0.0348559	inferred_OPC	41.5543	34.4277	-0.271426	1.97122	1.62578	0.715011	0.649562	3370	-1	-0.375
Frmd6	0.431751	6.7968	4.21095	3.40162e-05	0.0131165	TRUE	0.0348559	inferred_OPC	9.0413	13.4239	0.570202	0.428894	0.633917	0.311512	0.401126	3370	0.5	0.5
Npas3	-0.134079	10.9537	-4.16604	4.09374e-05	0.0153069	TRUE	0.0348559	inferred_OPC	209.14	192.652	-0.118467	9.92099	9.09762	0.976298	0.975594	3370	-0.75	-0.25
Marchf1	-0.138931	11.0646	-4.11056	5.1432e-05	0.0183607	TRUE	0.0348559	inferred_OPC	225.2	206.46	-0.12534	10.6828	9.74969	0.972348	0.964956	3370	-1	-0.5
Btbd17	0.644327	3.55902	4.1006	5.35689e-05	0.0183607	TRUE	0.0348559	inferred_OPC	0.344997	0.927614	1.42694	0.0163657	0.0438048	0.0163657	0.0406758	3370	1	1
Pnlip	0.489342	6.17756	4.06235	6.25883e-05	0.0208724	TRUE	0.0348559	inferred_OPC	6.09098	8.61356	0.499935	0.288939	0.406758	0.223476	0.290989	3370	0.625	0.25
Galnt2l	-0.181035	11.3349	-4.1321	7.06991e-05	0.0229567	TRUE	0.0348559	inferred_OPC	269.776	240.716	-0.16443	12.7974	11.3673	0.992099	0.986233	3370	-0.625	-0.5
Tmeff1	0.291183	7.84311	4.00586	7.85935e-05	0.0248658	TRUE	0.0348559	inferred_OPC	20.9021	25.8539	0.306738	0.991535	1.2209	0.523702	0.595745	3370	0.5	0.375
Ier5	0.703721	4.76729	3.95761	9.52731e-05	0.0287354	TRUE	0.0348559	inferred_OPC	1.74878	3.18039	0.862857	0.0829571	0.150188	0.0767494	0.134543	3370	0.75	0.625
Shc4	-0.228495	8.75102	-3.95706	9.54821e-05	0.0287354	TRUE	0.0348559	inferred_OPC	46.3962	40.7753	-0.186311	2.2009	1.92553	0.769187	0.714643	3370	-0.5	-0.25
Emid1	0.201896	9.16773	3.90461	0.000117449	0.0345048	TRUE	0.0348559	inferred_OPC	52.2373	60.9708	0.223037	2.47799	2.87922	0.831264	0.877347	3370	0.5	0.625
Kcna1	0.57401	5.58377	3.87803	0.000130333	0.0373994	TRUE	0.0348559	inferred_OPC	3.72359	5.76446	0.630492	0.176637	0.272215	0.146727	0.200876	3370	0.625	0.5
Ntn1	0.28724	8.03282	3.8781	0.000133705	0.037495	TRUE	0.0348559	inferred_OPC	23.662	29.0873	0.297817	1.12246	1.37359	0.559255	0.606383	3370	0.5	0.25
Sned1	0.623173	5.07937	3.83654	0.000153156	0.0419954	TRUE	0.0348559	inferred_OPC	2.42688	3.92248	0.692667	0.115124	0.185232	0.0987585	0.149562	3370	0.875	0.75
Mfsd2a	0.334888	7.17787	3.81552	0.000166112	0.0442278	TRUE	0.0348559	inferred_OPC	12.289	15.7297	0.356119	0.582957	0.742804	0.401242	0.473717	3370	0.5	0.625
Dock9	0.205123	9.02867	3.80548	0.000172659	0.0442278	TRUE	0.0348559	inferred_OPC	49.0015	55.5243	0.180295	2.32449	2.62203	0.792889	0.829161	3370	0.875	0.25
Dab1	-0.232825	8.59569	-3.80213	0.000174901	0.0442278	TRUE	0.0348559	inferred_OPC	41.0666	35.3024	-0.2182	1.94808	1.66708	0.745485	0.682103	3370	-0.625	-0.4375
Cdkn1c	0.712013	4.26641	3.80104	0.000175635	0.0442278	TRUE	0.0348559	inferred_OPC	1.08258	2.19977	1.02288	0.0513544	0.10388	0.0445824	0.0782228	3370	0.666667	0.666667
Tmem200a	-0.530188	5.85071	-3.77282	0.000201182	0.0492418	TRUE	0.0348559	inferred_OPC	6.78098	4.62482	-0.552096	0.32167	0.218398	0.206546	0.156446	3370	-1	-0.625
Galnt14	0.762905	4.53871	3.79059	0.000203528	0.0492418	TRUE	0.0348559	inferred_OPC	1.6893	3.04788	0.851382	0.0801354	0.14393	0.0569977	0.0982478	3370	0.875	0.625
Prex2	0.596519	10.7083	7.47582	3.53758e-11	4.58541e-07	TRUE	0.0389089	inferred_Astro.Aqp4_Gfap	150.409	225.537	0.584473	7.76911	12.5944	0.954472	0.991549	970	0.75	0.375
Klf9	0.811045	7.9819	6.62383	1.17056e-09	4.43823e-06	TRUE	0.0389089	inferred_Astro.Aqp4_Gfap	20.745	36.0678	0.797948	1.07154	2.01408	0.569106	0.777465	970	1	0.5
Slc25a33	0.939004	7.47948	6.61744	1.20783e-09	4.43823e-06	TRUE	0.0389089	inferred_Astro.Aqp4_Gfap	14.0714	27.4418	0.963615	0.726829	1.53239	0.461789	0.661972	970	1	0.875
Rora	0.496177	10.709	6.59175	1.36961e-09	4.43823e-06	TRUE	0.0389089	inferred_Astro.Aqp4_Gfap	151.228	211.262	0.482308	7.81138	11.7972	0.965854	0.977465	970	0.75	0.125
Bcar3	0.818436	7.58941	5.45619	5.31924e-07	0.000984971	TRUE	0.0389089	inferred_Astro.Aqp4_Gfap	15.5194	29.1065	0.907266	0.801626	1.62535	0.466667	0.684507	970	0.75	0.75
Pde7b	0.904554	7.18173	5.37841	8.54979e-07	0.00134497	TRUE	0.0389089	inferred_Astro.Aqp4_Gfap	11.8993	22.1451	0.896117	0.614634	1.23662	0.336585	0.535211	970	1	0.75
Pcx	0.633744	7.99716	5.18501	9.33864e-07	0.00134497	TRUE	0.0389089	inferred_Astro.Aqp4_Gfap	21.532	33.7978	0.650448	1.1122	1.88732	0.59187	0.740845	970	0.875	0.75
Myoc	-0.38449	12.0395	-5.42053	1.13069e-06	0.0014656	TRUE	0.0389089	inferred_Astro.Aqp4_Gfap	469.864	358.56	-0.390029	24.2699	20.0225	0.97561	0.940845	970	-1	-0.5
S100a16	-0.77497	6.9891	-5.09641	1.37019e-06	0.00161458	TRUE	0.0389089	inferred_Astro.Aqp4_Gfap	15.0157	8.82779	-0.766352	0.77561	0.492958	0.478049	0.360563	970	-0.75	-0.75
Gria1	0.998249	9.24145	5.89484	1.68775e-06	0.00180807	TRUE	0.0389089	inferred_Astro.Aqp4_Gfap	48.1637	97.1057	1.01161	2.4878	5.42254	0.721951	0.856338	970	1	0.625
Tesk2	0.839627	6.75388	5.0167	1.92829e-06	0.00180807	TRUE	0.0389089	inferred_Astro.Aqp4_Gfap	8.84575	15.2342	0.784261	0.456911	0.850704	0.295935	0.48169	970	1	0.75
Hmgcr	-0.591393	8.25125	-5.01374	1.95286e-06	0.00180807	TRUE	0.0389089	inferred_Astro.Aqp4_Gfap	35.1627	23.1036	-0.605927	1.81626	1.29014	0.710569	0.647887	970	-0.875	-0.75
Fjx1	-0.651697	7.61261	-4.99405	2.12375e-06	0.0018352	TRUE	0.0389089	inferred_Astro.Aqp4_Gfap	23.3893	14.4776	-0.692029	1.20813	0.808451	0.596748	0.487324	970	-0.875	-0.5
Rgs7	0.66423	8.85832	5.25161	2.2878e-06	0.00185341	TRUE	0.0389089	inferred_Astro.Aqp4_Gfap	39.6642	62.6016	0.658362	2.04878	3.49577	0.700813	0.830986	970	1	0.625
Rgs6	0.439665	10.2288	4.99486	2.86983e-06	0.00218816	TRUE	0.0389089	inferred_Astro.Aqp4_Gfap	107.062	146.844	0.455839	5.53008	8.2	0.920325	0.96338	970	0.75	0.625
Lgi1	0.646164	8.33642	5.01281	3.25656e-06	0.00234509	TRUE	0.0389089	inferred_Astro.Aqp4_Gfap	29.937	43.8867	0.551853	1.54634	2.4507	0.626016	0.774648	970	0.75	0.5
Pde8b	0.7834	7.43187	5.00244	3.4415e-06	0.00234711	TRUE	0.0389089	inferred_Astro.Aqp4_Gfap	14.6695	25.5754	0.801939	0.757724	1.42817	0.413008	0.571831	970	0.875	0.5
Kcnq3	0.45537	9.83533	4.90534	3.69287e-06	0.00234711	TRUE	0.0389089	inferred_Astro.Aqp4_Gfap	86.8835	115.013	0.404648	4.4878	6.42254	0.84065	0.912676	970	0.75	0.375
Pdgfd	0.536104	8.93404	4.89817	3.8026e-06	0.00234711	TRUE	0.0389089	inferred_Astro.Aqp4_Gfap	45.8972	64.569	0.492436	2.37073	3.60563	0.704065	0.828169	970	0.5	0.3125
Elmo2	0.98525	6.82723	5.04636	4.58795e-06	0.00253021	TRUE	0.0389089	inferred_Astro.Aqp4_Gfap	8.81427	17.9078	1.02267	0.455285	1	0.339837	0.574648	970	0.875	0.875
Magi2	0.404981	10.4339	4.85864	4.46802e-06	0.00253021	TRUE	0.0389089	inferred_Astro.Aqp4_Gfap	131.584	170.099	0.370384	6.79675	9.49859	0.95122	0.977465	970	0.75	0.3125
Pcsk6	0.923711	6.36137	4.81209	4.77937e-06	0.00253021	TRUE	0.0389089	inferred_Astro.Aqp4_Gfap	6.57922	12.2076	0.891787	0.339837	0.68169	0.260163	0.430986	970	0.875	0.875
AC149090.1	0.772592	6.76873	4.52896	1.46273e-05	0.00729225	TRUE	0.0389089	inferred_Astro.Aqp4_Gfap	8.71983	15.5369	0.833327	0.450407	0.867606	0.310569	0.543662	970	0.75	0.75
Abr	0.431961	9.01639	4.4692	1.84748e-05	0.00886929	TRUE	0.0389089	inferred_Astro.Aqp4_Gfap	46.3064	62.3494	0.429164	2.39187	3.48169	0.845528	0.923944	970	1	0.625
Aldh1a1	0.594447	9.12324	4.71233	1.99936e-05	0.00898457	TRUE	0.0389089	inferred_Astro.Aqp4_Gfap	50.1469	76.9783	0.618291	2.59024	4.29859	0.728455	0.811268	970	0.625	0.5
Emid1	0.887314	7.34555	4.73475	2.14875e-05	0.00898457	TRUE	0.0389089	inferred_Astro.Aqp4_Gfap	12.7807	26.7356	1.0648	0.660163	1.49296	0.427642	0.647887	970	0.5	0.75
Acsl6	0.408089	9.5426	4.44064	2.06946e-05	0.00898457	TRUE	0.0389089	inferred_Astro.Aqp4_Gfap	67.2088	91.7586	0.449192	3.47154	5.12394	0.908943	0.960563	970	0.625	0.375
Grk3	0.499491	8.06197	4.43822	2.08948e-05	0.00898457	TRUE	0.0389089	inferred_Astro.Aqp4_Gfap	23.2949	32.2845	0.470829	1.20325	1.80282	0.617886	0.709859	970	1	0.375
Ralgps2	0.484815	8.35799	4.26108	4.17956e-05	0.0169298	TRUE	0.0389089	inferred_Astro.Aqp4_Gfap	29.0871	40.2043	0.46697	1.50244	2.24507	0.681301	0.783099	970	1	0.5
Gli2	0.775102	7.24384	4.41492	4.36278e-05	0.0171365	TRUE	0.0389089	inferred_Astro.Aqp4_Gfap	12.6863	21.338	0.750161	0.655285	1.19155	0.41626	0.591549	970	0.75	0.6875
Car2	-0.448615	8.44207	-4.22659	4.77354e-05	0.0181984	TRUE	0.0389089	inferred_Astro.Aqp4_Gfap	38.6569	28.3498	-0.447386	1.99675	1.5831	0.77561	0.667606	970	-1	-0.625
Ptn	-0.331172	10.9372	-4.24997	5.23133e-05	0.0188607	TRUE	0.0389089	inferred_Astro.Aqp4_Gfap	211.826	170.755	-0.310954	10.9415	9.53521	0.993496	0.997183	970	-0.75	0.25
Zbtb20	0.26343	11.4402	4.10381	7.61769e-05	0.0259843	TRUE	0.0389089	inferred_Astro.Aqp4_Gfap	264.586	318.809	0.26896	13.6667	17.8028	0.995122	0.997183	970	0.5	0.0625
Cnnm2	0.630737	6.84055	3.97081	0.00012511	0.0400836	TRUE	0.0389089	inferred_Astro.Aqp4_Gfap	9.41238	14.982	0.6706	0.486179	0.83662	0.320325	0.464789	970	0.75	0.75
Hmgcs1	-0.354617	9.52707	-3.96065	0.000129881	0.0400836	TRUE	0.0389089	inferred_Astro.Aqp4_Gfap	81.4376	63.207	-0.365611	4.2065	3.52958	0.907317	0.91831	970	-0.625	0.125
Bcl6	0.77656	6.00898	3.94861	0.000135765	0.0409251	TRUE	0.0389089	inferred_Astro.Aqp4_Gfap	5.00525	8.77735	0.810343	0.258537	0.490141	0.213008	0.357746	970	0.75	0.75
Nog	-1.12244	4.75598	-3.92764	0.000146623	0.0431298	TRUE	0.0389089	inferred_Astro.Aqp4_Gfap	3.43127	1.31156	-1.38746	0.177236	0.0732394	0.154472	0.0704225	970	-1	-0.75
Thrb	0.427516	8.69068	3.92191	0.000149733	0.0431298	TRUE	0.0389089	inferred_Astro.Aqp4_Gfap	37.3977	50.5959	0.43607	1.93171	2.82535	0.730081	0.8	970	0.625	0.25
Dpysl3	-1.17154	4.15032	-3.90489	0.000159342	0.0448998	TRUE	0.0389089	inferred_Astro.Aqp4_Gfap	2.23505	0.55489	-2.01003	0.115447	0.0309859	0.0878049	0.0309859	970	-1	-1
Auts2	0.333013	9.88435	3.89132	0.000167418	0.0461717	TRUE	0.0389089	inferred_Astro.Aqp4_Gfap	90.1889	112.39	0.317497	4.65854	6.27606	0.907317	0.95493	970	0.5	0.125
Grm3	-0.523204	11.2852	-16.5891	3.79084e-46	4.67524e-42	TRUE	0.037437	inferred_Astro.Aqp4_Slc7a10	296.298	207.833	-0.511624	13.4274	9.01348	0.982505	0.974724	10771	-1	-0.625
Plcb1	0.568674	10.9594	16.3699	2.95133e-45	1.81993e-41	TRUE	0.037437	inferred_Astro.Aqp4_Slc7a10	173.794	253.66	0.545518	7.87587	11.0009	0.938858	0.977907	10771	1	0.5
Rora	0.328054	12.5836	15.6655	2.10652e-42	8.65989e-39	TRUE	0.037437	inferred_Astro.Aqp4_Slc7a10	566.274	696.036	0.29766	25.6621	30.1863	0.99558	0.999251	10771	0.875	0.8125
Bcar3	0.927155	7.90471	14.4133	7.79013e-38	2.40189e-34	TRUE	0.037437	inferred_Astro.Aqp4_Slc7a10	17.6492	35.0382	0.989323	0.799816	1.51957	0.453959	0.659053	10771	0.75	0.75
Atp2b2	0.612494	8.54427	12.9741	4.33085e-34	1.06825e-30	TRUE	0.037437	inferred_Astro.Aqp4_Slc7a10	30.495	46.8974	0.620937	1.38195	2.03389	0.639963	0.773638	10771	1	0.5
Slco1c1	-0.404105	9.57076	-12.4026	1.35701e-31	2.78933e-28	TRUE	0.037437	inferred_Astro.Aqp4_Slc7a10	85.5355	65.5778	-0.383315	3.87624	2.84404	0.91639	0.862011	10771	-1	-0.625
Lama3	-0.836753	7.8708	-12.6449	1.13629e-30	2.00199e-27	TRUE	0.037437	inferred_Astro.Aqp4_Slc7a10	31.1574	17.45	-0.836347	1.41197	0.756787	0.608656	0.408725	10771	-1	-0.875
Gria2	0.440854	10.9516	12.5841	2.82982e-30	4.36253e-27	TRUE	0.037437	inferred_Astro.Aqp4_Slc7a10	180.06	240.026	0.414712	8.15985	10.4097	0.961694	0.986145	10771	0.625	0.5
Elmo2	0.8514	7.15171	11.8368	3.72443e-29	5.10371e-26	TRUE	0.037437	inferred_Astro.Aqp4_Slc7a10	10.0377	19.9799	0.993124	0.45488	0.866504	0.341436	0.514323	10771	0.5	0.75
Thrb	0.471513	9.30955	11.7841	1.57735e-28	1.94535e-25	TRUE	0.037437	inferred_Astro.Aqp4_Slc7a10	54.9796	77.0226	0.486387	2.49153	3.34039	0.77035	0.871185	10771	0.75	0.5
Dclk1	-0.311761	10.6465	-11.2646	1.81989e-26	2.04043e-23	TRUE	0.037437	inferred_Astro.Aqp4_Slc7a10	174.452	143.192	-0.284881	7.90571	6.21007	0.987477	0.97903	10771	-0.75	-0.5625
Zhx3	0.388928	9.49336	11.0404	6.43256e-26	6.61106e-23	TRUE	0.037437	inferred_Astro.Aqp4_Slc7a10	65.3179	83.3084	0.350983	2.96004	3.61299	0.829282	0.8871	10771	0.875	0.125
Rgs6	0.469354	10.0589	11.2552	2.47669e-25	2.22252e-22	TRUE	0.037437	inferred_Astro.Aqp4_Slc7a10	90.3593	129.757	0.522067	4.09484	5.62741	0.864641	0.925482	10771	0.5	0.5625
Prex2	0.301972	11.1144	11.2189	2.52292e-25	2.22252e-22	TRUE	0.037437	inferred_Astro.Aqp4_Slc7a10	210.214	252.87	0.266536	9.52634	10.9667	0.973849	0.991013	10771	0.625	0.25
Npas3	-0.219455	11.7021	-10.8828	2.74662e-25	2.25827e-22	TRUE	0.037437	inferred_Astro.Aqp4_Slc7a10	363.42	310.284	-0.228051	16.4692	13.4567	0.992265	0.995506	10771	-1	0.25
Ptn	-0.452822	10.5077	-11.0982	9.16196e-25	7.06215e-22	TRUE	0.037437	inferred_Astro.Aqp4_Slc7a10	164.935	123.091	-0.422167	7.4744	5.33833	0.965378	0.939524	10771	-0.875	-0.5
AC149090.1	0.758706	7.43759	10.7235	6.76908e-24	4.91077e-21	TRUE	0.037437	inferred_Astro.Aqp4_Slc7a10	12.8254	23.412	0.86824	0.581215	1.01535	0.387293	0.551957	10771	0.875	0.625
Abr	0.34367	9.54667	10.3667	2.87364e-23	1.96892e-20	TRUE	0.037437	inferred_Astro.Aqp4_Slc7a10	65.3789	84.0208	0.361921	2.9628	3.64389	0.87256	0.932597	10771	1	0.25
Cacng4	1.31871	5.46842	10.4304	5.1766e-23	3.36016e-20	TRUE	0.037437	inferred_Astro.Aqp4_Slc7a10	2.67806	7.22263	1.43133	0.121363	0.313237	0.0918969	0.205954	10771	0.875	0.75
Septin4	1.33617	5.39981	10.4042	6.13996e-23	3.78621e-20	TRUE	0.037437	inferred_Astro.Aqp4_Slc7a10	2.11726	7.33056	1.79173	0.0959484	0.317918	0.085267	0.225239	10771	0.5	0.75
Rgs7	0.402211	10.4273	10.0938	3.17125e-21	1.86243e-18	TRUE	0.037437	inferred_Astro.Aqp4_Slc7a10	121.691	165.136	0.440428	5.51473	7.16177	0.919337	0.959184	10771	0.5	0.5
Ky	1.26578	5.14056	9.81951	3.3648e-21	1.88628e-18	TRUE	0.037437	inferred_Astro.Aqp4_Slc7a10	2.1457	5.84113	1.4448	0.0972376	0.253323	0.0793738	0.19135	10771	0.75	0.75
Cspg5	-0.371781	9.92084	-9.73366	4.96269e-20	2.66108e-17	TRUE	0.037437	inferred_Astro.Aqp4_Slc7a10	105.347	84.6899	-0.314882	4.77403	3.67291	0.949724	0.933346	10771	-0.625	-0.5
Ntm	-0.174598	13.1129	-9.63741	1.12413e-19	5.7766e-17	TRUE	0.037437	inferred_Astro.Aqp4_Slc7a10	958.028	838.429	-0.192379	43.4153	36.3617	0.999263	0.999813	10771	-0.75	0.5
Klf9	0.480009	8.3764	9.3927	1.55188e-19	7.65572e-17	TRUE	0.037437	inferred_Astro.Aqp4_Slc7a10	29.0036	39.3769	0.44112	1.31436	1.70773	0.619153	0.7478	10771	0.875	0.375
Luzp2	-0.303541	12.3801	-9.5727	1.85057e-19	8.77809e-17	TRUE	0.037437	inferred_Astro.Aqp4_Slc7a10	599.716	487.383	-0.299224	27.1775	21.1372	0.979558	0.982775	10771	-1	-0.1875
Syt12	1.29786	4.54805	9.29588	2.70549e-19	1.23581e-16	TRUE	0.037437	inferred_Astro.Aqp4_Slc7a10	1.07285	3.92863	1.87257	0.0486188	0.17038	0.0425414	0.142483	10771	0.75	0.75
Trpm3	0.406447	11.2851	9.43345	5.37319e-19	2.3667e-16	TRUE	0.037437	inferred_Astro.Aqp4_Slc7a10	228.72	297.721	0.380374	10.365	12.9118	0.908287	0.944392	10771	0.875	0.5
Gpm6b	-0.229947	10.7801	-9.1065	1.26678e-18	5.38732e-16	TRUE	0.037437	inferred_Astro.Aqp4_Slc7a10	187.225	160.435	-0.222785	8.48453	6.95787	0.98582	0.983898	10771	-1	0.0625
Mdga2	0.262421	11.6516	9.21989	2.7076e-18	1.11309e-15	TRUE	0.037437	inferred_Astro.Aqp4_Slc7a10	317.918	367.832	0.210393	14.4072	15.9524	0.980479	0.992885	10771	0.75	0.75
Jarid2	0.480371	8.08552	8.98419	3.39116e-18	1.34913e-15	TRUE	0.037437	inferred_Astro.Aqp4_Slc7a10	22.4811	32.8105	0.545444	1.01878	1.42295	0.552118	0.652687	10771	0.625	0.5
Cntn1	0.45135	8.99806	9.16636	3.8137e-18	1.46982e-15	TRUE	0.037437	inferred_Astro.Aqp4_Slc7a10	46.6731	61.6319	0.401087	2.1151	2.67291	0.673112	0.785995	10771	0.75	0.375
Aldh1a1	0.875048	7.67381	9.0214	1.19353e-17	4.46055e-15	TRUE	0.037437	inferred_Astro.Aqp4_Slc7a10	18.5758	32.8364	0.821874	0.841805	1.42408	0.343462	0.484553	10771	0.625	0.5
Igdcc4	-0.57471	7.34199	-8.82215	1.23113e-17	4.46573e-15	TRUE	0.037437	inferred_Astro.Aqp4_Slc7a10	18.9822	12.8695	-0.560689	0.860221	0.558135	0.521915	0.384385	10771	-1	-0.75
Hr	1.18654	4.15408	8.756	2.07343e-17	7.30617e-15	TRUE	0.037437	inferred_Astro.Aqp4_Slc7a10	0.532362	2.56008	2.26571	0.0241252	0.111028	0.0228361	0.0966111	10771	0.5	0.75
Ephb1	0.3963	9.25059	8.83062	4.29343e-17	1.43111e-14	TRUE	0.037437	inferred_Astro.Aqp4_Slc7a10	54.7317	70.7196	0.369734	2.48029	3.06703	0.757827	0.834675	10771	0.875	0.375
Nckap5	-0.27608	9.99957	-8.66331	4.28364e-17	1.43111e-14	TRUE	0.037437	inferred_Astro.Aqp4_Slc7a10	112.276	92.8451	-0.274146	5.08803	4.02659	0.930387	0.897772	10771	-0.875	-0.375
Pfkfb4	0.650156	7.00954	8.51878	1.59093e-16	5.16342e-14	TRUE	0.037437	inferred_Astro.Aqp4_Slc7a10	9.77758	16.6556	0.768463	0.443094	0.722337	0.317864	0.455345	10771	0.625	0.75
Agpat5	0.363976	8.7128	8.30245	6.82824e-16	2.1593e-13	TRUE	0.037437	inferred_Astro.Aqp4_Slc7a10	35.4772	47.6745	0.426325	1.60773	2.06759	0.717495	0.805842	10771	0.75	0.75
Pde8b	0.286785	9.64848	8.25908	9.46698e-16	2.91891e-13	TRUE	0.037437	inferred_Astro.Aqp4_Slc7a10	75.1809	91.1527	0.277921	3.407	3.95319	0.860773	0.904325	10771	0.75	0.375
Pde10a	-0.824243	6.66487	-8.35504	1.47126e-15	4.42563e-13	TRUE	0.037437	inferred_Astro.Aqp4_Slc7a10	13.053	7.43849	-0.811303	0.591529	0.322599	0.336648	0.204831	10771	-1	-1
Etnppl	0.610478	7.76186	8.16805	5.57412e-15	1.6368e-12	TRUE	0.037437	inferred_Astro.Aqp4_Slc7a10	21.8065	27.7162	0.345972	0.988214	1.20202	0.437201	0.552331	10771	0.625	0.25
Slc1a2	0.137277	13.4042	8.13227	7.15715e-15	2.05277e-12	TRUE	0.037437	inferred_Astro.Aqp4_Slc7a10	1050.24	1141.91	0.120734	47.5939	49.5233	0.999816	1	10771	0.625	0.25
Stat5a	1.07103	4.62188	7.96727	8.24057e-15	2.30979e-12	TRUE	0.037437	inferred_Astro.Aqp4_Slc7a10	1.26792	3.49259	1.46184	0.0574586	0.15147	0.0504604	0.127504	10771	0.875	0.75
Daam2	0.274104	9.5369	7.83997	2.07825e-14	5.69578e-12	TRUE	0.037437	inferred_Astro.Aqp4_Slc7a10	68.504	82.4191	0.266791	3.10442	3.57442	0.862063	0.901704	10771	0.875	0.25
Acer3	0.478886	7.75201	7.84215	2.31986e-14	6.21976e-12	TRUE	0.037437	inferred_Astro.Aqp4_Slc7a10	18.9049	26.0023	0.459877	0.856722	1.12769	0.453407	0.544093	10771	1	0.5
Kcnj10	0.482313	7.85478	7.87162	2.49257e-14	6.54061e-12	TRUE	0.037437	inferred_Astro.Aqp4_Slc7a10	18.0353	28.2429	0.647068	0.817311	1.22486	0.492081	0.605317	10771	0.5	0.5
5031439G07Rik	0.684554	6.66138	7.83708	3.10475e-14	7.97727e-12	TRUE	0.037437	inferred_Astro.Aqp4_Slc7a10	8.81038	12.9256	0.552955	0.399263	0.560569	0.275506	0.368096	10771	0.875	0.375
Nrgn	0.436476	8.69384	7.89014	3.76427e-14	9.28494e-12	TRUE	0.037437	inferred_Astro.Aqp4_Slc7a10	35.1684	51.1757	0.541181	1.59374	2.21943	0.714549	0.804344	10771	0.5	0.375
Gpc6	-0.263132	10.152	-7.85077	3.72794e-14	9.28494e-12	TRUE	0.037437	inferred_Astro.Aqp4_Slc7a10	127.267	105.119	-0.275837	5.7674	4.55888	0.939779	0.903389	10771	-1	-0.375
Prex1	0.358348	8.64394	7.74329	4.16307e-14	1.00673e-11	TRUE	0.037437	inferred_Astro.Aqp4_Slc7a10	33.3803	45.6411	0.451338	1.51271	1.9794	0.696133	0.770642	10771	0.5	0.625
Tspan7	-0.194696	11.4999	-7.83962	5.17349e-14	1.22701e-11	TRUE	0.037437	inferred_Astro.Aqp4_Slc7a10	306.12	271.084	-0.175359	13.8726	11.7566	0.993738	0.991949	10771	-0.875	-0.3125
Ttc39c	-0.633342	6.69888	-7.51268	2.47664e-13	5.76308e-11	TRUE	0.037437	inferred_Astro.Aqp4_Slc7a10	12.8458	8.16809	-0.653223	0.582136	0.354241	0.35046	0.23797	10771	-1	-0.75
Fam13c	-0.340871	8.53702	-7.48412	2.59154e-13	5.91879e-11	TRUE	0.037437	inferred_Astro.Aqp4_Slc7a10	40.7318	32.4738	-0.32688	1.84586	1.40835	0.746225	0.66598	10771	-1	-0.375
Wasf3	0.290662	8.8541	7.47002	2.85859e-13	6.40999e-11	TRUE	0.037437	inferred_Astro.Aqp4_Slc7a10	42.6011	51.3268	0.268822	1.93057	2.22599	0.747145	0.820071	10771	0.75	0.25
Tesk2	0.731237	6.68148	7.49996	5.08542e-13	1.1131e-10	TRUE	0.037437	inferred_Astro.Aqp4_Slc7a10	8.05451	14.0049	0.798063	0.365009	0.607377	0.243094	0.341884	10771	0.875	0.5
Cdh4	-0.57924	7.65982	-7.50088	5.14449e-13	1.1131e-10	TRUE	0.037437	inferred_Astro.Aqp4_Slc7a10	23.745	16.388	-0.534983	1.07606	0.710728	0.496501	0.375772	10771	-1	-1
Slc1a3	-0.18218	11.5723	-7.49014	5.3645e-13	1.1407e-10	TRUE	0.037437	inferred_Astro.Aqp4_Slc7a10	331.292	285.538	-0.21442	15.0133	12.3834	0.993002	0.996068	10771	-0.875	0.0625
Gabbr2	0.405439	8.83387	7.4583	6.79701e-13	1.42081e-10	TRUE	0.037437	inferred_Astro.Aqp4_Slc7a10	39.5695	51.8492	0.389933	1.79319	2.24864	0.633517	0.74443	10771	1	0.875
Pitpnc1	0.244432	10.8581	7.37157	1.19972e-12	2.46602e-10	TRUE	0.037437	inferred_Astro.Aqp4_Slc7a10	168.206	203.265	0.273135	7.62265	8.81539	0.967403	0.983336	10771	0.625	0.375
Tph2	0.914838	3.7368	7.19593	1.86775e-12	3.77622e-10	TRUE	0.037437	inferred_Astro.Aqp4_Slc7a10	0.373872	1.71823	2.20031	0.0169429	0.0745179	0.0143646	0.0578543	10771	0.5	0.25
Cdh19	0.299676	9.54571	7.27743	2.04754e-12	4.07295e-10	TRUE	0.037437	inferred_Astro.Aqp4_Slc7a10	77.3062	89.8015	0.216154	3.50331	3.89459	0.807551	0.857892	10771	0.5	0.125
Clmn	0.242874	9.6476	7.11819	3.14795e-12	6.16249e-10	TRUE	0.037437	inferred_Astro.Aqp4_Slc7a10	74.5591	87.2457	0.2267	3.37882	3.78375	0.877532	0.910691	10771	0.75	0.25
Mboat2	0.340587	8.318	7.10299	3.48451e-12	6.71476e-10	TRUE	0.037437	inferred_Astro.Aqp4_Slc7a10	28.8654	36.1434	0.32439	1.3081	1.5675	0.610681	0.693503	10771	0.875	0.25
Xpr1	0.343272	8.14504	6.91441	1.21033e-11	2.26167e-09	TRUE	0.037437	inferred_Astro.Aqp4_Slc7a10	25.3746	32.2709	0.346849	1.14991	1.39955	0.588214	0.655121	10771	0.875	0.25
Foxn3	0.28992	8.82329	6.86953	1.62126e-11	2.98434e-09	TRUE	0.037437	inferred_Astro.Aqp4_Slc7a10	40.0734	50.1267	0.322932	1.81602	2.17394	0.73849	0.803033	10771	0.875	0.5
Acot11	0.361911	7.85428	6.86479	1.67195e-11	3.03238e-09	TRUE	0.037437	inferred_Astro.Aqp4_Slc7a10	20.2379	25.6958	0.344475	0.917127	1.1144	0.537569	0.614492	10771	1	0.25
Grk3	0.294208	8.63127	6.82726	2.13215e-11	3.81099e-09	TRUE	0.037437	inferred_Astro.Aqp4_Slc7a10	34.4085	42.9213	0.318931	1.5593	1.86145	0.724309	0.780004	10771	0.75	0.5
Bach2	-0.28395	8.87931	-6.81135	2.3628e-11	4.16291e-09	TRUE	0.037437	inferred_Astro.Aqp4_Slc7a10	50.5825	42.2306	-0.260351	2.29227	1.83149	0.786188	0.72889	10771	-0.875	-0.5
Spop	0.431148	7.60958	6.79738	2.74105e-11	4.76132e-09	TRUE	0.037437	inferred_Astro.Aqp4_Slc7a10	16.17	22.7126	0.490177	0.732781	0.985022	0.447882	0.543906	10771	0.75	0.5
Rpe65	0.944687	5.41273	6.81245	3.92598e-11	6.72487e-09	TRUE	0.037437	inferred_Astro.Aqp4_Slc7a10	3.1576	6.07426	0.943882	0.143094	0.263434	0.0992634	0.168508	10771	0.875	0.5
Ccdc141	0.333576	8.30182	6.72191	4.1944e-11	7.08623e-09	TRUE	0.037437	inferred_Astro.Aqp4_Slc7a10	28.6378	35.4871	0.309375	1.29779	1.53904	0.611418	0.681708	10771	1	0.25
Rbms3	-0.404746	8.68902	-6.80217	4.39694e-11	7.32804e-09	TRUE	0.037437	inferred_Astro.Aqp4_Slc7a10	50.7125	36.4499	-0.476429	2.29816	1.58079	0.645304	0.57405	10771	-0.75	-0.25
Appl2	-0.243777	9.18497	-6.66184	6.14508e-11	1.0105e-08	TRUE	0.037437	inferred_Astro.Aqp4_Slc7a10	63.4364	53.1573	-0.255042	2.87477	2.30537	0.864273	0.810897	10771	-0.875	-0.25
Xylt1	-0.297121	8.57099	-6.65438	6.44237e-11	1.04083e-08	TRUE	0.037437	inferred_Astro.Aqp4_Slc7a10	40.6302	33.4494	-0.28057	1.84125	1.45066	0.738858	0.66467	10771	-0.625	-0.625
Srgap3	-0.250319	9.17891	-6.65301	6.49836e-11	1.04083e-08	TRUE	0.037437	inferred_Astro.Aqp4_Slc7a10	62.1116	52.3284	-0.247267	2.81473	2.26943	0.851197	0.804157	10771	-0.625	-0.25
Ptgds	-0.701213	7.16788	-6.68533	8.97024e-11	1.41833e-08	TRUE	0.037437	inferred_Astro.Aqp4_Slc7a10	18.848	12.8177	-0.55628	0.854144	0.555888	0.481584	0.335892	10771	-0.875	-0.75
Zbtb20	0.108316	11.9234	6.57688	1.04968e-10	1.6387e-08	TRUE	0.037437	inferred_Astro.Aqp4_Slc7a10	386.458	409.505	0.08357	17.5133	17.7598	0.996685	0.998877	10771	0.5	0.4375
Washc2	0.382919	7.50735	6.54377	1.2912e-10	1.99055e-08	TRUE	0.037437	inferred_Astro.Aqp4_Slc7a10	15.8611	20.5195	0.371501	0.718785	0.889908	0.455617	0.529676	10771	1	0.25
Dlgap1	0.227191	9.85829	6.56283	1.33196e-10	2.02803e-08	TRUE	0.037437	inferred_Astro.Aqp4_Slc7a10	84.6699	101.186	0.257086	3.83702	4.38832	0.886004	0.914435	10771	0.75	0.3125
Slc25a33	0.570413	6.52093	6.47949	1.99603e-10	3.00207e-08	TRUE	0.037437	inferred_Astro.Aqp4_Slc7a10	7.39211	11.2635	0.607597	0.334991	0.488485	0.253591	0.346939	10771	0.75	0.5
Lrp4	-0.400614	7.54758	-6.426	2.67855e-10	3.98006e-08	TRUE	0.037437	inferred_Astro.Aqp4_Slc7a10	20.6727	15.9088	-0.377904	0.936832	0.689946	0.516022	0.41584	10771	-0.875	-0.875
St6galnac5	-0.346996	9.31192	-6.50102	2.71158e-10	3.98118e-08	TRUE	0.037437	inferred_Astro.Aqp4_Slc7a10	69.3289	55.8124	-0.312873	3.1418	2.42052	0.770534	0.722711	10771	-0.625	-1
Hapln1	-0.417224	7.52742	-6.33542	5.13222e-10	7.44655e-08	TRUE	0.037437	inferred_Astro.Aqp4_Slc7a10	21.7821	16.4052	-0.408988	0.987109	0.711477	0.519337	0.41247	10771	-0.5	-0.25
Phka1	0.227634	9.47853	6.30334	5.66107e-10	8.02505e-08	TRUE	0.037437	inferred_Astro.Aqp4_Slc7a10	70.3043	78.9352	0.167056	3.186	3.42333	0.803683	0.851526	10771	0.625	0.25
Stat5b	0.494551	6.93534	6.25628	8.38529e-10	1.17518e-07	TRUE	0.037437	inferred_Astro.Aqp4_Slc7a10	10.4887	14.7129	0.488241	0.475322	0.638083	0.326151	0.396368	10771	0.75	0.25
Cpeb4	-0.272899	9.02922	-6.21239	1.14711e-09	1.58959e-07	TRUE	0.037437	inferred_Astro.Aqp4_Slc7a10	56.3206	47.1953	-0.25502	2.5523	2.04681	0.802026	0.751732	10771	-0.75	-0.375
Vsir	0.863228	4.54299	6.18173	1.17482e-09	1.60989e-07	TRUE	0.037437	inferred_Astro.Aqp4_Slc7a10	1.33294	3.03497	1.18707	0.0604052	0.131623	0.0558011	0.114024	10771	0.5	0.75
Hes5	-0.442061	8.00525	-6.21474	1.44352e-09	1.95636e-07	TRUE	0.037437	inferred_Astro.Aqp4_Slc7a10	28.3046	22.0392	-0.360966	1.28269	0.955814	0.560037	0.474256	10771	-0.5	-0.75
Nrcam	-0.171607	10.2033	-6.14174	1.48975e-09	1.99707e-07	TRUE	0.037437	inferred_Astro.Aqp4_Slc7a10	124.877	110.792	-0.172665	5.65912	4.80491	0.953959	0.945329	10771	-1	-0.25
Gli2	0.26983	8.75085	6.1322	1.57623e-09	2.09029e-07	TRUE	0.037437	inferred_Astro.Aqp4_Slc7a10	39.6183	47.4673	0.260767	1.7954	2.0586	0.722284	0.773076	10771	0.625	0.375
Mtss2	-0.302264	8.13545	-6.09099	2.00999e-09	2.63715e-07	TRUE	0.037437	inferred_Astro.Aqp4_Slc7a10	29.8123	24.6295	-0.275521	1.35101	1.06815	0.682505	0.613368	10771	-0.625	-0.375
Fchsd2	-0.290742	8.24472	-6.06437	2.34995e-09	3.05073e-07	TRUE	0.037437	inferred_Astro.Aqp4_Slc7a10	32.9739	26.7535	-0.301597	1.49429	1.16027	0.672192	0.600262	10771	-0.875	-0.375
Adk	0.189418	9.80168	6.00477	3.32754e-09	4.27485e-07	TRUE	0.037437	inferred_Astro.Aqp4_Slc7a10	87.9819	96.7867	0.137601	3.98711	4.19753	0.877164	0.912938	10771	0.5	0
Ptpra	-0.306909	7.84127	-5.97857	3.87384e-09	4.88955e-07	TRUE	0.037437	inferred_Astro.Aqp4_Slc7a10	24.4846	20.0058	-0.291457	1.10958	0.867628	0.608656	0.530425	10771	-1	-0.375
Ophn1	-0.390764	7.16846	-5.97806	3.88532e-09	4.88955e-07	TRUE	0.037437	inferred_Astro.Aqp4_Slc7a10	15.8733	12.0665	-0.395598	0.719337	0.52331	0.445856	0.360045	10771	-1	-0.625
Cipc	0.447599	6.91574	5.94516	4.69837e-09	5.85303e-07	TRUE	0.037437	inferred_Astro.Aqp4_Slc7a10	10.2734	14.2639	0.473463	0.465562	0.618611	0.335727	0.418087	10771	0.75	0.375
Acsl6	0.255812	8.84267	5.88029	6.81684e-09	8.40721e-07	TRUE	0.037437	inferred_Astro.Aqp4_Slc7a10	41.9794	50.649	0.270855	1.90239	2.19659	0.74954	0.805093	10771	0.625	0.375
Eva1a	0.294472	8.17845	5.86597	7.39705e-09	9.03245e-07	TRUE	0.037437	inferred_Astro.Aqp4_Slc7a10	26.484	31.878	0.267441	1.20018	1.38251	0.607919	0.685639	10771	0.875	0.25
Rasa2	-0.287938	8.31345	-5.83506	8.81864e-09	1.06628e-06	TRUE	0.037437	inferred_Astro.Aqp4_Slc7a10	34.1321	28.23	-0.273902	1.54678	1.2243	0.697606	0.623479	10771	-0.625	-0.375
Ptprz1	-0.127144	11.1983	-5.82838	9.15937e-09	1.09672e-06	TRUE	0.037437	inferred_Astro.Aqp4_Slc7a10	245.179	224.825	-0.125031	11.1109	9.75042	0.991897	0.991762	10771	-1	-0.0625
Lgi1	0.40465	7.63496	5.8605	9.95376e-09	1.18038e-06	TRUE	0.037437	inferred_Astro.Aqp4_Slc7a10	17.7914	23.2739	0.387527	0.806262	1.00936	0.412339	0.492979	10771	0.625	0.375
Pcdh9	-0.130575	12.1878	-5.80398	1.43794e-08	1.67304e-06	TRUE	0.037437	inferred_Astro.Aqp4_Slc7a10	499.981	449.327	-0.154109	22.6578	19.4868	0.994107	0.998502	10771	-0.5	0.5625
Rasa3	0.40011	7.24085	5.73683	1.53368e-08	1.76774e-06	TRUE	0.037437	inferred_Astro.Aqp4_Slc7a10	12.3581	17.4155	0.494911	0.560037	0.755289	0.379006	0.46452	10771	0.5	0.5
F3	0.208196	9.69053	5.74083	1.64469e-08	1.87814e-06	TRUE	0.037437	inferred_Astro.Aqp4_Slc7a10	80.4598	90.9542	0.176872	3.64622	3.94458	0.887845	0.934469	10771	0.625	0.25
Fzd2	0.405958	7.11282	5.7087	1.79439e-08	2.0303e-06	TRUE	0.037437	inferred_Astro.Aqp4_Slc7a10	11.7485	15.8527	0.432243	0.532413	0.687512	0.36814	0.454222	10771	0.5	0.25
Ahcyl1	0.192617	9.35215	5.65065	2.476e-08	2.77604e-06	TRUE	0.037437	inferred_Astro.Aqp4_Slc7a10	62.7943	71.4017	0.185324	2.84567	3.09661	0.843462	0.875491	10771	0.5	0.125
Hs3st3a1	0.594122	6.27992	5.62136	3.70721e-08	4.11901e-06	TRUE	0.037437	inferred_Astro.Aqp4_Slc7a10	6.63623	9.73954	0.553488	0.300737	0.422393	0.177901	0.249017	10771	1	0.5
Glud1	-0.195079	9.456	-5.5689	3.87805e-08	4.27036e-06	TRUE	0.037437	inferred_Astro.Aqp4_Slc7a10	75.4572	65.0209	-0.214755	3.41952	2.81988	0.888582	0.875491	10771	-0.875	-0.125
Kcnq3	0.439328	8.98683	5.60749	4.13616e-08	4.51427e-06	TRUE	0.037437	inferred_Astro.Aqp4_Slc7a10	54.6301	66.2427	0.278066	2.47569	2.87287	0.551381	0.601198	10771	0.5	0.25
Acsbg1	0.218436	8.97362	5.54383	4.44534e-08	4.80916e-06	TRUE	0.037437	inferred_Astro.Aqp4_Slc7a10	45.0719	53.779	0.254813	2.04254	2.33233	0.79779	0.838981	10771	0.75	0.25
Ninj2	0.903478	4.49577	5.58458	4.50578e-08	4.83216e-06	TRUE	0.037437	inferred_Astro.Aqp4_Slc7a10	1.30855	3.37171	1.36551	0.0593002	0.146227	0.0388582	0.092492	10771	0.5	0.625
Slc10a7	0.35317	7.50378	5.5392	4.55839e-08	4.84644e-06	TRUE	0.037437	inferred_Astro.Aqp4_Slc7a10	17.6045	21.003	0.254653	0.79779	0.910878	0.444936	0.498034	10771	0.625	0.25
Bmpr1b	-0.196565	9.43782	-5.53688	4.61632e-08	4.86608e-06	TRUE	0.037437	inferred_Astro.Aqp4_Slc7a10	76.4772	65.3879	-0.226007	3.46575	2.8358	0.857643	0.82419	10771	-0.75	-0.25
Eif4g3	0.213639	9.09622	5.48603	6.07718e-08	6.2983e-06	TRUE	0.037437	inferred_Astro.Aqp4_Slc7a10	48.8635	58.5754	0.261537	2.21436	2.54035	0.814733	0.85059	10771	0.75	0.25
Dok7	0.636239	5.37061	5.48318	6.17127e-08	6.34252e-06	TRUE	0.037437	inferred_Astro.Aqp4_Slc7a10	2.97066	4.95611	0.738425	0.134622	0.214941	0.118416	0.181801	10771	1	0.6875
Msi2	0.10185	11.5919	5.43314	8.07064e-08	8.22605e-06	TRUE	0.037437	inferred_Astro.Aqp4_Slc7a10	297.98	318.478	0.0959751	13.5037	13.812	0.99558	0.998689	10771	0.75	0.5625
Plcb4	0.259879	8.3909	5.41522	8.8801e-08	8.97691e-06	TRUE	0.037437	inferred_Astro.Aqp4_Slc7a10	32.1693	37.1838	0.20899	1.45783	1.61262	0.645488	0.696312	10771	0.75	0.125
Lama2	0.197245	9.52363	5.34816	1.2809e-07	1.27398e-05	TRUE	0.037437	inferred_Astro.Aqp4_Slc7a10	74.043	82.5314	0.156579	3.35543	3.57929	0.821547	0.850964	10771	0.5	0.25
Tank	0.27839	8.02907	5.32245	1.45045e-07	1.43108e-05	TRUE	0.037437	inferred_Astro.Aqp4_Slc7a10	24.1676	29.4949	0.287392	1.09521	1.27916	0.571455	0.629096	10771	0.625	0.375
Ackr3	0.684369	3.70149	5.31207	1.53156e-07	1.49911e-05	TRUE	0.037437	inferred_Astro.Aqp4_Slc7a10	0.369809	1.25198	1.75936	0.0167587	0.0542969	0.0154696	0.0483056	10771	0.75	0.875
Fam171b	-0.242634	8.74148	-5.29673	1.68102e-07	1.61969e-05	TRUE	0.037437	inferred_Astro.Aqp4_Slc7a10	46.6812	39.2474	-0.250245	2.11547	1.70212	0.760773	0.717094	10771	-0.625	-0.25
Pfkp	0.369241	7.35158	5.29652	1.76182e-07	1.68439e-05	TRUE	0.037437	inferred_Astro.Aqp4_Slc7a10	14.3494	18.3955	0.358361	0.650276	0.797791	0.406998	0.470324	10771	1	0.5
Rhob	0.520781	5.92406	5.24646	2.15617e-07	2.04554e-05	TRUE	0.037437	inferred_Astro.Aqp4_Slc7a10	5.00258	7.20536	0.526399	0.226703	0.312488	0.184346	0.246021	10771	0.5	0.375
Negr1	-0.145887	10.654	-5.24972	2.25627e-07	2.12416e-05	TRUE	0.037437	inferred_Astro.Aqp4_Slc7a10	172.441	154.779	-0.155887	7.81455	6.7126	0.967403	0.960682	10771	-0.75	-0.25
Kcnq4	0.714165	4.34107	5.23613	2.27475e-07	2.12534e-05	TRUE	0.037437	inferred_Astro.Aqp4_Slc7a10	1.02002	2.27947	1.1601	0.0462247	0.0988579	0.0430939	0.0868751	10771	0.75	0.75
Aqp4	-0.342206	8.21963	-5.27312	2.33687e-07	2.16696e-05	TRUE	0.037437	inferred_Astro.Aqp4_Slc7a10	32.7626	26.1793	-0.323622	1.48471	1.13537	0.610497	0.555888	10771	-0.625	-0.375
Tprkb	0.343226	8.20497	5.22717	2.94566e-07	2.67124e-05	TRUE	0.037437	inferred_Astro.Aqp4_Slc7a10	25.5615	34.0366	0.413114	1.15838	1.47613	0.536832	0.583411	10771	0.625	0.25
Sned1	0.453644	6.63658	5.19978	2.9323e-07	2.67124e-05	TRUE	0.037437	inferred_Astro.Aqp4_Slc7a10	7.66845	11.9111	0.635297	0.347514	0.51657	0.261142	0.350871	10771	0.75	0.625
Kazn	0.711222	4.01494	5.17253	3.15635e-07	2.8414e-05	TRUE	0.037437	inferred_Astro.Aqp4_Slc7a10	0.658341	1.6837	1.35473	0.0298343	0.07302	0.0274401	0.0649691	10771	0.75	0.5625
Pitpnm2	0.33183	7.3423	5.16728	3.24239e-07	2.89771e-05	TRUE	0.037437	inferred_Astro.Aqp4_Slc7a10	15.7799	18.3005	0.213798	0.715101	0.793672	0.443278	0.487362	10771	0.625	0.125
Tmcc3	0.299386	8.3205	5.19922	3.30631e-07	2.93358e-05	TRUE	0.037437	inferred_Astro.Aqp4_Slc7a10	29.414	35.6296	0.276574	1.33297	1.54522	0.560773	0.633028	10771	1	0.25
Ranbp3l	-0.354394	7.90616	-5.17664	3.78373e-07	3.33319e-05	TRUE	0.037437	inferred_Astro.Aqp4_Slc7a10	27.2846	21.2405	-0.361268	1.23646	0.921176	0.57256	0.487736	10771	-0.875	-0.375
Dab1	-0.189511	9.45665	-5.12595	4.00353e-07	3.50181e-05	TRUE	0.037437	inferred_Astro.Aqp4_Slc7a10	76.3919	65.7678	-0.216038	3.46188	2.85227	0.861878	0.835799	10771	-0.5	-0.25
Cpe	-0.148613	11.1111	-5.16332	4.04946e-07	3.51704e-05	TRUE	0.037437	inferred_Astro.Aqp4_Slc7a10	244.135	212.327	-0.201388	11.0635	9.20839	0.987109	0.983336	10771	-0.5	-0.125
Kank1	0.211522	8.89454	5.11617	4.20751e-07	3.62875e-05	TRUE	0.037437	inferred_Astro.Aqp4_Slc7a10	43.6049	50.6188	0.215184	1.97606	2.19528	0.765193	0.788991	10771	1	0.125
Lgr4	-0.281034	7.93682	-5.10274	4.50397e-07	3.85746e-05	TRUE	0.037437	inferred_Astro.Aqp4_Slc7a10	26.2076	21.8406	-0.262977	1.18766	0.947201	0.597238	0.516757	10771	-0.75	-0.5
Akap6	0.198685	9.20109	5.0821	4.99937e-07	4.25222e-05	TRUE	0.037437	inferred_Astro.Aqp4_Slc7a10	55.6663	63.2984	0.185363	2.52265	2.74518	0.78232	0.82419	10771	0.625	0.125
Map3k5	0.385833	6.97181	5.07327	5.25207e-07	4.43656e-05	TRUE	0.037437	inferred_Astro.Aqp4_Slc7a10	10.948	14.6007	0.415373	0.496133	0.633215	0.320994	0.379891	10771	0.75	0.375
Ldlrad3	-0.438964	6.51536	-5.06927	5.33338e-07	4.47459e-05	TRUE	0.037437	inferred_Astro.Aqp4_Slc7a10	10.0783	7.55505	-0.415739	0.456722	0.327654	0.314917	0.24003	10771	-0.75	-0.75
Cables1	0.30685	8.07352	5.06723	6.25751e-07	5.17945e-05	TRUE	0.037437	inferred_Astro.Aqp4_Slc7a10	26.9635	29.9309	0.150629	1.22192	1.29807	0.546961	0.603071	10771	0.5	0.125
Lnpep	0.278273	7.87568	5.03781	6.24649e-07	5.17945e-05	TRUE	0.037437	inferred_Astro.Aqp4_Slc7a10	21.713	26.2311	0.272718	0.983978	1.13761	0.536648	0.590526	10771	0.625	0.25
Grid1	-0.242022	8.5254	-5.00612	7.3382e-07	5.99351e-05	TRUE	0.037437	inferred_Astro.Aqp4_Slc7a10	40.2522	33.9675	-0.244914	1.82413	1.47313	0.703131	0.642764	10771	-0.5	-0.25
Tagln3	0.32622	7.29658	4.99327	7.80141e-07	6.32992e-05	TRUE	0.037437	inferred_Astro.Aqp4_Slc7a10	13.049	17.7565	0.444414	0.591344	0.770081	0.415654	0.487924	10771	0.5	0.375
Tlcd2	0.612989	5.13996	4.98289	8.21423e-07	6.62131e-05	TRUE	0.037437	inferred_Astro.Aqp4_Slc7a10	2.44236	4.13153	0.7584	0.110681	0.17918	0.100368	0.155963	10771	0.5	0.625
Tmem144	0.604052	5.28427	4.96244	9.09041e-07	7.28e-05	TRUE	0.037437	inferred_Astro.Aqp4_Slc7a10	2.73496	4.62801	0.758873	0.123941	0.200711	0.101842	0.161019	10771	0.875	0.625
Deptor	0.617242	5.65368	4.98111	9.36663e-07	7.45282e-05	TRUE	0.037437	inferred_Astro.Aqp4_Slc7a10	3.73872	6.4628	0.789614	0.169429	0.280285	0.126703	0.200899	10771	0.5	0.625
Auts2	0.114621	11.049	4.95229	9.55797e-07	7.55631e-05	TRUE	0.037437	inferred_Astro.Aqp4_Slc7a10	210.441	222.261	0.0788357	9.53665	9.63921	0.979926	0.987643	10771	0.625	0.25
Adgrl3	-0.143524	10.1825	-4.94068	1.01209e-06	7.9504e-05	TRUE	0.037437	inferred_Astro.Aqp4_Slc7a10	125.04	111.543	-0.164793	5.66648	4.83748	0.938674	0.932784	10771	-0.75	0
Fndc5	0.66957	4.7587	4.93815	1.02479e-06	7.99922e-05	TRUE	0.037437	inferred_Astro.Aqp4_Slc7a10	1.60928	3.28537	1.02964	0.0729282	0.142483	0.0651934	0.126381	10771	0.5	0.75
Kcnt1	0.641378	4.69788	4.91771	1.13314e-06	8.78932e-05	TRUE	0.037437	inferred_Astro.Aqp4_Slc7a10	1.88562	2.8925	0.617282	0.0854512	0.125445	0.0740331	0.110092	10771	0.75	0.25
Cdkn1a	0.57933	3.62032	4.91515	1.14749e-06	8.84503e-05	TRUE	0.037437	inferred_Astro.Aqp4_Slc7a10	0.369809	1.00158	1.43743	0.0167587	0.0434376	0.0156538	0.038944	10771	1	0.75
Dkk3	-0.340512	7.09406	-4.90323	1.2165e-06	9.31867e-05	TRUE	0.037437	inferred_Astro.Aqp4_Slc7a10	14.4103	11.6823	-0.302785	0.653039	0.506647	0.419337	0.345441	10771	-0.625	-0.625
Tnk2	0.566212	5.44835	4.86797	1.44491e-06	0.00011	TRUE	0.037437	inferred_Astro.Aqp4_Slc7a10	3.03568	4.94316	0.703413	0.137569	0.214379	0.123757	0.183299	10771	0.75	0.875
Gk5	0.697384	4.79088	4.8716	1.47402e-06	0.000111528	TRUE	0.037437	inferred_Astro.Aqp4_Slc7a10	1.8206	3.2422	0.83256	0.0825046	0.14061	0.0668508	0.108219	10771	1	0.625
Slc7a10	0.220657	8.48787	4.85349	1.55025e-06	0.00011658	TRUE	0.037437	inferred_Astro.Aqp4_Slc7a10	32.2343	38.6473	0.261771	1.46077	1.67609	0.685451	0.736004	10771	0.5	0
Gria1	0.690943	5.82373	4.88404	1.57577e-06	0.000117782	TRUE	0.037437	inferred_Astro.Aqp4_Slc7a10	4.41738	8.00403	0.857535	0.200184	0.347126	0.140884	0.18592	10771	0.625	0.5
Cnnm2	0.293248	7.67147	4.8326	1.71534e-06	0.000126679	TRUE	0.037437	inferred_Astro.Aqp4_Slc7a10	19.1691	23.2393	0.277787	0.868692	1.00786	0.476243	0.513949	10771	0.625	0.25
Alcam	-0.230369	8.74517	-4.84204	1.74851e-06	0.00012836	TRUE	0.037437	inferred_Astro.Aqp4_Slc7a10	47.1404	39.8561	-0.242164	2.13628	1.72852	0.730387	0.670474	10771	-1	-0.25
Ccnd2	-0.396641	6.55759	-4.82542	1.77586e-06	0.000129596	TRUE	0.037437	inferred_Astro.Aqp4_Slc7a10	10.0295	7.77091	-0.368099	0.454512	0.337016	0.319337	0.255008	10771	-0.625	-0.75
Garem1	-0.223962	9.05304	-4.83342	1.94598e-06	0.000141175	TRUE	0.037437	inferred_Astro.Aqp4_Slc7a10	58.7142	49.6086	-0.243119	2.66077	2.15147	0.785451	0.734881	10771	-0.5	-0.125
Zeb1	-0.157603	9.89688	-4.80078	1.99979e-06	0.000143994	TRUE	0.037437	inferred_Astro.Aqp4_Slc7a10	102.762	90.9714	-0.175823	4.65691	3.94533	0.907551	0.899644	10771	-0.75	-0.25
Bcl6	0.350961	7.05915	4.79991	2.00819e-06	0.000143994	TRUE	0.037437	inferred_Astro.Aqp4_Slc7a10	12.7564	14.7863	0.213045	0.578085	0.641266	0.368324	0.412844	10771	0.5	0
Ccdc85a	0.279504	8.72694	4.81126	2.22253e-06	0.000158442	TRUE	0.037437	inferred_Astro.Aqp4_Slc7a10	44.4624	50.1526	0.173739	2.01492	2.17506	0.608287	0.655308	10771	0.5	0
Trp53inp2	0.513819	5.74902	4.75442	2.49683e-06	0.000176974	TRUE	0.037437	inferred_Astro.Aqp4_Slc7a10	4.0557	6.22968	0.619206	0.183794	0.270174	0.162799	0.224864	10771	0.75	0.5
Ppp2r2b	-0.168488	9.98884	-4.77155	2.57243e-06	0.000180874	TRUE	0.037437	inferred_Astro.Aqp4_Slc7a10	107.566	96.0571	-0.163252	4.87459	4.16589	0.905709	0.897772	10771	-0.75	-0.125
Slco1b2	-0.545622	5.7114	-4.75359	2.5812e-06	0.000180874	TRUE	0.037437	inferred_Astro.Aqp4_Slc7a10	5.97383	4.06246	-0.556304	0.270718	0.176184	0.186556	0.1217	10771	-0.75	-0.75
Pde7b	0.233084	8.64062	4.75453	2.65468e-06	0.000184973	TRUE	0.037437	inferred_Astro.Aqp4_Slc7a10	37.4076	43.8063	0.22781	1.69521	1.89983	0.652486	0.697248	10771	0.75	0.375
Nlgn1	-0.111094	11.3064	-4.73329	2.91585e-06	0.000200896	TRUE	0.037437	inferred_Astro.Aqp4_Slc7a10	265.494	246.7	-0.10592	12.0315	10.6991	0.985267	0.986894	10771	-0.875	0.125
Dock7	-0.351359	6.87892	-4.72285	2.90122e-06	0.000200896	TRUE	0.037437	inferred_Astro.Aqp4_Slc7a10	13.3863	10.2144	-0.390144	0.60663	0.442988	0.394475	0.312863	10771	-0.875	-0.25
Slc6a11	0.206019	8.74544	4.71904	2.95413e-06	0.000201289	TRUE	0.037437	inferred_Astro.Aqp4_Slc7a10	39.0819	45.9347	0.233085	1.77109	1.99214	0.71989	0.775323	10771	0.625	0.25
Hs3st1	0.571007	3.57531	4.70182	3.20474e-06	0.000217165	TRUE	0.037437	inferred_Astro.Aqp4_Slc7a10	0.32917	0.992949	1.59289	0.0149171	0.0430631	0.0143646	0.0381951	10771	0.5	0.666667
Igfbp2	-0.42883	6.86743	-4.72287	3.33604e-06	0.000224827	TRUE	0.037437	inferred_Astro.Aqp4_Slc7a10	12.7401	10.1842	-0.323044	0.577348	0.441678	0.355249	0.301067	10771	-0.5	-0.375
Pamr1	-0.564876	5.3507	-4.69191	3.35816e-06	0.000225088	TRUE	0.037437	inferred_Astro.Aqp4_Slc7a10	4.8766	3.07814	-0.663814	0.220994	0.133496	0.158748	0.106347	10771	-0.625	-0.5
Kcnk10	0.58431	5.76795	4.70274	3.62052e-06	0.000241362	TRUE	0.037437	inferred_Astro.Aqp4_Slc7a10	4.33204	6.67435	0.623579	0.196317	0.289459	0.144199	0.204643	10771	0.625	0.5
Fmnl2	-0.189051	9.02377	-4.66355	3.83741e-06	0.000254445	TRUE	0.037437	inferred_Astro.Aqp4_Slc7a10	55.2965	48.2314	-0.197216	2.50589	2.09174	0.804236	0.766149	10771	-0.625	-0.3125
Tmc7	0.302129	7.71765	4.6775	3.87652e-06	0.000255664	TRUE	0.037437	inferred_Astro.Aqp4_Slc7a10	18.3441	23.3429	0.347668	0.831308	1.01236	0.486004	0.548586	10771	0.5	0.25
Grip1	-0.258	9.09138	-4.68237	4.04494e-06	0.000263948	TRUE	0.037437	inferred_Astro.Aqp4_Slc7a10	61.1525	50.0231	-0.289819	2.77127	2.16944	0.706446	0.661112	10771	-0.625	-0.25
Mpped2	-0.305291	7.85275	-4.65126	4.58361e-06	0.000297525	TRUE	0.037437	inferred_Astro.Aqp4_Slc7a10	24.7243	20.4289	-0.275324	1.12044	0.885976	0.527993	0.456469	10771	-0.75	-0.5
Slc49a4	0.457893	5.85789	4.60619	5.01476e-06	0.000323806	TRUE	0.037437	inferred_Astro.Aqp4_Slc7a10	4.71811	6.53188	0.46929	0.213812	0.28328	0.174401	0.218873	10771	1	0.375
Stmn1	0.27333	7.6434	4.5696	5.93977e-06	0.000381537	TRUE	0.037437	inferred_Astro.Aqp4_Slc7a10	17.3729	22.1946	0.353371	0.787293	0.962554	0.507182	0.564501	10771	0.5	0.25
Psd2	0.241747	7.9022	4.56732	6.00234e-06	0.000383559	TRUE	0.037437	inferred_Astro.Aqp4_Slc7a10	21.6927	25.9246	0.257111	0.983057	1.12432	0.552486	0.599326	10771	0.75	0.375
Gbp3	0.490211	3.37226	4.56564	6.0491e-06	0.000384554	TRUE	0.037437	inferred_Astro.Aqp4_Slc7a10	0.170681	0.65621	1.94286	0.00773481	0.0284591	0.00755064	0.0271485	10771	0.75	0.5
Gpr156	0.488893	5.71094	4.54619	6.61503e-06	0.000416921	TRUE	0.037437	inferred_Astro.Aqp4_Slc7a10	4.46209	6.14765	0.462317	0.20221	0.266617	0.153223	0.199775	10771	0.5	0.375
Hunk	-0.38988	6.37364	-4.54583	6.62584e-06	0.000416921	TRUE	0.037437	inferred_Astro.Aqp4_Slc7a10	8.786	6.7132	-0.388206	0.398158	0.291144	0.287845	0.224864	10771	-0.625	-0.75
Apba1	-0.455094	6.58147	-4.56773	6.78301e-06	0.000422499	TRUE	0.037437	inferred_Astro.Aqp4_Slc7a10	11.0739	8.08174	-0.45443	0.501842	0.350496	0.31768	0.235162	10771	-0.75	-0.6875
Aox1	-0.339218	7.32295	-4.55434	6.9859e-06	0.00043295	TRUE	0.037437	inferred_Astro.Aqp4_Slc7a10	19.0187	14.0912	-0.432621	0.861878	0.611122	0.462983	0.390751	10771	-0.875	-0.125
Ptprd	0.249917	8.59938	4.55696	7.11485e-06	0.000438737	TRUE	0.037437	inferred_Astro.Aqp4_Slc7a10	36.5948	43.4566	0.247938	1.65838	1.88467	0.685267	0.729451	10771	0.625	0.125
Reck	0.342593	6.71348	4.52044	7.44241e-06	0.000456653	TRUE	0.037437	inferred_Astro.Aqp4_Slc7a10	9.84666	11.6736	0.245547	0.446225	0.506272	0.296869	0.33402	10771	0.75	0.125
Gadd45g	0.557691	5.19181	4.51848	7.50946e-06	0.000458486	TRUE	0.037437	inferred_Astro.Aqp4_Slc7a10	2.83249	4.10131	0.534015	0.128361	0.177869	0.109208	0.151283	10771	0.75	0.375
Slc35e4	0.529484	5.40298	4.51628	7.5851e-06	0.000460823	TRUE	0.037437	inferred_Astro.Aqp4_Slc7a10	3.18198	4.88704	0.619036	0.144199	0.211945	0.12744	0.180491	10771	0.5	0.625
Fnbp1	-0.15283	9.53625	-4.50016	8.16327e-06	0.000491247	TRUE	0.037437	inferred_Astro.Aqp4_Slc7a10	76.4163	69.174	-0.143649	3.46298	3	0.903683	0.895525	10771	-0.625	0
Ugp2	-0.213078	8.41784	-4.5001	8.16555e-06	0.000491247	TRUE	0.037437	inferred_Astro.Aqp4_Slc7a10	35.1765	31.2175	-0.172259	1.59411	1.35387	0.708656	0.655308	10771	-0.5	-0.375
Pepd	0.407622	6.23592	4.49772	8.25456e-06	0.000494192	TRUE	0.037437	inferred_Astro.Aqp4_Slc7a10	6.49806	8.46165	0.38093	0.294475	0.366972	0.233149	0.280285	10771	0.75	0.375
Prodh	0.222386	8.09578	4.48714	8.66098e-06	0.000516019	TRUE	0.037437	inferred_Astro.Aqp4_Slc7a10	26.3174	29.5597	0.167615	1.19263	1.28197	0.613444	0.64707	10771	0.5	0.25
Ednra	-0.588833	4.88236	-4.48503	8.74439e-06	0.000518483	TRUE	0.037437	inferred_Astro.Aqp4_Slc7a10	3.15353	1.96863	-0.679777	0.14291	0.0853773	0.115654	0.070586	10771	-1	-0.875
Mapt	-0.232407	7.9557	-4.46765	9.4602e-06	0.000558242	TRUE	0.037437	inferred_Astro.Aqp4_Slc7a10	25.7606	22.1773	-0.216083	1.1674	0.961805	0.623204	0.559259	10771	-0.75	-0.375
Rsrp1	0.153926	9.212	4.46493	9.57727e-06	0.00056246	TRUE	0.037437	inferred_Astro.Aqp4_Slc7a10	58.9987	63.9589	0.116462	2.67366	2.77383	0.832044	0.864258	10771	0.5	0
Cdc42ep4	0.47733	5.86963	4.45999	9.80476e-06	0.00057309	TRUE	0.037437	inferred_Astro.Aqp4_Slc7a10	4.31172	7.00245	0.699595	0.195396	0.303688	0.169797	0.241902	10771	0.5	0.625
Efhd1	-0.597496	4.50574	-4.45398	1.00626e-05	0.000585387	TRUE	0.037437	inferred_Astro.Aqp4_Slc7a10	2.15383	1.33401	-0.691139	0.0976059	0.0578543	0.0819521	0.0498034	10771	-0.5	-1
Cntfr	0.262541	7.55956	4.44447	1.05031e-05	0.000608146	TRUE	0.037437	inferred_Astro.Aqp4_Slc7a10	16.7145	20.2691	0.27818	0.757459	0.879049	0.477164	0.541284	10771	0.75	0.25
Ptchd4	-0.219469	8.98434	-4.46086	1.09183e-05	0.000627018	TRUE	0.037437	inferred_Astro.Aqp4_Slc7a10	56.2393	47.2644	-0.250826	2.54862	2.0498	0.719521	0.674406	10771	-0.75	-0.25
Sema6a	-0.439495	6.05571	-4.4356	1.09307e-05	0.000627018	TRUE	0.037437	inferred_Astro.Aqp4_Slc7a10	7.21736	5.35761	-0.429882	0.327072	0.232353	0.229282	0.171316	10771	-0.75	-0.75
Ptprt	-0.117544	10.8545	-4.44294	1.10012e-05	0.000628135	TRUE	0.037437	inferred_Astro.Aqp4_Slc7a10	195.056	179.59	-0.119179	8.83941	7.78862	0.976059	0.971541	10771	-0.625	-0.25
Pnpla7	0.238167	7.95684	4.42304	1.15647e-05	0.000657269	TRUE	0.037437	inferred_Astro.Aqp4_Slc7a10	24.0701	27.2716	0.180158	1.09079	1.18274	0.548066	0.590339	10771	0.5	0.125
Mcur1	0.345098	6.6726	4.39161	1.33091e-05	0.000749505	TRUE	0.037437	inferred_Astro.Aqp4_Slc7a10	8.66409	11.3153	0.385156	0.392634	0.490732	0.298527	0.353305	10771	0.5	0.375
Grin2b	-0.30962	7.42658	-4.39766	1.37688e-05	0.000771868	TRUE	0.037437	inferred_Astro.Aqp4_Slc7a10	18.401	15.054	-0.289642	0.833886	0.652874	0.462431	0.388691	10771	-0.625	-0.875
Kif21a	-0.29251	7.27547	-4.37673	1.42201e-05	0.00079356	TRUE	0.037437	inferred_Astro.Aqp4_Slc7a10	16.3	13.4782	-0.274245	0.738674	0.584535	0.470902	0.399738	10771	-0.625	-0.75
Utrn	-0.192037	8.52727	-4.36516	1.49691e-05	0.000831593	TRUE	0.037437	inferred_Astro.Aqp4_Slc7a10	39.2972	34.0495	-0.206793	1.78085	1.47669	0.715101	0.671972	10771	-0.75	-0.25
Car2	-0.280297	7.53208	-4.36038	1.53304e-05	0.000847846	TRUE	0.037437	inferred_Astro.Aqp4_Slc7a10	19.3235	16.4268	-0.234303	0.875691	0.712413	0.507919	0.454035	10771	-0.5	-0.5
Tmem44	-0.32487	6.77435	-4.34902	1.60779e-05	0.000885216	TRUE	0.037437	inferred_Astro.Aqp4_Slc7a10	11.4275	9.31214	-0.295324	0.517864	0.403857	0.367956	0.307059	10771	-0.625	-0.5
Tnik	0.106118	10.9237	4.33702	1.69518e-05	0.000929186	TRUE	0.037437	inferred_Astro.Aqp4_Slc7a10	194.178	203.801	0.0697796	8.79963	8.83861	0.974586	0.985022	10771	0.625	0.3125
Ttll4	0.417948	6.08964	4.33377	1.71965e-05	0.000938428	TRUE	0.037437	inferred_Astro.Aqp4_Slc7a10	5.67311	7.65003	0.431326	0.25709	0.331773	0.201473	0.262498	10771	0.875	0.375
Kcnma1	-0.193984	8.90504	-4.32495	1.83903e-05	0.000999152	TRUE	0.037437	inferred_Astro.Aqp4_Slc7a10	51.0702	44.7345	-0.191092	2.31436	1.94009	0.767403	0.718218	10771	-0.5	-0.25
Fjx1	-0.306042	7.87484	-4.34031	1.85773e-05	0.00100489	TRUE	0.037437	inferred_Astro.Aqp4_Slc7a10	25.2201	21.0937	-0.257764	1.14291	0.91481	0.571823	0.517506	10771	-0.625	-0.5
Mettl26	0.535747	5.04844	4.30182	1.97872e-05	0.00105643	TRUE	0.037437	inferred_Astro.Aqp4_Slc7a10	2.292	3.54871	0.630689	0.103867	0.153904	0.0970534	0.140423	10771	1	0.625
Lpin3	0.536602	3.73392	4.28292	2.14906e-05	0.00114174	TRUE	0.037437	inferred_Astro.Aqp4_Slc7a10	0.499851	1.16564	1.22155	0.0226519	0.0505523	0.020442	0.0430631	10771	0.875	0.625
Chst9	-0.745843	5.20792	-4.30276	2.18459e-05	0.00114174	TRUE	0.037437	inferred_Astro.Aqp4_Slc7a10	5.3033	2.91841	-0.861709	0.240331	0.126568	0.118416	0.0690882	10771	-0.625	-0.5625
Mob3b	0.701352	4.69604	4.30157	2.1848e-05	0.00114174	TRUE	0.037437	inferred_Astro.Aqp4_Slc7a10	1.72306	3.32854	0.949913	0.0780847	0.144355	0.0569061	0.100543	10771	0.5	0.5
Slc29a3	0.563129	4.88755	4.28142	2.16318e-05	0.00114174	TRUE	0.037437	inferred_Astro.Aqp4_Slc7a10	2.18228	3.33286	0.610925	0.098895	0.144542	0.087477	0.125819	10771	0.875	0.5
Apobec1	0.609206	4.29016	4.28046	2.17227e-05	0.00114174	TRUE	0.037437	inferred_Astro.Aqp4_Slc7a10	1.04034	2.20607	1.08443	0.0471455	0.095675	0.0429098	0.0825688	10771	0.75	0.625
Esco1	0.251841	7.46768	4.27208	2.253e-05	0.00117241	TRUE	0.037437	inferred_Astro.Aqp4_Slc7a10	16.5113	19.1596	0.21461	0.74825	0.830931	0.460773	0.503651	10771	0.75	0.25
Plekha7	-0.358964	6.51238	-4.2458	2.52527e-05	0.00130858	TRUE	0.037437	inferred_Astro.Aqp4_Slc7a10	9.72881	7.59822	-0.356602	0.440884	0.329526	0.306262	0.247145	10771	-0.625	-0.625
Mgat5	0.234693	8.5048	4.25069	2.70499e-05	0.00139584	TRUE	0.037437	inferred_Astro.Aqp4_Slc7a10	33.108	39.8475	0.267308	1.50037	1.72814	0.64733	0.679274	10771	0.875	0.25
Asap2	0.238577	7.88417	4.22284	2.78855e-05	0.00143297	TRUE	0.037437	inferred_Astro.Aqp4_Slc7a10	22.1276	25.6915	0.215446	1.00276	1.11421	0.556722	0.604756	10771	0.75	0.25
Hacd2	0.192035	8.66609	4.21275	2.91224e-05	0.00149032	TRUE	0.037437	inferred_Astro.Aqp4_Slc7a10	40.7927	43.7804	0.101974	1.84862	1.89871	0.708103	0.74106	10771	0.5	0
Eps8	-0.179777	8.88708	-4.20597	2.9984e-05	0.00152807	TRUE	0.037437	inferred_Astro.Aqp4_Slc7a10	50.2777	44.2855	-0.183083	2.27845	1.92061	0.771271	0.730762	10771	-0.625	-0.25
Capn2	0.271639	7.22881	4.20422	3.02102e-05	0.00153326	TRUE	0.037437	inferred_Astro.Aqp4_Slc7a10	14.3087	16.2801	0.186208	0.648435	0.706048	0.41989	0.46115	10771	0.75	0.375
Apc2	0.448884	5.53472	4.19607	3.12847e-05	0.00158129	TRUE	0.037437	inferred_Astro.Aqp4_Slc7a10	3.44613	5.07699	0.558998	0.156169	0.220183	0.132965	0.18461	10771	0.5	0.75
Galnt14	0.509944	3.47863	4.19405	3.16725e-05	0.00159435	TRUE	0.037437	inferred_Astro.Aqp4_Slc7a10	0.264149	0.923875	1.80635	0.0119705	0.0400674	0.0103131	0.0299569	10771	0.5	0.5
St3gal4	0.157212	9.35823	4.18119	3.33427e-05	0.00167161	TRUE	0.037437	inferred_Astro.Aqp4_Slc7a10	64.6271	70.7671	0.130939	2.92873	3.06909	0.809208	0.849092	10771	0.5	0.25
Slc5a11	0.471975	3.42027	4.17658	3.40047e-05	0.00169789	TRUE	0.037437	inferred_Astro.Aqp4_Slc7a10	0.247894	0.68643	1.46939	0.0112339	0.0297697	0.00902394	0.026774	10771	1	0.875
Tubb4b	0.378689	6.41452	4.1486	3.86614e-05	0.00192263	TRUE	0.037437	inferred_Astro.Aqp4_Slc7a10	6.71345	9.9813	0.572174	0.304236	0.432878	0.239963	0.318854	10771	0.5	0.5
Gpd2	0.257681	7.59219	4.1229	4.27089e-05	0.00211538	TRUE	0.037437	inferred_Astro.Aqp4_Slc7a10	17.7752	21.0721	0.24547	0.805525	0.913874	0.466483	0.524434	10771	0.875	0.25
Lhfpl2	-0.461462	5.67137	-4.08883	4.92908e-05	0.00241232	TRUE	0.037437	inferred_Astro.Aqp4_Slc7a10	5.30736	4.00202	-0.407268	0.240516	0.173563	0.178085	0.133308	10771	-0.625	-0.875
Hoga1	0.531367	4.88612	4.08384	5.03337e-05	0.00245362	TRUE	0.037437	inferred_Astro.Aqp4_Slc7a10	2.10506	3.30264	0.649754	0.0953959	0.143232	0.0799263	0.11627	10771	0.875	0.375
Ankrd12	-0.216151	7.90777	-4.04874	5.82719e-05	0.0028183	TRUE	0.037437	inferred_Astro.Aqp4_Slc7a10	26.1589	22.0133	-0.248928	1.18545	0.95469	0.600552	0.536042	10771	-0.625	-0.25
Taf13	0.451453	5.62756	4.04688	5.87254e-05	0.00282914	TRUE	0.037437	inferred_Astro.Aqp4_Slc7a10	3.66557	5.61664	0.615668	0.166114	0.243587	0.141621	0.19809	10771	0.625	0.375
Cdh23	0.586523	4.27544	4.02962	6.31677e-05	0.00302971	TRUE	0.037437	inferred_Astro.Aqp4_Slc7a10	1.09317	2.08088	0.928673	0.0495396	0.0902453	0.0443831	0.0791987	10771	0.625	0.625
Fgfr1	-0.185819	8.3384	-3.97928	7.76174e-05	0.00365365	TRUE	0.037437	inferred_Astro.Aqp4_Slc7a10	32.8683	29.6633	-0.148017	1.4895	1.28646	0.707182	0.656993	10771	-0.5	-0.5
Rhbdl3	0.594119	5.30245	3.98157	8.29938e-05	0.00387713	TRUE	0.037437	inferred_Astro.Aqp4_Slc7a10	3.03162	4.98202	0.716642	0.137385	0.216064	0.102947	0.150346	10771	0.875	0.5
Sybu	-0.165841	8.77696	-3.95664	8.51431e-05	0.00396253	TRUE	0.037437	inferred_Astro.Aqp4_Slc7a10	46.0595	41.2894	-0.157725	2.08729	1.79068	0.769061	0.73226	10771	-1	-0.25
Gpcpd1	0.244509	7.23659	3.93973	9.12086e-05	0.00421302	TRUE	0.037437	inferred_Astro.Aqp4_Slc7a10	13.305	16.0469	0.27033	0.602947	0.695937	0.410681	0.453473	10771	0.625	0.125
Nebl	0.153146	9.28722	3.93641	9.24441e-05	0.00425415	TRUE	0.037437	inferred_Astro.Aqp4_Slc7a10	59.8927	66.6355	0.153911	2.71418	2.88991	0.784715	0.813518	10771	0.625	0.25
Stau2	-0.425718	6.21228	-3.92485	0.0001034	0.00472306	TRUE	0.037437	inferred_Astro.Aqp4_Slc7a10	8.49747	6.19514	-0.455896	0.385083	0.268676	0.260958	0.194158	10771	-1	-0.5
Epha5	-0.294756	7.33897	-3.91795	0.000105681	0.00480945	TRUE	0.037437	inferred_Astro.Aqp4_Slc7a10	17.6817	14.5661	-0.279641	0.801289	0.631717	0.408103	0.349186	10771	-1	-0.3125
Itih3	0.345654	6.24964	3.89722	0.000108311	0.00491101	TRUE	0.037437	inferred_Astro.Aqp4_Slc7a10	6.29894	8.19399	0.379458	0.285451	0.355364	0.227808	0.277851	10771	0.875	0.25
Ift27	0.419145	5.76113	3.89571	0.000108973	0.00492296	TRUE	0.037437	inferred_Astro.Aqp4_Slc7a10	4.44583	5.95338	0.421256	0.201473	0.258191	0.173481	0.220558	10771	0.75	0.375
Nrxn3	0.310561	7.89856	3.90062	0.000114786	0.00516663	TRUE	0.037437	inferred_Astro.Aqp4_Slc7a10	23.2004	27.863	0.264202	1.05138	1.20839	0.436832	0.482681	10771	0.625	0.125
Mmd2	-0.171086	8.63265	-3.87284	0.000119449	0.00535697	TRUE	0.037437	inferred_Astro.Aqp4_Slc7a10	41.1747	36.5923	-0.170217	1.86593	1.58697	0.765378	0.735068	10771	-0.625	-0.125
Il17rd	-0.515764	4.7445	-3.85852	0.000126484	0.00565189	TRUE	0.037437	inferred_Astro.Aqp4_Slc7a10	2.69026	1.74845	-0.621663	0.121915	0.0758285	0.100552	0.0659053	10771	-0.625	-0.875
Cyp27a1	0.544615	4.19929	3.8551	0.000128224	0.00568875	TRUE	0.037437	inferred_Astro.Aqp4_Slc7a10	1.12162	1.80026	0.682625	0.0508287	0.0780753	0.040884	0.0677776	10771	0.75	0.6875
Odf2	0.270351	6.94054	3.85508	0.000128231	0.00568875	TRUE	0.037437	inferred_Astro.Aqp4_Slc7a10	10.4522	13.0897	0.324625	0.473665	0.567684	0.34291	0.399925	10771	0.875	0.25
Mink1	0.266178	7.17527	3.84963	0.000131047	0.00579283	TRUE	0.037437	inferred_Astro.Aqp4_Slc7a10	13.0977	15.749	0.265948	0.593554	0.683018	0.419521	0.448792	10771	0.75	0.25
Astn2	0.146229	9.31528	3.84696	0.000132451	0.00583399	TRUE	0.037437	inferred_Astro.Aqp4_Slc7a10	61.8962	67.9091	0.133754	2.80497	2.94514	0.794107	0.814641	10771	0.75	0.25
Inpp4b	-0.657033	4.99086	-3.85746	0.000136074	0.00597224	TRUE	0.037437	inferred_Astro.Aqp4_Slc7a10	3.99881	2.35718	-0.762511	0.181215	0.102228	0.106262	0.0660925	10771	-0.875	-0.875
Fry	0.257433	8.24034	3.84917	0.000140571	0.00607871	TRUE	0.037437	inferred_Astro.Aqp4_Slc7a10	28.4631	33.4279	0.23196	1.28987	1.44973	0.526151	0.585284	10771	0.75	0.125
Dio2	-0.255757	7.49599	-3.83739	0.000139851	0.00607871	TRUE	0.037437	inferred_Astro.Aqp4_Slc7a10	21.4042	16.7161	-0.356656	0.969982	0.724958	0.491344	0.418648	10771	-0.625	-0.125
Dock9	0.34543	6.32323	3.83371	0.000139612	0.00607871	TRUE	0.037437	inferred_Astro.Aqp4_Slc7a10	7.10358	8.88042	0.322083	0.321915	0.385134	0.238122	0.272608	10771	0.875	0.25
Fndc3b	0.265289	7.28587	3.83195	0.000140875	0.00607871	TRUE	0.037437	inferred_Astro.Aqp4_Slc7a10	13.8252	17.0658	0.303811	0.626519	0.740124	0.413444	0.452911	10771	0.625	0.25
Focad	0.333809	6.68039	3.82942	0.00014615	0.00628036	TRUE	0.037437	inferred_Astro.Aqp4_Slc7a10	10.0702	11.6002	0.204066	0.456354	0.503089	0.303683	0.338888	10771	0.5	0.25
Fgf14	-0.272096	8.72755	-3.82829	0.000152527	0.00653164	TRUE	0.037437	inferred_Astro.Aqp4_Slc7a10	48.8391	40.0159	-0.287465	2.21326	1.73544	0.577532	0.520502	10771	-0.875	-0.375
Haus3	0.457824	5.28974	3.80766	0.000154775	0.00660499	TRUE	0.037437	inferred_Astro.Aqp4_Slc7a10	2.99504	4.48554	0.582705	0.135727	0.194533	0.119521	0.166074	10771	0.5	0.5
Gm21954	-0.441247	6.10028	-3.81401	0.000160843	0.00684024	TRUE	0.037437	inferred_Astro.Aqp4_Slc7a10	9.11924	6.65708	-0.454024	0.41326	0.28871	0.305157	0.223179	10771	-0.625	-0.25
Retreg1	0.497649	4.9699	3.79578	0.000162195	0.00687405	TRUE	0.037437	inferred_Astro.Aqp4_Slc7a10	2.29606	3.44942	0.587191	0.104052	0.149597	0.0826888	0.118892	10771	1	0.5
Itpk1	0.357731	6.08775	3.7847	0.00016941	0.00713082	TRUE	0.037437	inferred_Astro.Aqp4_Slc7a10	5.64872	7.36078	0.381933	0.255985	0.319229	0.209576	0.247145	10771	0.75	0.25
Tnc	-0.595038	4.82854	-3.78736	0.000177693	0.00745404	TRUE	0.037437	inferred_Astro.Aqp4_Slc7a10	3.27951	2.08519	-0.653299	0.148619	0.0904325	0.0944751	0.0621606	10771	-0.875	-0.75
Megf10	0.18718	8.1282	3.7715	0.000178413	0.00745889	TRUE	0.037437	inferred_Astro.Aqp4_Slc7a10	26.0451	30.082	0.207891	1.18029	1.30462	0.587477	0.616177	10771	0.625	0.25
Rbfox2	-0.22364	7.64029	-3.769	0.000180166	0.00750671	TRUE	0.037437	inferred_Astro.Aqp4_Slc7a10	21.1604	18.2098	-0.216647	0.958932	0.78974	0.538306	0.475941	10771	-0.75	-0.25
Gja1	-0.132913	9.57018	-3.76588	0.000182377	0.00757327	TRUE	0.037437	inferred_Astro.Aqp4_Slc7a10	77.7533	71.7212	-0.116504	3.52357	3.11047	0.889134	0.869126	10771	-0.5	-0.25
St8sia1	0.533931	4.42052	3.75985	0.000186721	0.00772761	TRUE	0.037437	inferred_Astro.Aqp4_Slc7a10	1.53613	2.45647	0.677288	0.0696133	0.106534	0.0561694	0.0784497	10771	0.75	0.25
Ube2e2	-0.205227	8.25903	-3.76367	0.000188784	0.00778687	TRUE	0.037437	inferred_Astro.Aqp4_Slc7a10	32.0839	28.2775	-0.182198	1.45396	1.22636	0.606446	0.556637	10771	-0.75	-0.25
Strn3	0.161877	8.5044	3.74633	0.000196832	0.00806488	TRUE	0.037437	inferred_Astro.Aqp4_Slc7a10	34.2256	38.4703	0.16867	1.55101	1.66841	0.689687	0.714847	10771	1	0.125
Sema5b	-0.54089	4.03543	-3.74507	0.000198721	0.00811531	TRUE	0.037437	inferred_Astro.Aqp4_Slc7a10	1.4833	0.794359	-0.900945	0.0672192	0.0344505	0.0559853	0.0288336	10771	-0.5	-1
Vash1	0.523727	4.46964	3.73944	0.000202177	0.00817169	TRUE	0.037437	inferred_Astro.Aqp4_Slc7a10	1.25572	2.314	0.881872	0.0569061	0.100356	0.0528545	0.090807	10771	0.5	0.625
Nfat5	-0.169201	8.51727	-3.73895	0.000202557	0.00817169	TRUE	0.037437	inferred_Astro.Aqp4_Slc7a10	38.2447	34.0625	-0.167077	1.73315	1.47725	0.726335	0.672533	10771	-1	-0.25
Slc35a3	0.425473	5.41858	3.73787	0.000203414	0.00817169	TRUE	0.037437	inferred_Astro.Aqp4_Slc7a10	3.28764	4.67118	0.506735	0.148987	0.202584	0.12965	0.169444	10771	0.875	0.375
Chrdl1	-0.241606	7.66114	-3.73659	0.00020955	0.00839084	TRUE	0.037437	inferred_Astro.Aqp4_Slc7a10	21.6196	18.702	-0.209147	0.979742	0.811084	0.492265	0.451226	10771	-1	-0.125
Lrp8	-0.322457	6.16313	-3.72589	0.000213092	0.00850508	TRUE	0.037437	inferred_Astro.Aqp4_Slc7a10	7.27426	5.86704	-0.310168	0.32965	0.254447	0.261142	0.211196	10771	-0.625	-0.6875
Adipor2	0.325431	6.39676	3.72299	0.000215499	0.0085734	TRUE	0.037437	inferred_Astro.Aqp4_Slc7a10	7.45306	9.35531	0.327952	0.337753	0.405729	0.255249	0.298446	10771	0.75	0.25
Unc13b	-0.391665	5.83734	-3.7205	0.000217585	0.00862853	TRUE	0.037437	inferred_Astro.Aqp4_Slc7a10	6.27862	4.75752	-0.400237	0.28453	0.206328	0.209761	0.164201	10771	-0.75	-0.5
Prom1	0.506794	5.74219	3.73452	0.000219023	0.00865772	TRUE	0.037437	inferred_Astro.Aqp4_Slc7a10	5.75845	6.97223	0.27594	0.260958	0.302378	0.161142	0.193597	10771	0.625	0.25
Nol4	-0.171421	8.69557	-3.71178	0.000225379	0.00885225	TRUE	0.037437	inferred_Astro.Aqp4_Slc7a10	44.9013	39.269	-0.193366	2.03481	1.70305	0.71105	0.683393	10771	-0.875	-0.125
Rbm20	0.367203	6.39265	3.72123	0.00022622	0.00885706	TRUE	0.037437	inferred_Astro.Aqp4_Slc7a10	7.31489	10.0029	0.451507	0.331492	0.433814	0.21418	0.268864	10771	0.5	0.5
Sox13	0.390472	5.63486	3.69774	0.000237564	0.00927178	TRUE	0.037437	inferred_Astro.Aqp4_Slc7a10	3.75904	5.31444	0.499552	0.17035	0.230481	0.14512	0.185171	10771	0.5	0.5
Nphs1	0.304928	6.60056	3.6937	0.000241287	0.00938737	TRUE	0.037437	inferred_Astro.Aqp4_Slc7a10	9.02983	10.7368	0.249794	0.409208	0.465643	0.289134	0.317918	10771	0.75	0.25
Tbc1d10a	0.347133	6.05796	3.68665	0.000247911	0.0095846	TRUE	0.037437	inferred_Astro.Aqp4_Slc7a10	5.40896	7.14492	0.401567	0.24512	0.309867	0.207182	0.2522	10771	0.75	0.375
Macrod1	-0.22725	7.45204	-3.68324	0.000251176	0.00968048	TRUE	0.037437	inferred_Astro.Aqp4_Slc7a10	17.6817	15.5245	-0.187708	0.801289	0.673282	0.50884	0.438495	10771	-0.5	-0.5625
Spata13	0.492885	3.75701	3.67748	0.000257159	0.00984949	TRUE	0.037437	inferred_Astro.Aqp4_Slc7a10	0.577064	1.17427	1.02496	0.026151	0.0509268	0.020442	0.0434376	10771	0.875	0.75
Wwtr1	-0.231852	7.431	-3.64308	0.00029281	0.0111115	TRUE	0.037437	inferred_Astro.Aqp4_Slc7a10	18.1491	15.5375	-0.224141	0.822468	0.673844	0.483057	0.424265	10771	-0.625	-0.375
Kif21b	-0.386101	5.66686	-3.63585	0.000300962	0.0113858	TRUE	0.037437	inferred_Astro.Aqp4_Slc7a10	5.10417	3.95885	-0.366597	0.231308	0.171691	0.191713	0.15278	10771	-0.5	-1
Ctnna2	-0.192636	9.55165	-3.6303	0.000324769	0.0122489	TRUE	0.037437	inferred_Astro.Aqp4_Slc7a10	84.0725	72.0449	-0.222737	3.80994	3.12451	0.762983	0.729077	10771	-0.5	-0.25
Agpat3	0.21926	7.48508	3.59797	0.000347279	0.0130413	TRUE	0.037437	inferred_Astro.Aqp4_Slc7a10	16.5845	19.0085	0.19681	0.751565	0.824377	0.47698	0.524808	10771	0.75	0.25
Cpeb1	-0.26376	7.05853	-3.5975	0.000347895	0.0130413	TRUE	0.037437	inferred_Astro.Aqp4_Slc7a10	14.6339	11.9542	-0.291787	0.663168	0.518442	0.392634	0.336267	10771	-0.875	-0.25
Hip1	0.168277	8.40198	3.57693	0.000375805	0.0140024	TRUE	0.037437	inferred_Astro.Aqp4_Slc7a10	31.6532	35.5605	0.167927	1.43444	1.54222	0.669982	0.690882	10771	0.875	0.25
Klf13	0.353414	6.36615	3.57919	0.000385276	0.0143121	TRUE	0.037437	inferred_Astro.Aqp4_Slc7a10	7.52621	9.23011	0.294424	0.341068	0.4003	0.25046	0.294327	10771	0.625	0.25
Vim	-0.523597	4.51987	-3.56358	0.000398576	0.0147175	TRUE	0.037437	inferred_Astro.Aqp4_Slc7a10	2.39766	1.4592	-0.716446	0.108656	0.063284	0.0801105	0.0514885	10771	-1	-0.875
Wwc1	-0.155597	8.85348	-3.56152	0.000398079	0.0147175	TRUE	0.037437	inferred_Astro.Aqp4_Slc7a10	47.7419	43.0077	-0.150662	2.16354	1.86519	0.762431	0.735256	10771	-0.625	0
Boc	-0.30099	6.36639	-3.5589	0.00040198	0.0147989	TRUE	0.037437	inferred_Astro.Aqp4_Slc7a10	8.74943	7.08016	-0.305406	0.396501	0.307059	0.290424	0.230481	10771	-0.875	-0.5
Rock2	-0.253618	6.97838	-3.55712	0.000404655	0.014853	TRUE	0.037437	inferred_Astro.Aqp4_Slc7a10	13.1221	11.1513	-0.234794	0.594659	0.483617	0.391344	0.343194	10771	-0.875	-0.25
Arhgef28	0.520994	5.32583	3.56976	0.00040592	0.0148552	TRUE	0.037437	inferred_Astro.Aqp4_Slc7a10	3.76717	4.96906	0.399493	0.170718	0.215503	0.114733	0.145666	10771	0.75	0.25
Cdh22	0.446532	3.61663	3.54961	0.000416141	0.0151842	TRUE	0.037437	inferred_Astro.Aqp4_Slc7a10	0.373872	0.928192	1.31188	0.0169429	0.0402546	0.0151013	0.0355739	10771	0.5	0.625
Sdc2	-0.220404	7.47516	-3.54185	0.000428313	0.0155364	TRUE	0.037437	inferred_Astro.Aqp4_Slc7a10	18.9822	16.293	-0.220391	0.860221	0.706609	0.476243	0.423329	10771	-1	-0.375
Ralgps2	0.344815	6.20249	3.53673	0.000438566	0.0158617	TRUE	0.037437	inferred_Astro.Aqp4_Slc7a10	6.62811	8.37099	0.336802	0.300368	0.363041	0.219705	0.246396	10771	0.625	0.375
Coro2b	-0.257963	6.9222	-3.53207	0.00044412	0.0160156	TRUE	0.037437	inferred_Astro.Aqp4_Slc7a10	12.4882	10.6073	-0.235504	0.56593	0.460026	0.398895	0.344879	10771	-0.625	-0.375
Dok6	-0.323655	6.80021	-3.54126	0.000449741	0.016171	TRUE	0.037437	inferred_Astro.Aqp4_Slc7a10	12.8498	9.98993	-0.363202	0.58232	0.433252	0.314549	0.264183	10771	-0.875	-0.25
Sgip1	-0.120287	9.41771	-3.52373	0.000458043	0.0164216	TRUE	0.037437	inferred_Astro.Aqp4_Slc7a10	69.9141	65.1116	-0.10267	3.16832	2.82382	0.871455	0.852649	10771	-1	-0.125
Kcmf1	0.218106	7.37747	3.49705	0.000505367	0.0180136	TRUE	0.037437	inferred_Astro.Aqp4_Slc7a10	14.9996	17.7263	0.240968	0.679742	0.76877	0.439042	0.486051	10771	0.625	0.25
Ptprm	0.153075	8.61757	3.48543	0.000527359	0.0187433	TRUE	0.037437	inferred_Astro.Aqp4_Slc7a10	37.5945	41.4578	0.141122	1.70368	1.79798	0.690792	0.7214	10771	0.75	0.25
Cbs	-0.219645	7.31116	-3.48025	0.000537454	0.0190472	TRUE	0.037437	inferred_Astro.Aqp4_Slc7a10	16.3163	14.0999	-0.210629	0.739411	0.611496	0.489319	0.430818	10771	-0.625	-0.375
Dot1l	0.344195	5.92953	3.45715	0.000584717	0.0206588	TRUE	0.037437	inferred_Astro.Aqp4_Slc7a10	4.92536	6.45849	0.390967	0.223204	0.280097	0.193002	0.231605	10771	0.625	0.375
Gm11627	0.419081	5.2591	3.45563	0.000587953	0.0206588	TRUE	0.037437	inferred_Astro.Aqp4_Slc7a10	3.11289	4.08836	0.393266	0.141068	0.177308	0.122836	0.153904	10771	0.875	0.25
Ttc28	-0.185539	7.83688	-3.44557	0.000609824	0.0213664	TRUE	0.037437	inferred_Astro.Aqp4_Slc7a10	24.1392	21.0851	-0.195154	1.09392	0.914435	0.561326	0.508893	10771	-1	-0.25
Rimklb	-0.396149	5.63726	-3.44209	0.00061837	0.0216044	TRUE	0.037437	inferred_Astro.Aqp4_Slc7a10	5.46585	4.01929	-0.443507	0.247698	0.174312	0.200552	0.150159	10771	-0.75	-0.5
Trim2	-0.320295	6.14708	-3.42303	0.000661633	0.0230348	TRUE	0.037437	inferred_Astro.Aqp4_Slc7a10	7.48151	5.93179	-0.334862	0.339042	0.257255	0.243278	0.197154	10771	-0.75	-0.5
Limch1	0.128794	9.13662	3.41937	0.000670434	0.023226	TRUE	0.037437	inferred_Astro.Aqp4_Slc7a10	53.797	58.5711	0.122663	2.43794	2.54016	0.817311	0.843101	10771	1	0.25
Tbcel	0.221818	7.15751	3.41005	0.000693309	0.0238793	TRUE	0.037437	inferred_Astro.Aqp4_Slc7a10	13.1221	15.2655	0.218277	0.594659	0.662048	0.396133	0.430257	10771	0.75	0.25
Acadsb	-0.3041	6.39399	-3.40933	0.000695101	0.0238793	TRUE	0.037437	inferred_Astro.Aqp4_Slc7a10	9.17206	7.26148	-0.336983	0.415654	0.314922	0.306998	0.249204	10771	-1	-0.25
Ptpn12	-0.215699	7.34508	-3.40753	0.000699613	0.0239676	TRUE	0.037437	inferred_Astro.Aqp4_Slc7a10	17.1209	14.9115	-0.199334	0.775875	0.646695	0.461694	0.409099	10771	-0.875	-0.25
Hsd11b1	0.331892	6.27892	3.41013	0.000701831	0.023977	TRUE	0.037437	inferred_Astro.Aqp4_Slc7a10	6.54277	8.64298	0.401627	0.296501	0.374836	0.213444	0.265493	10771	0.75	0.5
Axin2	-0.361582	5.61399	-3.39281	0.000737542	0.0250581	TRUE	0.037437	inferred_Astro.Aqp4_Slc7a10	5.05134	3.88545	-0.378583	0.228913	0.168508	0.196133	0.148849	10771	-0.75	-0.5
Sparc	0.429071	5.19737	3.39129	0.000741565	0.0251256	TRUE	0.037437	inferred_Astro.Aqp4_Slc7a10	3.17385	3.90272	0.298246	0.143831	0.169257	0.113444	0.137053	10771	0.625	0.1875
Eepd1	-0.515128	4.3633	-3.3909	0.000755425	0.0254553	TRUE	0.037437	inferred_Astro.Aqp4_Slc7a10	2.07662	1.26061	-0.720109	0.0941068	0.0546714	0.0751381	0.0456843	10771	-0.625	-0.75
Smad3	-0.414553	5.36846	-3.38681	0.000753559	0.0254553	TRUE	0.037437	inferred_Astro.Aqp4_Slc7a10	4.21826	3.25946	-0.372012	0.19116	0.141359	0.154696	0.115521	10771	-0.75	-0.875
Olfm2	-0.463053	5.70511	-3.39198	0.000772078	0.0259456	TRUE	0.037437	inferred_Astro.Aqp4_Slc7a10	6.51838	4.54598	-0.519923	0.295396	0.197154	0.187845	0.137615	10771	-0.5	-0.3125
Emp2	-0.340652	5.81294	-3.37126	0.000796559	0.0266955	TRUE	0.037437	inferred_Astro.Aqp4_Slc7a10	5.66498	4.52008	-0.325723	0.256722	0.196031	0.213628	0.164201	10771	-0.5	-0.75
Ctdspl	0.19809	7.8783	3.36887	0.000807451	0.0269873	TRUE	0.037437	inferred_Astro.Aqp4_Slc7a10	21.8675	25.3893	0.215433	0.990976	1.1011	0.537385	0.565999	10771	0.75	0.125
Ciapin1	0.37146	5.49668	3.36514	0.000814081	0.0270622	TRUE	0.037437	inferred_Astro.Aqp4_Slc7a10	3.42175	4.8525	0.503996	0.155064	0.210447	0.136096	0.179929	10771	0.625	0.375
Adcyap1r1	-0.261252	6.56632	-3.35894	0.000832216	0.0275906	TRUE	0.037437	inferred_Astro.Aqp4_Slc7a10	9.95232	8.26306	-0.268356	0.451013	0.35836	0.329282	0.279536	10771	-1	-0.25
Fam110b	-0.250681	7.01	-3.35619	0.000840382	0.0277867	TRUE	0.037437	inferred_Astro.Aqp4_Slc7a10	14.9874	11.9499	-0.326749	0.67919	0.518255	0.408471	0.334207	10771	-0.5	-0.25
Spon1	0.316879	6.66018	3.36109	0.000856997	0.0282603	TRUE	0.037437	inferred_Astro.Aqp4_Slc7a10	9.22489	11.1599	0.274718	0.418048	0.483992	0.260037	0.30088	10771	0.875	0.375
Col11a2	0.368045	5.7004	3.34985	0.000859493	0.028267	TRUE	0.037437	inferred_Astro.Aqp4_Slc7a10	4.14104	5.78933	0.483401	0.187661	0.251077	0.163352	0.204831	10771	0.875	0.5
Camk2n1	0.142353	8.82423	3.34568	0.000872285	0.0286114	TRUE	0.037437	inferred_Astro.Aqp4_Slc7a10	43.4708	47.096	0.115559	1.96998	2.0425	0.756354	0.790863	10771	0.75	0.0625
Sox7	0.444461	4.05714	3.33625	0.000901842	0.0294244	TRUE	0.037437	inferred_Astro.Aqp4_Slc7a10	0.849341	1.48079	0.801952	0.0384899	0.0642202	0.0362799	0.0601011	10771	0.5	0.625
Gnb1	-0.17702	7.90522	-3.33071	0.000919657	0.0299265	TRUE	0.037437	inferred_Astro.Aqp4_Slc7a10	25.0088	22.0607	-0.180955	1.13333	0.95675	0.606077	0.544655	10771	-0.5	-0.375
Hacd3	-0.182969	7.60621	-3.31943	0.000956896	0.0309748	TRUE	0.037437	inferred_Astro.Aqp4_Slc7a10	19.994	17.7436	-0.172274	0.906077	0.769519	0.536464	0.495975	10771	-1	-0.125
Gldc	-0.160915	8.28575	-3.31299	0.000978802	0.031601	TRUE	0.037437	inferred_Astro.Aqp4_Slc7a10	31.5922	28.9596	-0.125528	1.43168	1.25594	0.68011	0.631904	10771	-0.5	-0.375
Pdia6	-0.283748	6.41468	-3.31163	0.000983481	0.0316691	TRUE	0.037437	inferred_Astro.Aqp4_Slc7a10	8.50153	7.35214	-0.209558	0.385267	0.318854	0.298343	0.259128	10771	-0.5	-0.625
Gfap	-0.554018	4.77184	-3.31672	0.00100468	0.0321838	TRUE	0.037437	inferred_Astro.Aqp4_Slc7a10	3.22262	1.98158	-0.701581	0.146041	0.085939	0.0861878	0.0574799	10771	-0.875	-0.75
Zfp36l1	-0.23264	7.07946	-3.30569	0.0010042	0.0321838	TRUE	0.037437	inferred_Astro.Aqp4_Slc7a10	13.9593	12.0665	-0.210216	0.632597	0.52331	0.416206	0.371466	10771	-0.875	-0.375
Slc43a2	0.384586	5.59615	3.30207	0.00101815	0.0324465	TRUE	0.037437	inferred_Astro.Aqp4_Slc7a10	3.7753	5.28853	0.486277	0.171087	0.229358	0.141068	0.181988	10771	0.75	0.625
Pcx	0.235786	7.23535	3.29737	0.00104112	0.033008	TRUE	0.037437	inferred_Astro.Aqp4_Slc7a10	13.7601	16.211	0.236477	0.623573	0.703052	0.38674	0.435312	10771	0.625	0.375
Lypd6b	-0.44396	5.04651	-3.29664	0.00104047	0.033008	TRUE	0.037437	inferred_Astro.Aqp4_Slc7a10	3.73872	2.57303	-0.539076	0.169429	0.11159	0.122652	0.0870623	10771	-0.75	-0.375
Adgrb1	0.261704	6.64629	3.29351	0.00104791	0.0331383	TRUE	0.037437	inferred_Astro.Aqp4_Slc7a10	8.87541	10.672	0.265952	0.40221	0.462835	0.283241	0.322973	10771	0.75	0.25
Gbe1	0.309993	6.19395	3.29164	0.00105476	0.0332694	TRUE	0.037437	inferred_Astro.Aqp4_Slc7a10	6.41679	8.19399	0.352715	0.290792	0.355364	0.208103	0.241153	10771	0.75	0.375
Cebpg	0.367845	5.65812	3.28737	0.00107061	0.0336831	TRUE	0.037437	inferred_Astro.Aqp4_Slc7a10	4.35643	5.43964	0.320365	0.197422	0.235911	0.163904	0.195656	10771	0.875	0.25
Nedd4	-0.146796	8.50128	-3.28377	0.00108413	0.0339356	TRUE	0.037437	inferred_Astro.Aqp4_Slc7a10	37.8261	34.0236	-0.152846	1.71418	1.47557	0.742357	0.707545	10771	-0.75	-0.25
Chchd3	0.147913	8.42262	3.26981	0.00113808	0.0355339	TRUE	0.037437	inferred_Astro.Aqp4_Slc7a10	32.2831	35.9793	0.15639	1.46298	1.56038	0.675875	0.701554	10771	0.75	0.25
Magi1	-0.157642	8.40033	-3.25649	0.00119183	0.0370249	TRUE	0.037437	inferred_Astro.Aqp4_Slc7a10	35.6845	31.6664	-0.172342	1.61713	1.37334	0.655064	0.626849	10771	-1	-0.125
St3gal2	0.351647	5.60618	3.25537	0.00119648	0.0370759	TRUE	0.037437	inferred_Astro.Aqp4_Slc7a10	3.86064	5.08131	0.396361	0.174954	0.220371	0.150645	0.186107	10771	1	0.5
3110082I17Rik	0.30915	6.12744	3.24925	0.00122206	0.0377735	TRUE	0.037437	inferred_Astro.Aqp4_Slc7a10	5.90068	7.37804	0.322357	0.267403	0.319978	0.209945	0.253511	10771	1	0.5
Gpd1	0.384951	5.14518	3.23951	0.00126382	0.0389667	TRUE	0.037437	inferred_Astro.Aqp4_Slc7a10	2.51145	3.69982	0.558934	0.113812	0.160457	0.0992634	0.13724	10771	0.5	0.5
Grin3a	-0.394987	6.58883	-3.23722	0.00132083	0.0406229	TRUE	0.037437	inferred_Astro.Aqp4_Slc7a10	11.4437	8.82861	-0.3743	0.5186	0.382887	0.255433	0.195282	10771	-0.5	-0.625
Pdcd4	-0.211794	7.32024	-3.22059	0.00134875	0.0412836	TRUE	0.037437	inferred_Astro.Aqp4_Slc7a10	16.7511	14.4409	-0.214092	0.759116	0.626287	0.465562	0.414155	10771	-0.5	-0.375
Fzd9	-0.441666	3.865	-3.20212	0.00143667	0.0437492	TRUE	0.037437	inferred_Astro.Aqp4_Slc7a10	1.17851	0.677796	-0.798042	0.053407	0.0293952	0.0497238	0.0280846	10771	-0.75	-0.625
Ncor2	0.220647	7.00562	3.19879	0.00145311	0.0441256	TRUE	0.037437	inferred_Astro.Aqp4_Slc7a10	11.395	13.3919	0.232958	0.51639	0.58079	0.369245	0.405168	10771	0.625	0.25
Fxyd6	-0.45613	4.16819	-3.19817	0.00145618	0.0441256	TRUE	0.037437	inferred_Astro.Aqp4_Slc7a10	1.60928	0.997266	-0.690362	0.0729282	0.0432503	0.061326	0.0396929	10771	-0.875	-1
Inhbb	-0.439173	4.30278	-3.19077	0.00149333	0.0449202	TRUE	0.037437	inferred_Astro.Aqp4_Slc7a10	1.70274	1.157	-0.557471	0.0771639	0.0501779	0.0712707	0.0473694	10771	-0.75	-1
Phyhipl	-0.162853	8.10366	-3.18676	0.00151386	0.0454268	TRUE	0.037437	inferred_Astro.Aqp4_Slc7a10	27.634	25.5145	-0.115131	1.2523	1.10653	0.622284	0.582475	10771	-0.625	-0.375
Letm1	0.344938	5.58191	3.18351	0.00153063	0.0458187	TRUE	0.037437	inferred_Astro.Aqp4_Slc7a10	3.89315	4.99497	0.359537	0.176427	0.216626	0.153591	0.18255	10771	1	0.25
Ndufaf4	0.255227	6.67567	3.17849	0.00155696	0.0463815	TRUE	0.037437	inferred_Astro.Aqp4_Slc7a10	9.00138	11.039	0.294391	0.407919	0.478749	0.307919	0.3563	10771	0.5	0.25
Rgs20	0.0856052	10.8771	3.18074	0.00157386	0.0467038	TRUE	0.037437	inferred_Astro.Aqp4_Slc7a10	179.686	196.107	0.126164	8.14291	8.50496	0.973849	0.982588	10771	0.5	0.125
Gstm1	-0.230038	7.24077	-3.17804	0.00157535	0.0467038	TRUE	0.037437	inferred_Astro.Aqp4_Slc7a10	15.3206	13.6034	-0.171509	0.694291	0.589964	0.422099	0.384572	10771	-0.625	-0.5
Acss1	-0.158833	8.12638	-3.1742	0.00157976	0.0467222	TRUE	0.037437	inferred_Astro.Aqp4_Slc7a10	28.5159	25.9376	-0.136724	1.29227	1.12488	0.64291	0.599326	10771	-0.625	-0.25
Rps6ka3	-0.306503	6.4801	-3.17654	0.001606	0.0472716	TRUE	0.037437	inferred_Astro.Aqp4_Slc7a10	9.61909	8.05584	-0.255865	0.435912	0.349373	0.289319	0.241341	10771	-0.875	-0.25
Sgcd	0.378774	7.3605	3.17115	0.00165079	0.0483592	TRUE	0.037437	inferred_Astro.Aqp4_Slc7a10	16.3407	19.8072	0.277557	0.740516	0.859015	0.265746	0.311178	10771	0.75	0.25
Pip4k2a	-0.21709	7.07622	-3.15708	0.00167385	0.0487458	TRUE	0.037437	inferred_Astro.Aqp4_Slc7a10	14.1746	12.1701	-0.219971	0.642357	0.527804	0.404052	0.350496	10771	-1	-0.25
Ankib1	-0.259062	6.57851	-3.15673	0.00167585	0.0487458	TRUE	0.037437	inferred_Astro.Aqp4_Slc7a10	10.4115	8.46165	-0.299171	0.471823	0.366972	0.333333	0.270361	10771	-0.875	-0.25
Akt3	-0.150595	8.35504	-3.15509	0.00168511	0.0488999	TRUE	0.037437	inferred_Astro.Aqp4_Slc7a10	35.4163	31.1743	-0.184056	1.60497	1.35199	0.674217	0.628908	10771	-0.5	-0.25
Slc6a9	0.417226	3.88738	3.15127	0.00170693	0.0494169	TRUE	0.037437	inferred_Astro.Aqp4_Slc7a10	0.658341	1.18722	0.850684	0.0298343	0.0514885	0.0278085	0.0449354	10771	0.75	0.8125
Lims2	0.803571	8.76756	8.07071	4.57885e-13	5.53171e-09	TRUE	0.0443259	inferred_Endo	32.9778	54.9021	0.735366	1.03651	1.82187	0.509524	0.66164	2321	0.75	0.75
Abcc4	0.396845	9.94226	5.75938	2.82257e-08	0.000170497	TRUE	0.0443259	inferred_Endo	87.1665	108.327	0.313551	2.73968	3.59472	0.733333	0.814326	2321	0.75	0.625
Adamts1	-1.2873	5.31816	-5.46028	1.74605e-07	0.000703133	TRUE	0.0443259	inferred_Endo	6.237	2.15859	-1.53076	0.196032	0.0716305	0.119841	0.0556079	2321	-1	-0.75
Klf9	0.436972	8.5169	5.11515	6.27266e-07	0.0018945	TRUE	0.0443259	inferred_Endo	31.2355	41.9221	0.424526	0.981746	1.39114	0.474603	0.554194	2321	0.875	0.5
Cdkn1c	0.873984	6.21862	4.9655	1.27488e-06	0.00308037	TRUE	0.0443259	inferred_Endo	4.92395	9.65686	0.97174	0.154762	0.320452	0.123016	0.175306	2321	0.5	0.75
Arhgap29	0.365247	9.28516	4.71786	3.98081e-06	0.00801535	TRUE	0.0443259	inferred_Endo	56.335	69.3874	0.300642	1.77063	2.30254	0.6	0.652215	2321	0.625	0.25
Tbc1d4	0.576658	10.129	4.82054	7.25053e-06	0.0125134	TRUE	0.0443259	inferred_Endo	96.2568	145.307	0.594147	3.0254	4.82187	0.71746	0.786051	2321	0.625	0.375
Zhx3	0.41275	8.99835	4.53309	1.17477e-05	0.0177405	TRUE	0.0443259	inferred_Endo	45.4771	57.6288	0.34165	1.42937	1.91235	0.584127	0.667295	2321	0.5	0.375
Nedd4l	0.423495	8.64456	4.39869	1.84067e-05	0.024708	TRUE	0.0443259	inferred_Endo	36.8412	43.5411	0.241057	1.15794	1.44486	0.499206	0.582469	2321	0.625	0.6875
Pnpla2	0.672802	6.63283	4.25719	2.93739e-05	0.0354866	TRUE	0.0443259	inferred_Endo	8.10557	11.9575	0.560926	0.254762	0.396795	0.177778	0.249764	2321	0.75	1
Ranbp3l	-0.913478	11.1485	-7.05474	5.54546e-12	6.82424e-08	TRUE	-0.0525143	inferred_VLMC_2	253.558	175.258	-0.532831	6.65489	4.59804	0.959239	0.882353	470	-0.5	-0.5
Itih5	1.37615	9.95735	6.90827	3.96749e-09	2.4412e-05	TRUE	-0.0525143	inferred_VLMC_2	106.848	139.011	0.379633	2.80435	3.64706	0.625	0.754902	470	0.625	0.125
Bckdhb	-1.73952	6.9154	-4.9732	8.96095e-07	0.00367578	TRUE	-0.0525143	inferred_VLMC_2	15.0126	7.84739	-0.93589	0.394022	0.205882	0.30163	0.147059	470	-0.5	-0.5
Col23a1	1.23361	8.26353	4.90356	1.36702e-06	0.00420565	TRUE	-0.0525143	inferred_VLMC_2	33.3383	41.1054	0.302144	0.875	1.07843	0.388587	0.431373	470	0.5	0.125
Smim4	-1.7348	6.80405	-4.79224	2.15537e-06	0.00490232	TRUE	-0.0525143	inferred_VLMC_2	13.8737	3.73685	-1.89246	0.36413	0.0980392	0.282609	0.0784314	470	-1	-1
Nrxn1	1.42162	7.59522	4.79103	2.39021e-06	0.00490232	TRUE	-0.0525143	inferred_VLMC_2	15.8409	43.7212	1.46468	0.415761	1.14706	0.233696	0.313725	470	1	0.5
Zfp536	-0.79132	9.76797	-4.51189	7.95083e-06	0.0139776	TRUE	-0.0525143	inferred_VLMC_2	98.1514	59.4159	-0.724159	2.57609	1.55882	0.809783	0.656863	470	-1	-1
Trp53inp1	1.76382	6.46899	4.44182	1.09041e-05	0.0167732	TRUE	-0.0525143	inferred_VLMC_2	7.55807	13.4527	0.831802	0.19837	0.352941	0.157609	0.254902	470	0.666667	0.333333
Lum	1.21082	8.05888	4.42011	1.77452e-05	0.0209469	TRUE	-0.0525143	inferred_VLMC_2	24.952	42.6001	0.771702	0.654891	1.11765	0.339674	0.460784	470	0.5	0.5
Txnl4a	-2.1808	5.39078	-4.29071	2.12437e-05	0.0217854	TRUE	-0.0525143	inferred_VLMC_2	4.03787	1.12106	-1.84874	0.105978	0.0294118	0.100543	0.0196078	470	-1	-0.75
Slc38a6	-1.56885	6.73618	-4.22301	2.86268e-05	0.0268381	TRUE	-0.0525143	inferred_VLMC_2	13.2525	5.23159	-1.34094	0.347826	0.137255	0.266304	0.0980392	470	-0.875	-0.625
Katnal1	-2.17431	4.83263	-4.1826	3.38245e-05	0.0268381	TRUE	-0.0525143	inferred_VLMC_2	2.69192	0	-Inf	0.0706522	0	0.0652174	0	470	-1	-1
Il31ra	1.52374	6.82832	4.17573	3.70753e-05	0.0268381	TRUE	-0.0525143	inferred_VLMC_2	8.69696	28.7738	1.72617	0.228261	0.754902	0.127717	0.284314	470	-0.5	0.5
Ptgds	-0.78457	8.04296	-7.60967	1.21292e-12	1.33155e-08	TRUE	0.0117385	inferred_Micro	36.1	21.9493	-0.717826	0.702353	0.421323	0.428912	0.29071	5850	-0.875	-0.5
Csmd3	0.280922	11.9625	6.94809	5.63734e-11	3.09434e-07	TRUE	0.0117385	inferred_Micro	389.618	460.114	0.239931	7.58029	8.83202	0.877941	0.899212	5850	0.75	0.625
Nav3	0.199364	11.3805	5.41646	1.80961e-07	0.000400926	TRUE	0.0117385	inferred_Micro	258.694	289.681	0.163219	5.03307	5.56051	0.888169	0.911896	5850	0.625	0.125
Apoe	-0.392235	8.86257	-5.41455	1.82605e-07	0.000400926	TRUE	0.0117385	inferred_Micro	53.011	39.5766	-0.421644	1.03137	0.759685	0.549267	0.469661	5850	-1	-0.375
Ccnd3	0.238371	10.4515	4.70738	4.80305e-06	0.00659098	TRUE	0.0117385	inferred_Micro	139.791	156.735	0.165051	2.71974	3.00857	0.790658	0.838876	5850	0.5	0.25
Slc9a9	-0.162256	10.4223	-4.59551	4.78867e-06	0.00659098	TRUE	0.0117385	inferred_Micro	146.591	130.231	-0.170718	2.85203	2.49983	0.820661	0.793624	5850	-0.625	-0.25
Rffl	0.297587	8.27529	4.53977	6.21737e-06	0.00758381	TRUE	0.0117385	inferred_Micro	27.0049	33.0222	0.290212	0.525401	0.63387	0.354586	0.411382	5850	1	0.5
Apbb1ip	0.139055	10.7825	4.34719	1.4997e-05	0.014967	TRUE	0.0117385	inferred_Micro	167.129	182.738	0.128814	3.25162	3.50771	0.858507	0.892698	5850	0.625	0
Ccdc50	-0.305448	7.89567	-4.18417	3.07769e-05	0.0237695	TRUE	0.0117385	inferred_Micro	25.4102	20.9313	-0.279747	0.494374	0.401783	0.353904	0.294481	5850	-0.875	-0.25
Klf7	0.365032	7.35527	4.17214	3.24779e-05	0.0237695	TRUE	0.0117385	inferred_Micro	13.7215	17.5737	0.356979	0.266962	0.337333	0.210024	0.253342	5850	0.75	0.375
Cd180	0.294806	8.11915	4.13836	3.95547e-05	0.0271395	TRUE	0.0117385	inferred_Micro	25.1649	29.7539	0.241666	0.489601	0.571135	0.323219	0.38807	5850	0.625	0.375
Spats2	-0.523928	5.73626	-4.09093	4.59286e-05	0.0296591	TRUE	0.0117385	inferred_Micro	5.22224	3.51832	-0.569783	0.101602	0.0675351	0.0866008	0.0613644	5850	-1	-0.625
Numb	0.12786	10.7724	4.04431	5.59395e-05	0.0323213	TRUE	0.0117385	inferred_Micro	168.128	181.077	0.107044	3.27105	3.47583	0.86703	0.88687	5850	0.5	0
Jmjd1c	0.168159	9.76227	3.96232	7.87471e-05	0.043194	TRUE	0.0117385	inferred_Micro	82.627	90.3332	0.128643	1.60757	1.73397	0.694511	0.727803	5850	0.875	0
Zeb2	-0.118677	11.0745	-3.95721	8.26265e-05	0.043194	TRUE	0.0117385	inferred_Micro	219.947	204.741	-0.103359	4.27924	3.93007	0.900784	0.890984	5850	-0.5	-0.0625
Zbtb20	0.9227	11.817	9.20208	6.08037e-13	7.50075e-09	TRUE	0.0292522	inferred_Oligo.Enpp6_2	262.302	446.569	0.767653	16.9412	26.2911	0.985294	1	428	0.75	0.25
Pdcd4	-1.65449	8.73128	-9.15314	1.1424e-11	7.0463e-08	TRUE	0.0292522	inferred_Oligo.Enpp6_2	83.9047	34.611	-1.27752	5.41912	2.03767	0.786765	0.599315	428	-0.875	-0.75
Tns3	-1.10457	10.2011	-8.13617	6.0898e-11	2.50413e-07	TRUE	0.0292522	inferred_Oligo.Enpp6_2	191.148	104.88	-0.865952	12.3456	6.17466	0.955882	0.914384	428	-0.625	-0.1875
Fam13c	-1.49768	9.05276	-8.60448	1.02079e-10	3.14813e-07	TRUE	0.0292522	inferred_Oligo.Enpp6_2	100.982	43.5109	-1.21464	6.52206	2.56164	0.845588	0.650685	428	-0.875	-1
Ntn1	1.97094	6.45699	7.6441	2.4023e-10	5.92695e-07	TRUE	0.0292522	inferred_Oligo.Enpp6_2	2.96	13.2045	2.15736	0.191176	0.777397	0.161765	0.438356	428	1	0.5
Phyhipl	-1.16151	9.27145	-7.56121	3.31157e-10	6.80858e-07	TRUE	0.0292522	inferred_Oligo.Enpp6_2	99.274	49.8514	-0.993782	6.41176	2.93493	0.852941	0.729452	428	-0.875	-0.75
Ptprt	0.862694	10.7284	7.26483	1.04395e-09	1.83973e-06	TRUE	0.0292522	inferred_Oligo.Enpp6_2	134.68	205.688	0.610919	8.69853	12.1096	0.889706	0.979452	428	0.75	0.6875
Astn2	0.703811	10.7739	6.53532	1.74989e-08	2.69834e-05	TRUE	0.0292522	inferred_Oligo.Enpp6_2	137.299	208.48	0.602592	8.86765	12.274	0.977941	0.986301	428	0.875	0.125
Nav2	-0.625835	11.4988	-6.39076	3.04985e-08	3.72272e-05	TRUE	0.0292522	inferred_Oligo.Enpp6_2	382.865	259.146	-0.563072	24.7279	15.2568	0.992647	0.986301	428	-0.75	-0.3125
Ppfibp1	-0.801624	10.1059	-6.36806	3.32743e-08	3.72272e-05	TRUE	0.0292522	inferred_Oligo.Enpp6_2	151.416	96.0381	-0.656835	9.77941	5.65411	0.963235	0.938356	428	-0.75	-0.1875
Ablim2	-1.2948	7.39263	-6.36684	3.34297e-08	3.72272e-05	TRUE	0.0292522	inferred_Oligo.Enpp6_2	27.5508	13.728	-1.00497	1.77941	0.808219	0.558824	0.359589	428	-0.666667	-0.666667
Nrxn1	0.610856	12.2351	6.34599	3.62132e-08	3.72272e-05	TRUE	0.0292522	inferred_Oligo.Enpp6_2	386.508	546.679	0.500193	24.9632	32.1849	0.977941	0.996575	428	0.625	0.5625
Bbip1	-1.3202	7.16217	-6.10645	9.04863e-08	8.0704e-05	TRUE	0.0292522	inferred_Oligo.Enpp6_2	25.2739	11.4013	-1.14845	1.63235	0.671233	0.647059	0.39726	428	-0.75	-0.875
Pknox2	1.06621	7.9672	6.07063	1.03714e-07	8.0704e-05	TRUE	0.0292522	inferred_Oligo.Enpp6_2	17.6462	31.6443	0.84259	1.13971	1.86301	0.404412	0.671233	428	0.75	0.5
4930402H24Rik	-0.883716	9.56972	-6.07052	1.03755e-07	8.0704e-05	TRUE	0.0292522	inferred_Oligo.Enpp6_2	111.228	65.4409	-0.765254	7.18382	3.85274	0.948529	0.863014	428	-0.75	-0.625
Hunk	1.17289	7.68696	6.06821	1.04674e-07	8.0704e-05	TRUE	0.0292522	inferred_Oligo.Enpp6_2	11.3846	26.409	1.21394	0.735294	1.55479	0.389706	0.650685	428	0.75	0.75
Sh3rf1	-0.83839	9.89914	-5.97814	1.59905e-07	0.000116035	TRUE	0.0292522	inferred_Oligo.Enpp6_2	141.283	87.429	-0.692407	9.125	5.14726	0.941176	0.900685	428	-0.5	0
Zfp521	1.302	7.02556	5.8775	2.15884e-07	0.000147952	TRUE	0.0292522	inferred_Oligo.Enpp6_2	7.96924	17.1019	1.10164	0.514706	1.00685	0.264706	0.469178	428	1	1
Csmd3	0.604774	11.2619	5.85108	2.3857e-07	0.000154895	TRUE	0.0292522	inferred_Oligo.Enpp6_2	210.502	281.774	0.420705	13.5956	16.589	0.970588	0.996575	428	0.75	0.375
Sgcd	0.725624	10.0844	5.82995	2.58402e-07	0.000155858	TRUE	0.0292522	inferred_Oligo.Enpp6_2	82.994	125.239	0.593609	5.36029	7.37329	0.735294	0.938356	428	1	1
Cacna2d3	0.994662	8.25293	5.82295	2.65323e-07	0.000155858	TRUE	0.0292522	inferred_Oligo.Enpp6_2	19.5816	38.8573	0.988691	1.26471	2.28767	0.558824	0.763699	428	1	0.5
Edil3	0.942737	10.3233	6.33259	2.83639e-07	0.000159044	TRUE	0.0292522	inferred_Oligo.Enpp6_2	102.234	161.014	0.655308	6.60294	9.47945	0.786765	0.928082	428	0.666667	1
Chn2	-0.718353	10.4131	-5.74612	3.54487e-07	0.000186469	TRUE	0.0292522	inferred_Oligo.Enpp6_2	195.133	123.669	-0.657974	12.6029	7.28082	0.919118	0.880137	428	-0.875	-0.125
Ephb1	-1.74949	5.71756	-5.73998	3.6278e-07	0.000186469	TRUE	0.0292522	inferred_Oligo.Enpp6_2	11.1569	3.49018	-1.67657	0.720588	0.205479	0.227941	0.0993151	428	-1	-1
Kcnd3	1.06873	7.70728	5.70058	4.2073e-07	0.000207605	TRUE	0.0292522	inferred_Oligo.Enpp6_2	12.9785	26.2927	1.01854	0.838235	1.54795	0.397059	0.630137	428	1	0.5
Tanc2	0.720384	9.88214	5.64199	5.24253e-07	0.000248738	TRUE	0.0292522	inferred_Oligo.Enpp6_2	78.7817	111.337	0.498998	5.08824	6.55479	0.911765	0.972603	428	0.75	0.625
Prag1	-1.38714	6.43792	-5.55136	7.35924e-07	0.000336235	TRUE	0.0292522	inferred_Oligo.Enpp6_2	14.9139	6.45683	-1.20776	0.963235	0.380137	0.470588	0.239726	428	-1	-1
Srcin1	-1.32766	7.36245	-5.74857	7.7235e-07	0.000340275	TRUE	0.0292522	inferred_Oligo.Enpp6_2	27.437	14.6588	-0.904358	1.77206	0.863014	0.676471	0.400685	428	-0.75	-0.75
Ptprj	-0.682507	10.7376	-5.54747	8.07599e-07	0.000343536	TRUE	0.0292522	inferred_Oligo.Enpp6_2	227.237	157.582	-0.5281	14.6765	9.2774	0.985294	0.958904	428	-0.875	-0.5
Map1b	-0.79654	9.54192	-5.4743	9.80852e-07	0.000403326	TRUE	0.0292522	inferred_Oligo.Enpp6_2	105.763	66.6624	-0.665892	6.83088	3.92466	0.897059	0.815068	428	-0.625	-0.25
Fign	1.02462	8.01401	5.46448	1.01737e-06	0.000404847	TRUE	0.0292522	inferred_Oligo.Enpp6_2	17.9877	31.877	0.825502	1.16176	1.87671	0.485294	0.681507	428	0.75	0.5
Lrch3	-0.898751	8.78123	-5.42699	1.16945e-06	0.000450824	TRUE	0.0292522	inferred_Oligo.Enpp6_2	62.2739	38.043	-0.710999	4.02206	2.23973	0.823529	0.736301	428	-0.75	-0.625
Specc1	-1.11374	7.32016	-5.30486	1.83782e-06	0.000687009	TRUE	0.0292522	inferred_Oligo.Enpp6_2	25.2739	12.3901	-1.02846	1.63235	0.729452	0.580882	0.363014	428	-1	-1
Mbp	-1.68906	9.31424	-7.08341	2.08421e-06	0.000756202	TRUE	0.0292522	inferred_Oligo.Enpp6_2	132.517	57.0644	-1.21551	8.55882	3.35959	0.779412	0.575342	428	-1	-0.625
Cacna1d	0.98067	7.74022	5.22412	2.47381e-06	0.000869768	TRUE	0.0292522	inferred_Oligo.Enpp6_2	13.7754	26.8162	0.961011	0.889706	1.57877	0.455882	0.684932	428	1	0.5
Adam12	0.943624	7.98809	5.21712	2.53823e-06	0.000869768	TRUE	0.0292522	inferred_Oligo.Enpp6_2	17.76	31.7025	0.835961	1.14706	1.86644	0.470588	0.65411	428	1	0.5
Ptprz1	0.676623	10.1073	5.19926	2.71016e-06	0.00090358	TRUE	0.0292522	inferred_Oligo.Enpp6_2	81.514	124.716	0.613525	5.26471	7.34247	0.904412	0.979452	428	0.875	0.875
Glrb	-0.787705	8.77659	-5.17292	2.98479e-06	0.000968958	TRUE	0.0292522	inferred_Oligo.Enpp6_2	61.1355	37.8103	-0.693231	3.94853	2.22603	0.852941	0.719178	428	-0.625	-0.75
Dcc	0.96746	9.31684	5.51421	3.53089e-06	0.00105785	TRUE	0.0292522	inferred_Oligo.Enpp6_2	42.6924	81.4957	0.932746	2.75735	4.79795	0.558824	0.797945	428	0.5	0.75
Bfsp2	-0.947973	8.50225	-5.226	3.35549e-06	0.00105785	TRUE	0.0292522	inferred_Oligo.Enpp6_2	52.1416	31.9351	-0.70729	3.36765	1.88014	0.779412	0.575342	428	-1	-0.75
Rora	0.677426	10.152	5.12022	3.61899e-06	0.00105785	TRUE	0.0292522	inferred_Oligo.Enpp6_2	86.0678	132.511	0.622561	5.55882	7.80137	0.882353	0.945205	428	0.875	0.625
Csgalnact1	-0.681242	9.80104	-5.1155	3.68195e-06	0.00105785	TRUE	0.0292522	inferred_Oligo.Enpp6_2	117.262	81.3212	-0.528029	7.57353	4.78767	0.882353	0.835616	428	-0.5	-0.0625
Tmem163	-0.852519	8.44804	-5.09898	3.91059e-06	0.00108265	TRUE	0.0292522	inferred_Oligo.Enpp6_2	49.0678	30.9463	-0.66501	3.16912	1.82192	0.75	0.599315	428	-1	-0.875
Prrx1	1.34457	6.301	5.09628	3.94934e-06	0.00108265	TRUE	0.0292522	inferred_Oligo.Enpp6_2	3.87078	10.296	1.41139	0.25	0.606164	0.198529	0.356164	428	1	0.5
D630045J12Rik	-0.83398	8.59021	-5.06435	4.43621e-06	0.00118968	TRUE	0.0292522	inferred_Oligo.Enpp6_2	55.6709	33.0985	-0.750155	3.59559	1.94863	0.838235	0.674658	428	-1	-1
Klf12	0.838264	8.49188	5.05674	4.56063e-06	0.00119702	TRUE	0.0292522	inferred_Oligo.Enpp6_2	26.9816	43.4527	0.687472	1.74265	2.55822	0.566176	0.770548	428	0.75	0.5
Prkcb	0.690808	9.6951	5.0471	4.72326e-06	0.00121388	TRUE	0.0292522	inferred_Oligo.Enpp6_2	61.1355	95.0492	0.636665	3.94853	5.59589	0.882353	0.945205	428	0.625	0.5
Tmem132d	0.910429	10.1299	5.5741	5.07986e-06	0.00127888	TRUE	0.0292522	inferred_Oligo.Enpp6_2	91.874	139.375	0.601238	5.93382	8.20548	0.838235	0.945205	428	0.833333	0.666667
Prickle1	-1.25544	7.66879	-5.37362	5.67027e-06	0.00139897	TRUE	0.0292522	inferred_Oligo.Enpp6_2	32.9016	17.2764	-0.929355	2.125	1.01712	0.669118	0.410959	428	-0.875	-0.875
Emid1	1.32636	6.63821	5.03584	5.78551e-06	0.00139941	TRUE	0.0292522	inferred_Oligo.Enpp6_2	4.89539	13.0882	1.41877	0.316176	0.770548	0.191176	0.417808	428	0.5	0.5
Gpc6	0.712955	9.35357	4.97099	6.2236e-06	0.00147643	TRUE	0.0292522	inferred_Oligo.Enpp6_2	53.5078	75.6206	0.49903	3.45588	4.45205	0.757353	0.876712	428	1	0.666667
Auts2	-0.720708	9.23521	-4.95131	6.68214e-06	0.0015553	TRUE	0.0292522	inferred_Oligo.Enpp6_2	81.2863	54.6213	-0.573548	5.25	3.21575	0.852941	0.767123	428	-1	-0.75
Dlgap1	0.544191	11.1257	4.94252	6.89758e-06	0.00157571	TRUE	0.0292522	inferred_Oligo.Enpp6_2	183.065	252.398	0.463346	11.8235	14.8596	0.977941	0.996575	428	0.625	0.25
Tubb4a	-0.849943	8.35736	-4.92502	7.34689e-06	0.00164784	TRUE	0.0292522	inferred_Oligo.Enpp6_2	46.9047	27.9214	-0.748359	3.02941	1.64384	0.786765	0.585616	428	-0.875	-0.875
Wnt4	1.3559	6.43009	4.85067	1.12607e-05	0.00243705	TRUE	0.0292522	inferred_Oligo.Enpp6_2	5.23693	11.1686	1.09265	0.338235	0.657534	0.213235	0.380137	428	0.5	0.5
Nrg1	-0.949639	10.4887	-5.58319	1.18928e-05	0.00252947	TRUE	0.0292522	inferred_Oligo.Enpp6_2	226.213	130.591	-0.792625	14.6103	7.68836	0.904412	0.808219	428	-0.75	-0.25
Nxph1	0.898605	10.3577	5.40573	1.29321e-05	0.00265885	TRUE	0.0292522	inferred_Oligo.Enpp6_2	97.9078	160.199	0.710371	6.32353	9.43151	0.779412	0.917808	428	0.75	0.75
Fmnl2	-0.715487	9.21791	-4.7408	1.4207e-05	0.00287307	TRUE	0.0292522	inferred_Oligo.Enpp6_2	79.3509	55.4357	-0.517431	5.125	3.2637	0.948529	0.794521	428	-1	-0.875
Parvb	-1.86265	5.68007	-4.93236	1.70779e-05	0.00329177	TRUE	0.0292522	inferred_Oligo.Enpp6_2	11.2708	4.65357	-1.27618	0.727941	0.273973	0.345588	0.140411	428	-0.75	-0.625
Dpyd	0.684073	9.41461	4.69375	1.67886e-05	0.00329177	TRUE	0.0292522	inferred_Oligo.Enpp6_2	56.3539	77.7728	0.46475	3.63971	4.57877	0.816176	0.893836	428	0.875	0.875
Lrp1b	0.484042	11.446	4.6912	1.69408e-05	0.00329177	TRUE	0.0292522	inferred_Oligo.Enpp6_2	248.64	313.36	0.33376	16.0588	18.4486	0.977941	1	428	0.75	0.5
Anks1b	0.513653	11.0795	4.6805	1.75952e-05	0.00333929	TRUE	0.0292522	inferred_Oligo.Enpp6_2	173.616	239.601	0.464736	11.2132	14.1062	0.955882	0.996575	428	1	0.6875
Susd5	0.921246	7.65664	4.66264	1.87417e-05	0.00350299	TRUE	0.0292522	inferred_Oligo.Enpp6_2	16.0523	24.7803	0.626409	1.03676	1.4589	0.470588	0.657534	428	0.75	0.5
Fam234a	0.952414	7.16195	4.64116	2.02183e-05	0.00372259	TRUE	0.0292522	inferred_Oligo.Enpp6_2	8.65232	16.5202	0.933071	0.558824	0.972603	0.404412	0.513699	428	1	0.5
Epb41	0.737095	8.36488	4.62302	2.15528e-05	0.00390994	TRUE	0.0292522	inferred_Oligo.Enpp6_2	22.6554	38.5665	0.767492	1.46324	2.27055	0.647059	0.743151	428	0.75	0.5
Tmem108	-1.90109	10.4497	-6.80666	2.35004e-05	0.00420146	TRUE	0.0292522	inferred_Oligo.Enpp6_2	320.705	113.489	-1.49869	20.7132	6.68151	0.845588	0.674658	428	-1	-0.875
Eps8	-0.766923	8.30855	-4.57985	2.50842e-05	0.00439837	TRUE	0.0292522	inferred_Oligo.Enpp6_2	46.2216	27.8051	-0.733218	2.98529	1.63699	0.742647	0.623288	428	-0.833333	-0.916667
Mical3	-0.794568	8.41836	-4.57724	2.53149e-05	0.00439837	TRUE	0.0292522	inferred_Oligo.Enpp6_2	46.7908	30.5391	-0.61557	3.02206	1.79795	0.816176	0.65411	428	-0.875	-0.875
Brinp3	0.568105	10.64	4.57243	2.60247e-05	0.0044589	TRUE	0.0292522	inferred_Oligo.Enpp6_2	145.04	179.628	0.308559	9.36765	10.5753	0.867647	0.958904	428	0.625	0.5
Chd3	0.61226	9.72782	4.5488	2.79677e-05	0.00472617	TRUE	0.0292522	inferred_Oligo.Enpp6_2	66.3724	94.5839	0.511011	4.28676	5.56849	0.933824	0.962329	428	1	0.25
Nfasc	-1.61029	9.69252	-6.16913	3.2211e-05	0.00536967	TRUE	0.0292522	inferred_Oligo.Enpp6_2	161.548	74.1082	-1.12426	10.4338	4.36301	0.911765	0.791096	428	-0.75	-0.75
Slc24a3	-0.728672	8.82392	-4.41301	4.48492e-05	0.0073768	TRUE	0.0292522	inferred_Oligo.Enpp6_2	65.5755	43.5109	-0.591779	4.23529	2.56164	0.845588	0.660959	428	-0.625	-0.625
Grik2	-0.688435	10.4129	-4.64901	4.87154e-05	0.00778389	TRUE	0.0292522	inferred_Oligo.Enpp6_2	192.286	125.239	-0.61857	12.4191	7.37329	0.963235	0.94863	428	-1	-0.25
Snx30	-1.16137	7.63688	-4.72869	5.09904e-05	0.00778389	TRUE	0.0292522	inferred_Oligo.Enpp6_2	34.0401	17.6836	-0.944823	2.19853	1.0411	0.779412	0.517123	428	-0.875	-0.75
Rtn4	-0.792232	9.3897	-4.61041	5.04942e-05	0.00778389	TRUE	0.0292522	inferred_Oligo.Enpp6_2	89.8248	60.4383	-0.57165	5.80147	3.55822	0.919118	0.815068	428	-0.875	-0.625
Pcdh15	0.651564	10.0604	4.49284	4.95252e-05	0.00778389	TRUE	0.0292522	inferred_Oligo.Enpp6_2	86.2955	122.971	0.510957	5.57353	7.23973	0.860294	0.914384	428	0.875	0.25
Mitf	-0.666496	8.90982	-4.38916	4.86986e-05	0.00778389	TRUE	0.0292522	inferred_Oligo.Enpp6_2	64.437	41.3586	-0.639701	4.16176	2.43493	0.816176	0.743151	428	-1	-0.125
Eps15	-1.5766	5.47711	-4.38223	5.11102e-05	0.00778389	TRUE	0.0292522	inferred_Oligo.Enpp6_2	8.76617	3.49018	-1.32864	0.566176	0.205479	0.286765	0.140411	428	-1	-0.875
Slc35f3	-1.10646	6.78519	-4.37759	5.51272e-05	0.00829329	TRUE	0.0292522	inferred_Oligo.Enpp6_2	18.557	8.66728	-1.09831	1.19853	0.510274	0.551471	0.30137	428	-1	-1
Gpld1	0.84684	7.42745	4.31527	6.27726e-05	0.00932967	TRUE	0.0292522	inferred_Oligo.Enpp6_2	12.6369	20.0685	0.667288	0.816176	1.18151	0.455882	0.599315	428	0.75	0.75
Zfhx2	-1.12886	6.81423	-4.37334	6.50604e-05	0.00944217	TRUE	0.0292522	inferred_Oligo.Enpp6_2	18.6708	10.9359	-0.771712	1.20588	0.643836	0.566176	0.349315	428	-0.666667	-0.5
Reck	0.959512	7.00582	4.3072	6.45303e-05	0.00944217	TRUE	0.0292522	inferred_Oligo.Enpp6_2	9.3354	15.1241	0.696067	0.602941	0.890411	0.389706	0.513699	428	0.5	0.5
Maml2	0.45928	11.2121	4.29222	6.79221e-05	0.00974287	TRUE	0.0292522	inferred_Oligo.Enpp6_2	202.077	261.298	0.37079	13.0515	15.3836	0.963235	0.993151	428	0.875	0.5625
Nmnat2	0.734656	8.28116	4.26956	7.33816e-05	0.010405	TRUE	0.0292522	inferred_Oligo.Enpp6_2	23.5662	35.4835	0.59043	1.52206	2.08904	0.595588	0.722603	428	1	0.5
Ube2e2	-0.479819	10.8526	-4.2569	7.66135e-05	0.0107398	TRUE	0.0292522	inferred_Oligo.Enpp6_2	235.434	173.695	-0.438771	15.2059	10.226	0.992647	0.969178	428	-0.625	-0.375
Phactr1	-0.597127	9.17558	-4.24337	8.02224e-05	0.0111194	TRUE	0.0292522	inferred_Oligo.Enpp6_2	74.6832	50.0259	-0.578108	4.82353	2.94521	0.889706	0.804795	428	-0.875	-0.8125
Lrrc8b	-1.00479	6.84003	-4.22425	8.56032e-05	0.0117333	TRUE	0.0292522	inferred_Oligo.Enpp6_2	17.8739	9.24898	-0.950487	1.15441	0.544521	0.514706	0.335616	428	-0.75	-0.75
Cdk14	-0.49306	10.7879	-4.20959	8.9965e-05	0.0121957	TRUE	0.0292522	inferred_Oligo.Enpp6_2	232.019	167.412	-0.470836	14.9853	9.85616	0.992647	0.965753	428	-0.625	-0.4375
Csmd1	0.339984	12.971	4.16911	0.000103152	0.0138314	TRUE	0.0292522	inferred_Oligo.Enpp6_2	715.297	871.905	0.28563	46.1985	51.3322	1	1	428	0.75	0
Cdc37l1	-0.593457	9.32027	-4.14473	0.000111978	0.0148533	TRUE	0.0292522	inferred_Oligo.Enpp6_2	84.474	57.588	-0.552739	5.45588	3.39041	0.882353	0.880137	428	-0.875	0
Cuedc1	0.988175	6.72548	4.13968	0.000113896	0.014947	TRUE	0.0292522	inferred_Oligo.Enpp6_2	6.71693	12.2738	0.869707	0.433824	0.722603	0.330882	0.462329	428	1	1
Rictor	-0.727949	8.44873	-4.13473	0.000116618	0.0151431	TRUE	0.0292522	inferred_Oligo.Enpp6_2	49.7508	31.0626	-0.679542	3.21324	1.82877	0.816176	0.684932	428	-0.875	-0.625
Bcan	-0.647037	8.46081	-4.12736	0.000118709	0.0152541	TRUE	0.0292522	inferred_Oligo.Enpp6_2	45.4247	31.0044	-0.551002	2.93382	1.82534	0.875	0.756849	428	-0.75	-0.4375
Gpc5	1.03361	9.60794	4.83713	0.000122239	0.0155458	TRUE	0.0292522	inferred_Oligo.Enpp6_2	49.0678	98.3649	1.00337	3.16912	5.7911	0.595588	0.777397	428	0.833333	0.5
Efcab14	-0.75204	7.53136	-4.11149	0.000125197	0.0156295	TRUE	0.0292522	inferred_Oligo.Enpp6_2	25.5016	15.2986	-0.737185	1.64706	0.900685	0.676471	0.496575	428	-1	-1
Vxn	0.69912	8.44431	4.11093	0.000125431	0.0156295	TRUE	0.0292522	inferred_Oligo.Enpp6_2	27.5508	38.9155	0.49825	1.77941	2.2911	0.632353	0.777397	428	1	1
Zeb1	0.533667	9.60211	4.10665	0.000127243	0.0156967	TRUE	0.0292522	inferred_Oligo.Enpp6_2	60.2247	87.5454	0.539675	3.88971	5.15411	0.882353	0.934932	428	1	0.5
Enpp6	-0.740169	9.19822	-4.26376	0.000128569	0.0157032	TRUE	0.0292522	inferred_Oligo.Enpp6_2	80.3755	53.8651	-0.577405	5.19118	3.17123	0.772059	0.636986	428	-0.625	-0.5
Cadps	0.799881	8.25514	4.17022	0.000131082	0.0158532	TRUE	0.0292522	inferred_Oligo.Enpp6_2	21.517	35.8325	0.735795	1.38971	2.10959	0.507353	0.705479	428	0.5	0.666667
Plekhg1	-1.81607	7.19939	-5.00114	0.000141431	0.0166588	TRUE	0.0292522	inferred_Oligo.Enpp6_2	31.08	12.332	-1.33359	2.00735	0.726027	0.529412	0.260274	428	-1	-1
Plppr5	0.666787	8.39121	4.07722	0.000140403	0.0166588	TRUE	0.0292522	inferred_Oligo.Enpp6_2	26.9816	39.7299	0.55825	1.74265	2.33904	0.617647	0.736301	428	0.5	0.25
Acsl3	-0.738911	7.85323	-4.07426	0.000141794	0.0166588	TRUE	0.0292522	inferred_Oligo.Enpp6_2	32.4462	20.1849	-0.684775	2.09559	1.18836	0.691176	0.537671	428	-1	-1
Kcnd2	0.667121	9.66481	4.18507	0.000154936	0.0180311	TRUE	0.0292522	inferred_Oligo.Enpp6_2	62.0463	94.9911	0.614448	4.00735	5.59247	0.610294	0.797945	428	0.833333	0.666667
Rap1gap2	1.05814	6.36116	4.02901	0.000164842	0.0188286	TRUE	0.0292522	inferred_Oligo.Enpp6_2	4.32616	10.1797	1.23453	0.279412	0.599315	0.213235	0.359589	428	1	0.5
Mfsd2a	0.841693	7.66738	4.03636	0.00017607	0.0199266	TRUE	0.0292522	inferred_Oligo.Enpp6_2	13.5477	24.0822	0.82992	0.875	1.41781	0.522059	0.64726	428	0.666667	0.333333
Smad3	-1.05148	6.27049	-3.98697	0.000189462	0.0209845	TRUE	0.0292522	inferred_Oligo.Enpp6_2	11.0431	6.45683	-0.774246	0.713235	0.380137	0.433824	0.212329	428	-0.666667	-1
Sh3gl2	-0.732511	7.78111	-3.98528	0.000190521	0.0209845	TRUE	0.0292522	inferred_Oligo.Enpp6_2	30.0554	19.2542	-0.642456	1.94118	1.13356	0.669118	0.486301	428	-0.833333	-1
Sema4d	-0.800395	7.57642	-3.97617	0.000196339	0.0213486	TRUE	0.0292522	inferred_Oligo.Enpp6_2	25.3877	16.6947	-0.604742	1.63971	0.982877	0.676471	0.5	428	-1	-1
Pcp4	0.88071	6.95423	3.97471	0.000197288	0.0213486	TRUE	0.0292522	inferred_Oligo.Enpp6_2	7.8554	14.0189	0.835616	0.507353	0.825342	0.375	0.506849	428	0.75	0.75
Mapt	-0.5156	10.1975	-3.96561	0.000203297	0.0218076	TRUE	0.0292522	inferred_Oligo.Enpp6_2	141.966	106.218	-0.418524	9.16912	6.25342	0.985294	0.94863	428	-0.75	-0.75
Map4k5	-0.723893	8.09699	-3.96237	0.000205477	0.0218514	TRUE	0.0292522	inferred_Oligo.Enpp6_2	35.2924	24.3149	-0.537514	2.27941	1.43151	0.772059	0.630137	428	-0.875	-0.875
4930522L14Rik	0.97766	6.85615	3.96766	0.000210619	0.0221125	TRUE	0.0292522	inferred_Oligo.Enpp6_2	9.10771	14.1352	0.634136	0.588235	0.832192	0.375	0.486301	428	0.5	0
Thra	-0.666272	8.11698	-3.91958	0.000236485	0.0245149	TRUE	0.0292522	inferred_Oligo.Enpp6_2	34.2677	24.3149	-0.495009	2.21324	1.43151	0.830882	0.708904	428	-0.875	-0.8125
Dscam	0.397329	12.0389	3.92185	0.000244555	0.0251402	TRUE	0.0292522	inferred_Oligo.Enpp6_2	395.73	452.327	0.192851	25.5588	26.6301	0.992647	1	428	0.5	0.25
Frmd4a	-3.91522	10.0354	-5.21299	0.000262521	0.0265448	TRUE	0.0292522	inferred_Oligo.Enpp6_2	588.699	142.748	-2.04406	38.0221	8.40411	0.588235	0.321918	428	-0.875	-0.75
Abhd17b	-0.637837	8.38672	-3.88885	0.000261488	0.0265448	TRUE	0.0292522	inferred_Oligo.Enpp6_2	44.2862	29.3757	-0.592236	2.86029	1.72945	0.823529	0.664384	428	-1	-0.6875
Slco3a1	0.955946	6.60079	3.87949	0.000269598	0.0270387	TRUE	0.0292522	inferred_Oligo.Enpp6_2	6.26155	11.4594	0.871943	0.404412	0.674658	0.279412	0.39726	428	1	0.5
Csf1	-1.49097	5.05938	-3.84805	0.000298631	0.0294713	TRUE	0.0292522	inferred_Oligo.Enpp6_2	5.92001	2.55947	-1.20976	0.382353	0.150685	0.272059	0.113014	428	-0.75	-0.75
Syn2	0.678908	8.25015	3.84365	0.000302924	0.0296577	TRUE	0.0292522	inferred_Oligo.Enpp6_2	23.3385	35.1345	0.590176	1.50735	2.06849	0.617647	0.69863	428	0.5	0.333333
Pik3r3	-1.87953	5.20761	-4.06494	0.000308972	0.0297772	TRUE	0.0292522	inferred_Oligo.Enpp6_2	7.74155	2.6758	-1.53265	0.5	0.157534	0.286765	0.109589	428	-1	-1
C1ql1	0.83042	7.24129	3.81545	0.000331899	0.0317388	TRUE	0.0292522	inferred_Oligo.Enpp6_2	10.7016	16.9855	0.666487	0.691176	1	0.441176	0.534247	428	0.75	0
Enah	0.594046	8.70125	3.80675	0.000341363	0.0321455	TRUE	0.0292522	inferred_Oligo.Enpp6_2	30.9662	47.0011	0.602	2	2.76712	0.713235	0.84589	428	0.833333	0.666667
Ptn	0.669212	8.57191	3.80657	0.000360564	0.033443	TRUE	0.0292522	inferred_Oligo.Enpp6_2	26.0708	44.0344	0.756197	1.68382	2.59247	0.595588	0.767123	428	1	0.75
Sik2	-0.767971	7.49656	-3.79178	0.000358264	0.033443	TRUE	0.0292522	inferred_Oligo.Enpp6_2	25.957	16.7529	-0.631714	1.67647	0.986301	0.625	0.503425	428	-1	-1
Ranbp9	0.676061	8.0549	3.7846	0.000366641	0.0337529	TRUE	0.0292522	inferred_Oligo.Enpp6_2	22.6554	30.8299	0.444475	1.46324	1.81507	0.625	0.739726	428	0.5	0.25
Rgcc	0.65336	8.45947	3.77506	0.000378078	0.0343825	TRUE	0.0292522	inferred_Oligo.Enpp6_2	28.0062	39.2645	0.48748	1.80882	2.31164	0.713235	0.825342	428	0.833333	0.833333
Nedd4l	-0.864274	7.06909	-3.77426	0.000379054	0.0343825	TRUE	0.0292522	inferred_Oligo.Enpp6_2	20.2646	11.3431	-0.837152	1.30882	0.667808	0.5	0.373288	428	-1	-0.5
Acer3	0.936093	6.74105	3.7589	0.000398223	0.0355977	TRUE	0.0292522	inferred_Oligo.Enpp6_2	7.40001	13.4954	0.866864	0.477941	0.794521	0.213235	0.39726	428	1	1
Cntn1	0.612918	9.03393	3.76703	0.000405296	0.0359693	TRUE	0.0292522	inferred_Oligo.Enpp6_2	43.8308	61.718	0.493745	2.83088	3.63356	0.720588	0.839041	428	0.5	0.125
Fam155a	0.731192	9.48643	4.00288	0.000409029	0.0360413	TRUE	0.0292522	inferred_Oligo.Enpp6_2	52.0278	88.6506	0.768848	3.36029	5.21918	0.536765	0.767123	428	0.5	0.5
Megf11	1.08518	7.83842	4.12851	0.000425708	0.0372449	TRUE	0.0292522	inferred_Oligo.Enpp6_2	13.7754	28.8522	1.06658	0.889706	1.69863	0.419118	0.60274	428	1	0.75
Plpp4	1.75547	6.41542	4.3086	0.000430259	0.037378	TRUE	0.0292522	inferred_Oligo.Enpp6_2	5.35078	12.2738	1.19776	0.345588	0.722603	0.220588	0.390411	428	0.75	0.5
Unc13c	0.790003	7.31762	3.72799	0.000439666	0.0379281	TRUE	0.0292522	inferred_Oligo.Enpp6_2	10.1323	18.7888	0.890908	0.654412	1.10616	0.257353	0.400685	428	0.5	0.5
Ppfia2	0.61499	8.46426	3.7151	0.000458139	0.0392473	TRUE	0.0292522	inferred_Oligo.Enpp6_2	26.9816	40.7769	0.595779	1.74265	2.40068	0.647059	0.729452	428	0.75	0.125
Nrgn	0.580003	8.74937	3.70208	0.000477546	0.0404416	TRUE	0.0292522	inferred_Oligo.Enpp6_2	35.0647	48.8625	0.47871	2.26471	2.87671	0.860294	0.883562	428	0.625	0.1875
Akirin1	0.920054	6.71174	3.70137	0.000478638	0.0404416	TRUE	0.0292522	inferred_Oligo.Enpp6_2	7.51386	12.4483	0.728324	0.485294	0.732877	0.330882	0.434932	428	0.5	0
Stmn1	0.690346	7.52888	3.69605	0.000486805	0.0407503	TRUE	0.0292522	inferred_Oligo.Enpp6_2	13.5477	21.1156	0.640259	0.875	1.24315	0.507353	0.616438	428	1	0.5
Arsb	0.437857	10.2637	3.6947	0.000488897	0.0407503	TRUE	0.0292522	inferred_Oligo.Enpp6_2	106.332	136.35	0.358729	6.86765	8.0274	0.911765	0.979452	428	0.75	0.5625
Dst	-0.455418	10.045	-3.69145	0.000493987	0.0408981	TRUE	0.0292522	inferred_Oligo.Enpp6_2	130.582	98.9466	-0.400231	8.43382	5.82534	0.992647	0.955479	428	-0.625	-0.6875
Col9a3	-0.877662	6.9519	-3.68974	0.000499079	0.0409694	TRUE	0.0292522	inferred_Oligo.Enpp6_2	16.6216	11.5176	-0.529217	1.07353	0.678082	0.544118	0.380137	428	-0.666667	-0.666667
Arhgap21	1.07906	6.26722	3.70468	0.000504811	0.0409694	TRUE	0.0292522	inferred_Oligo.Enpp6_2	4.44001	9.53983	1.1034	0.286765	0.561644	0.161765	0.34589	428	1	1
Ctnnd2	0.511377	9.53925	3.6814	0.000510018	0.0411215	TRUE	0.0292522	inferred_Oligo.Enpp6_2	59.8832	84.2297	0.492178	3.86765	4.9589	0.823529	0.941781	428	1	0.625
Aebp1	-1.34865	5.46503	-3.68495	0.000527888	0.0422859	TRUE	0.0292522	inferred_Oligo.Enpp6_2	7.6277	3.14116	-1.27995	0.492647	0.184932	0.301471	0.109589	428	-1	-1
Fsd1l	0.61471	8.17037	3.65935	0.000546938	0.0435292	TRUE	0.0292522	inferred_Oligo.Enpp6_2	21.7446	32.8659	0.595929	1.40441	1.93493	0.647059	0.756849	428	1	0.833333
Ralyl	0.560168	9.78433	3.71573	0.000550506	0.0435323	TRUE	0.0292522	inferred_Oligo.Enpp6_2	79.9201	98.5394	0.302142	5.16176	5.80137	0.786765	0.828767	428	0.666667	-0.25
Alcam	0.583309	8.98638	3.65515	0.000554255	0.0435496	TRUE	0.0292522	inferred_Oligo.Enpp6_2	38.2524	62.0089	0.696925	2.47059	3.65068	0.705882	0.784247	428	0.75	0.5
Dusp15	-0.789623	7.77059	-3.71334	0.000574018	0.0442858	TRUE	0.0292522	inferred_Oligo.Enpp6_2	32.6739	18.6725	-0.807226	2.11029	1.09932	0.757353	0.513699	428	-1	-1
Syne2	0.599313	8.11209	3.64731	0.000568171	0.0442858	TRUE	0.0292522	inferred_Oligo.Enpp6_2	21.6308	31.6443	0.548858	1.39706	1.86301	0.639706	0.715753	428	1	0.166667
Ppfibp2	-0.945474	6.97821	-3.71214	0.000586451	0.0449345	TRUE	0.0292522	inferred_Oligo.Enpp6_2	18.4431	10.8777	-0.761704	1.19118	0.640411	0.485294	0.304795	428	-0.833333	-0.833333
Dtnb	0.715407	7.17849	3.61708	0.000625011	0.0473015	TRUE	0.0292522	inferred_Oligo.Enpp6_2	10.2462	16.4038	0.678949	0.661765	0.965753	0.419118	0.523973	428	1	0.25
Chst11	0.893039	8.19152	3.87455	0.000632664	0.0475027	TRUE	0.0292522	inferred_Oligo.Enpp6_2	18.4431	36.356	0.979114	1.19118	2.14041	0.544118	0.739726	428	0.833333	0.5
Wls	-0.718309	7.88274	-3.62489	0.000638687	0.0475027	TRUE	0.0292522	inferred_Oligo.Enpp6_2	30.8524	21.1156	-0.547072	1.99265	1.24315	0.676471	0.561644	428	-0.75	-0.5
Pdhx	-1.04785	5.99309	-3.60993	0.000639222	0.0475027	TRUE	0.0292522	inferred_Oligo.Enpp6_2	10.1323	5.29344	-0.936688	0.654412	0.311644	0.419118	0.222603	428	-1	-1
Eya1	0.934072	7.60171	3.79866	0.000654662	0.0483587	TRUE	0.0292522	inferred_Oligo.Enpp6_2	15.4831	23.1515	0.580413	1	1.36301	0.294118	0.520548	428	0.5	0.75
Spsb1	-0.801924	7.35755	-3.61219	0.000673822	0.0490177	TRUE	0.0292522	inferred_Oligo.Enpp6_2	21.9723	14.4261	-0.60701	1.41912	0.849315	0.632353	0.469178	428	-0.875	-0.5625
Pacs2	-0.820562	6.867	-3.59556	0.000668732	0.0490177	TRUE	0.0292522	inferred_Oligo.Enpp6_2	15.5969	10.0052	-0.640516	1.00735	0.589041	0.573529	0.376712	428	-1	-1
Sparcl1	0.697104	7.76289	3.59235	0.000675503	0.0490177	TRUE	0.0292522	inferred_Oligo.Enpp6_2	17.4185	24.4313	0.488109	1.125	1.43836	0.580882	0.636986	428	0.75	-0.5
Kcna1	0.589458	9.7674	5.07799	9.42954e-07	0.010464	TRUE	0.000239404	inferred_Oligo.Opalin_1	80.5228	106.63	0.405141	2.9094	3.76389	0.785235	0.881944	586	0.75	0.375
Pcolce2	0.881023	7.80926	4.91976	2.1254e-06	0.0117928	TRUE	0.000239404	inferred_Oligo.Opalin_1	20.2468	31.0839	0.618477	0.731544	1.09722	0.395973	0.482639	586	0.625	0.375
Pcolce2	1.0215	7.62609	10.8679	3.8479e-22	4.08454e-18	TRUE	0.0151229	inferred_Oligo.Opalin_2	16.4524	29.185	0.826933	0.39265	0.667906	0.249903	0.400521	5274	0.875	0.5
Kcna1	0.613123	9.69166	10.8089	2.98623e-21	1.58494e-17	TRUE	0.0151229	inferred_Oligo.Opalin_2	73.6872	107.234	0.541275	1.75861	2.45407	0.665377	0.790628	5274	0.75	0.25
Hcn2	1.40299	7.84551	10.2979	1.08585e-19	3.8421e-16	TRUE	0.0151229	inferred_Oligo.Opalin_2	12.9998	45.76	1.8156	0.310251	1.04723	0.210445	0.524358	5274	0.5	0.5
Klf9	0.664022	7.95515	9.01537	2.23192e-18	5.92296e-15	TRUE	0.0151229	inferred_Oligo.Opalin_2	20.0346	31.3625	0.646547	0.478143	0.717739	0.328046	0.452585	5274	0.75	0.5
Glul	0.52901	9.72044	8.85572	9.73956e-16	2.06771e-12	TRUE	0.0151229	inferred_Oligo.Opalin_2	69.3269	106.909	0.624894	1.65455	2.44663	0.652611	0.795463	5274	0.625	0.625
Kctd3	0.585124	8.01295	8.0142	5.23759e-15	9.26617e-12	TRUE	0.0151229	inferred_Oligo.Opalin_2	22.7253	33.8488	0.574802	0.54236	0.774637	0.362089	0.464485	5274	0.625	0.375
AC149090.1	0.765422	6.99542	7.78173	2.86569e-14	4.34562e-11	TRUE	0.0151229	inferred_Oligo.Opalin_2	9.10959	16.2663	0.836425	0.217408	0.372257	0.17795	0.283749	5274	0.875	0.75
Tmeff1	0.391975	9.02009	7.18912	1.81769e-12	2.41184e-09	TRUE	0.0151229	inferred_Oligo.Opalin_2	46.9257	60.7426	0.372328	1.11992	1.39011	0.540426	0.616214	5274	0.75	0.25
Dock9	0.40692	8.95789	7.10357	3.49526e-12	4.12247e-09	TRUE	0.0151229	inferred_Oligo.Opalin_2	44.5105	57.8013	0.376955	1.06228	1.3228	0.566731	0.633321	5274	0.75	0.25
Ttll5	0.338076	9.38563	6.66015	5.95461e-11	6.32082e-08	TRUE	0.0151229	inferred_Oligo.Opalin_2	57.2996	76.7488	0.421619	1.3675	1.75642	0.636364	0.718855	5274	0.625	0.5
Tmeff2	-0.230216	12.2498	-6.34525	1.88681e-09	1.54065e-06	TRUE	0.0151229	inferred_Oligo.Opalin_2	541.761	460.168	-0.235497	12.9296	10.5311	0.976015	0.970993	5274	-0.75	-0.25
Ano4	-0.197893	10.9022	-5.99375	3.41845e-09	2.41912e-06	TRUE	0.0151229	inferred_Oligo.Opalin_2	211.239	180.164	-0.229564	5.04139	4.12309	0.908704	0.88955	5274	-0.625	-0.375
Pcdh9	-0.151478	14.0494	-5.94053	1.52696e-08	1.01304e-05	TRUE	0.0151229	inferred_Oligo.Opalin_2	1854.61	1628.56	-0.18752	44.2619	37.27	0.996518	0.997025	5274	-0.5	-0.0625
Shtn1	-0.339763	8.69202	-5.63871	2.56785e-08	1.51432e-05	TRUE	0.0151229	inferred_Oligo.Opalin_2	44.2188	36.2213	-0.287822	1.05532	0.828933	0.574081	0.483079	5274	-1	-0.75
D1Ertd622e	0.479979	7.44422	5.5213	4.88838e-08	2.73106e-05	TRUE	0.0151229	inferred_Oligo.Opalin_2	14.2479	20.5075	0.525402	0.340039	0.469319	0.254159	0.335813	5274	0.5	0.5
Pcp4	0.409631	7.93456	5.51079	5.17537e-08	2.74683e-05	TRUE	0.0151229	inferred_Oligo.Opalin_2	19.5645	27.6413	0.498583	0.466925	0.632577	0.342747	0.420974	5274	0.625	0.625
Kirrel3	-0.430682	10.7525	-5.61529	7.70661e-08	3.89551e-05	TRUE	0.0151229	inferred_Oligo.Opalin_2	211.709	153.075	-0.467841	5.05261	3.50316	0.676596	0.616958	5274	-0.625	-0.375
Slco3a1	0.617865	7.79797	5.59232	8.62145e-08	4.15985e-05	TRUE	0.0151229	inferred_Oligo.Opalin_2	17.8788	29.4125	0.718182	0.426692	0.673113	0.256093	0.374489	5274	0.5	0.375
Gli2	0.687905	6.16861	5.39741	1.04092e-07	4.67313e-05	TRUE	0.0151229	inferred_Oligo.Opalin_2	6.01362	8.49876	0.499017	0.14352	0.194496	0.113733	0.150985	5274	0.75	0.25
Bcas1	0.240253	9.71145	5.37786	1.05657e-07	4.67313e-05	TRUE	0.0151229	inferred_Oligo.Opalin_2	75.5026	91.0976	0.270886	1.80193	2.08479	0.725725	0.780959	5274	0.625	0.25
Cpt1a	0.674966	4.65405	5.32687	1.38382e-07	5.8757e-05	TRUE	0.0151229	inferred_Oligo.Opalin_2	0.778043	2.275	1.54795	0.0185687	0.052064	0.0181818	0.0457419	5274	1	0.5
Klf13	0.285949	9.10504	5.29116	1.66952e-07	6.81612e-05	TRUE	0.0151229	inferred_Oligo.Opalin_2	53.685	60.4338	0.170837	1.28124	1.38304	0.606963	0.670138	5274	0.5	0
Adamtsl4	0.617408	6.3987	5.09845	5.03181e-07	0.000197825	TRUE	0.0151229	inferred_Oligo.Opalin_2	5.65702	10.27	0.860323	0.13501	0.235032	0.117988	0.198587	5274	0.625	0.875
Lrp4	0.541997	6.67429	4.96465	8.83132e-07	0.000334802	TRUE	0.0151229	inferred_Oligo.Opalin_2	8.15324	11.7325	0.525066	0.194584	0.268501	0.15706	0.216809	5274	1	0.375
Ift43	0.435419	7.627	4.98974	9.78067e-07	0.000358006	TRUE	0.0151229	inferred_Oligo.Opalin_2	17.6843	22.6525	0.357205	0.42205	0.518408	0.309865	0.359613	5274	0.625	0.375
Sytl2	-0.284103	8.79773	-4.91877	1.10754e-06	0.000391886	TRUE	0.0151229	inferred_Oligo.Opalin_2	50.2324	40.2025	-0.321332	1.19884	0.920045	0.550484	0.472295	5274	-0.875	-0.25
Zbtb16	0.486043	8.60972	4.94586	1.78702e-06	0.000611909	TRUE	0.0151229	inferred_Oligo.Opalin_2	49.0329	52.8938	0.109348	1.17021	1.21049	0.495938	0.563406	5274	0.5	0.25
Pde4b	-0.126765	13.3348	-4.87166	2.49029e-06	0.000826075	TRUE	0.0151229	inferred_Oligo.Opalin_2	1090.75	993.688	-0.134457	26.0317	22.7408	0.992263	0.99219	5274	-0.5	0.0625
Efr3b	0.649059	5.73525	4.73765	2.67461e-06	0.000860331	TRUE	0.0151229	inferred_Oligo.Opalin_2	3.17701	6.41876	1.01462	0.0758221	0.146895	0.0638298	0.117144	5274	0.75	0.625
Anks1b	0.201875	10.0029	4.70324	3.13626e-06	0.000967876	TRUE	0.0151229	inferred_Oligo.Opalin_2	94.1108	110.386	0.23013	2.24603	2.52622	0.711025	0.766456	5274	1	0.375
Qk	-0.111049	12.0318	-4.69957	3.1913e-06	0.000967876	TRUE	0.0151229	inferred_Oligo.Opalin_2	431.328	402.237	-0.10074	10.294	9.20528	0.9853	0.988843	5274	-0.875	-0.1875
Plin4	0.533958	6.48511	4.67593	3.56815e-06	0.00105211	TRUE	0.0151229	inferred_Oligo.Opalin_2	9.32031	10.335	0.14909	0.222437	0.236519	0.172147	0.190033	5274	0.5	0.125
Dennd2a	0.500605	6.61974	4.65755	3.89044e-06	0.00111614	TRUE	0.0151229	inferred_Oligo.Opalin_2	8.12082	10.8063	0.412169	0.19381	0.247304	0.153191	0.194868	5274	1	0.1875
Kif13b	0.184908	10.1588	4.57495	5.71752e-06	0.00155619	TRUE	0.0151229	inferred_Oligo.Opalin_2	105.895	121.891	0.202963	2.52727	2.78951	0.823211	0.858312	5274	0.75	0.25
Nkain2	-0.128707	13.3625	-4.65954	6.30818e-06	0.0016332	TRUE	0.0151229	inferred_Oligo.Opalin_2	1155.91	1029.57	-0.166993	27.5868	23.5619	0.991103	0.991075	5274	-0.5	0.1875
Ptprd	-0.108183	12.3644	-4.5265	7.86695e-06	0.00198828	TRUE	0.0151229	inferred_Oligo.Opalin_2	555.442	508.837	-0.126433	13.2561	11.6448	0.987621	0.989959	5274	-0.75	0
Etv1	0.408422	7.25991	4.50011	8.06264e-06	0.00199035	TRUE	0.0151229	inferred_Oligo.Opalin_2	12.5622	17.5338	0.481052	0.299807	0.401264	0.22205	0.285608	5274	0.625	0.375
Adamtsl1	-0.271775	8.69134	-4.48235	8.74173e-06	0.00210894	TRUE	0.0151229	inferred_Oligo.Opalin_2	44.1539	37.44	-0.237961	1.05377	0.856824	0.527273	0.467832	5274	-1	-0.5
Zeb2	-0.144631	11.0886	-4.46653	9.45453e-06	0.00218174	TRUE	0.0151229	inferred_Oligo.Opalin_2	229.036	206.928	-0.146451	5.46615	4.73559	0.927273	0.919673	5274	-0.875	-0.125
Gab1	-0.216523	9.57578	-4.45064	1.02925e-05	0.00232458	TRUE	0.0151229	inferred_Oligo.Opalin_2	82.9588	71.0776	-0.223002	1.97988	1.62663	0.721857	0.681294	5274	-0.75	-0.25
Dtnb	0.381467	7.51033	4.38811	1.39457e-05	0.00308403	TRUE	0.0151229	inferred_Oligo.Opalin_2	17.198	20.475	0.251624	0.410445	0.468576	0.267311	0.29788	5274	0.5	0.125
Kcnj10	0.321649	7.91691	4.35108	1.57555e-05	0.00341315	TRUE	0.0151229	inferred_Oligo.Opalin_2	20.3426	26.715	0.393148	0.485493	0.61138	0.353965	0.408702	5274	0.875	0.375
Pepd	0.533233	6.13275	4.32705	1.7521e-05	0.00364676	TRUE	0.0151229	inferred_Oligo.Opalin_2	4.89519	7.88126	0.687061	0.116828	0.180364	0.0982592	0.14987	5274	0.75	0.75
Epas1	0.597863	5.34577	4.2657	2.2925e-05	0.00467979	TRUE	0.0151229	inferred_Oligo.Opalin_2	2.30171	4.37125	0.92534	0.0549323	0.100037	0.0491296	0.0847899	5274	1	0.75
Chd3	0.557361	5.68517	4.16481	3.54186e-05	0.00709375	TRUE	0.0151229	inferred_Oligo.Opalin_2	3.35531	5.1675	0.623021	0.0800774	0.11826	0.0696325	0.10264	5274	0.5	0.875
Gas7	-0.252188	8.67603	-4.15117	3.75381e-05	0.00724485	TRUE	0.0151229	inferred_Oligo.Opalin_2	43.3111	37.05	-0.225261	1.03366	0.847899	0.545841	0.472295	5274	-0.625	-0.625
Arsg	0.324268	7.65957	4.10051	4.65153e-05	0.00881714	TRUE	0.0151229	inferred_Oligo.Opalin_2	17.6356	21.8563	0.309553	0.42089	0.500186	0.298646	0.342507	5274	0.75	0.125
Atp1a1	0.262182	8.30678	4.03292	6.17066e-05	0.0112934	TRUE	0.0151229	inferred_Oligo.Opalin_2	27.0532	33.5075	0.308686	0.645648	0.766828	0.419342	0.477129	5274	0.875	0.375
Dock10	-0.128675	11.5287	-4.01427	8.03934e-05	0.0142229	TRUE	0.0151229	inferred_Oligo.Opalin_2	324.46	282.084	-0.201917	7.74352	6.45556	0.955126	0.953142	5274	-0.5	-0.125
Hr	0.547865	5.04762	3.90056	0.000106074	0.0184587	TRUE	0.0151229	inferred_Oligo.Opalin_2	1.60471	3.29875	1.0396	0.0382979	0.0754927	0.0352031	0.068055	5274	0.75	0.6875
Thrb	0.528498	6.07402	3.84498	0.00014764	0.0248762	TRUE	0.0151229	inferred_Oligo.Opalin_2	4.89519	8.09251	0.725222	0.116828	0.185199	0.088588	0.130532	5274	0.75	0.625
Slc24a2	-0.0904031	12.2428	-3.80764	0.000153743	0.0254997	TRUE	0.0151229	inferred_Oligo.Opalin_2	512.763	470.617	-0.123739	12.2375	10.7702	0.982205	0.985125	5274	-0.5	0.0625
Gpr158	0.563223	5.57644	3.81622	0.000161184	0.0259238	TRUE	0.0151229	inferred_Oligo.Opalin_2	3.61466	5.67125	0.649809	0.0862669	0.129788	0.0588008	0.0922276	5274	0.625	0.5
Camk2n1	0.242967	8.44623	3.7838	0.000168887	0.0267573	TRUE	0.0151229	inferred_Oligo.Opalin_2	30.83	36.855	0.257529	0.735783	0.843436	0.470019	0.512458	5274	0.5	0.25
Eef2	0.380307	6.77071	3.76551	0.000181457	0.028326	TRUE	0.0151229	inferred_Oligo.Opalin_2	7.97494	11.7325	0.556966	0.190329	0.268501	0.160542	0.2209	5274	0.625	0.875
Grik2	-0.160433	10.023	-3.76131	0.000184463	0.0283779	TRUE	0.0151229	inferred_Oligo.Opalin_2	112.184	100.393	-0.160215	2.67737	2.29751	0.767118	0.735589	5274	-0.5	-0.25
Ephb1	-0.204381	9.01182	-3.75456	0.000189395	0.0287204	TRUE	0.0151229	inferred_Oligo.Opalin_2	52.7935	47.2063	-0.16138	1.25996	1.08033	0.581044	0.539978	5274	-0.625	-0.5
Atp8b1	-0.347233	7.1824	-3.73229	0.000206564	0.0304539	TRUE	0.0151229	inferred_Oligo.Opalin_2	15.3015	12.35	-0.309162	0.365184	0.282633	0.260735	0.212718	5274	-0.75	-0.625
Ube2e2	-0.153479	10.2676	-3.73619	0.00020976	0.0305015	TRUE	0.0151229	inferred_Oligo.Opalin_2	133.515	116.951	-0.191098	3.18646	2.67646	0.805803	0.770175	5274	-0.5	-0.125
Hapln2	0.283171	7.74227	3.6829	0.000249997	0.035861	TRUE	0.0151229	inferred_Oligo.Opalin_2	17.7977	23.205	0.382743	0.424758	0.531052	0.314894	0.373373	5274	0.625	0.25
Mgat5	-0.316569	7.41443	-3.64877	0.000284889	0.0403213	TRUE	0.0151229	inferred_Oligo.Opalin_2	18.6244	14.56	-0.355183	0.444487	0.333209	0.297485	0.247676	5274	-0.75	-0.5
Nt5e	0.494579	5.65891	3.63855	0.000296197	0.0413702	TRUE	0.0151229	inferred_Oligo.Opalin_2	3.32289	5.59	0.75041	0.0793037	0.127929	0.068472	0.104128	5274	0.5	0.5
Lrmda	0.401932	8.17956	3.6548	0.000341274	0.0464439	TRUE	0.0151229	inferred_Oligo.Opalin_2	27.6043	35.2788	0.353907	0.658801	0.807363	0.246422	0.30383	5274	0.625	0.5
Frmd4a	-1.43619	7.54418	-5.4816	1.50633e-07	0.0013568	FALSE		inferred_Oligo.Opalin_4	24.3249	11.7967	-1.04404	1.9604	0.949367	0.386139	0.35443	180	1	0.5
Rcan2	1.46306	7.3585	5.40054	2.21881e-07	0.0013568	FALSE		inferred_Oligo.Opalin_4	26.6591	27.2111	0.0295712	2.14851	2.18987	0.465347	0.607595	180	-1	-0.5
Fancc	1.8826	5.65263	4.59458	8.43397e-06	0.0206295	FALSE		inferred_Oligo.Opalin_4	4.177	8.02178	0.941457	0.336634	0.64557	0.257426	0.417722	180	1	1
Ppm1e	1.43221	6.49071	4.39727	1.93069e-05	0.0337319	FALSE		inferred_Oligo.Opalin_4	7.61688	13.3696	0.811689	0.613861	1.07595	0.326733	0.481013	180	0.5	0.5
Kcnab1	1.03794	7.96948	4.36192	2.23343e-05	0.0341436	FALSE		inferred_Oligo.Opalin_4	36.1187	30.9861	-0.221126	2.91089	2.49367	0.455446	0.544304	180	-0.5	0.25
Ppp3r1	1.83026	5.47278	4.28111	3.10597e-05	0.0422067	FALSE		inferred_Oligo.Opalin_4	4.29985	6.92075	0.686643	0.346535	0.556962	0.287129	0.405063	180	0.5	-0.5
